# Supplementary material for: Discovery Proteomics Analysis Determines That Driver Oncogenes Suppress Antiviral Defense Pathways Through Reduction in Interferon-β Autocrine Stimulation
Source: Mol Cell Proteomics. 2022 May 18;21(7):100247. doi: 10.1016/j.mcpro.2022.100247 (PMC9212846; doi:10.1016/j.mcpro.2022.100247)
Supplement: Supplemental Table S1 [file mmc2.xlsx]

## Sheet: P4936
LFQ intensity Bio1_HighMyc	LFQ intensity Bio1_LowMyc	LFQ intensity Bio2_HighMyc	LFQ intensity Bio2_LowMyc	LFQ intensity Bio3_HighMyc	LFQ intensity Bio3_LowMyc	N: Razor + unique peptides	N: Unique peptides	N: Sequence coverage [%]	N: Unique + razor sequence coverage [%]	N: Unique sequence coverage [%]	N: -Log Student's T-test p-value LowMyc_HighMyc	T: Majority protein IDs	T: Protein names	T: Gene names	log2FC(HIGH/LOW)
23.2715	26.2146	22.935	26.4519	22.5093	26.1976	21	21	46.7	46.7	46.7	3.86628	O14879	Interferon-induced protein with tetratricopeptide repeats 3	IFIT3	-3.38277
24.7778	25.6163	24.0158	25.3077	24.5797	25.3885	9	9	85.6	85.6	85.6	1.7845	O14933	Ubiquitin/ISG15-conjugating enzyme E2 L6	UBE2L6	-0.979733
23.8407	25.1791	24.7744	26.0998	23.8061	25.895	6	6	15.8	15.8	15.8	1.70004	O15533	Tapasin	TAPBP	-1.58423
19.7551	25.1867	19.7364	24.7497	19.5727	24.2622	26	26	32	32	32	4.29559	O95786	Probable ATP-dependent RNA helicase DDX58	DDX58	-5.0448
21.1494	23.7356	20.8725	23.2882	20.9408	23.9272	11	11	33	33	33	3.67791	P00973	2-5-oligoadenylate synthase 1	OAS1	-2.66277
25.7115	27.7488	24.7201	28.543	26.2043	28.978	9	9	61.8	61.8	61.8	2.15229	P05161	Ubiquitin-like protein ISG15	ISG15	-2.87797
22.8112	23.1013	20.1066	23.8662	20.5513	23.9296	14	14	32.4	32.4	32.4	1.31947	P09913	Interferon-induced protein with tetratricopeptide repeats 2	IFIT2	-2.476
23.6184	27.025	20.6883	26.9153	23.8833	26.7318	28	28	63.6	63.6	63.6	1.81042	P09914	Interferon-induced protein with tetratricopeptide repeats 1	IFIT1	-4.1607
25.1455	26.3837	25.6391	26.8842	25.6244	26.9277	3	3	19.6	19.6	19.6	2.21513	P13284	Gamma-interferon-inducible lysosomal thiol reductase	IFI30	-1.2622
25.4973	26.4714	25.0588	26.7149	25.1423	26.2396	24	24	40.1	40.1	40.1	2.53118	P19525	Interferon-induced, double-stranded RNA-activated protein kinase	EIF2AK2	-1.2425
28.3426	30.1874	26.2407	29.8151	27.6934	29.7417	64	60	75.7	75.7	67.2	1.7599	P20591	Interferon-induced GTP-binding protein Mx1;Interferon-induced GTP-binding protein Mx1, N-terminally processed	MX1	-2.48917
25.533	26.6831	25.7455	27.1851	25.4862	26.7378	36	36	38.5	38.5	38.5	2.70462	P29590	Protein PML	PML	-1.28043
23.6044	25.6378	21.7975	25.6926	22.3333	24.8083	17	17	28.1	28.1	28.1	2.00249	P29728	2-5-oligoadenylate synthase 2	OAS2	-2.80117
19.7937	22.3108	20.0841	22.9072	19.8748	21.5896	6	6	7.9	7.9	7.9	2.41617	P41226	Ubiquitin-like modifier-activating enzyme 7	UBA7	-2.35167
20.5692	23.325	19.5793	23.0613	21.1857	23.3242	8	8	33.6	33.6	33.6	2.37478	P80217	Interferon-induced 35 kDa protein	IFI35	-2.7921
19.5054	21.3837	20.3032	22.0927	20.1728	21.7839	3	3	12.7	12.7	12.7	2.26725	Q00978	Interferon regulatory factor 9	IRF9	-1.75963
19.9897	23.2529	21.0023	24.1714	19.8799	22.849	10	10	39.4	39.4	39.4	2.38811	Q13287	N-myc-interactor	NMI	-3.1338
21.5055	23.0355	21.4817	23.3533	21.6833	22.4757	7	7	22.8	22.8	22.8	2.21256	Q13325	Interferon-induced protein with tetratricopeptide repeats 5	IFIT5	-1.398
18.9744	24.8915	19.1884	26.2615	19.7624	24.3407	26	26	40	40	40	3.161	Q14764	Major vault protein	MVP	-5.85617
19.8595	22.9842	20.2731	22.9566	20.0817	22.0775	9	9	30.3	30.3	30.3	2.9004	Q53G44	Interferon-induced protein 44-like	IFI44L	-2.60133
21.6458	24.0259	21.1392	25.1532	21.0316	24.3699	15	13	11.8	11.8	10.8	2.97023	Q5K651	Sterile alpha motif domain-containing protein 9	SAMD9	-3.24413
19.9182	19.9209	21.5292	21.0066	21.2687	20.7683	6	6	18.4	18.4	18.4	0.221824	Q8N884	Cyclic GMP-AMP synthase	MB21D1	0.3401
23.2821	25.6083	24.1133	26.25	23.0617	25.6699	24	24	42	42	42	2.46444	Q8TDB6	E3 ubiquitin-protein ligase DTX3L	DTX3L	-2.35703
25.8918	27.1058	26.4388	27.1675	25.362	26.6788	10	10	68.5	68.5	68.5	1.45492	Q96AZ6	Interferon-stimulated gene 20 kDa protein	ISG20	-1.0865
19.154	20.0482	19.7764	21.2311	19.1039	21.3381	6	6	6.9	6.9	6.9	1.51363	Q9BYX4	Interferon-induced helicase C domain-containing protein 1	IFIH1	-1.5277
19.481	24.8366	18.9728	26.301	19.5368	23.7284	19	19	67.1	67.1	67.1	2.73666	Q9H171	Z-DNA-binding protein 1	ZBP1	-5.62513
26.5309	28.0741	26.2586	28.1101	26.704	27.9201	40	40	61.2	61.2	61.2	3.38222	Q9Y3Z3	Deoxynucleoside triphosphate triphosphohydrolase SAMHD1	SAMHD1	-1.53693
25.7594	27.7495	24.3383	27.3831	25.2668	27.1371	42	42	51.3	51.3	51.3	2.15021	P42224	Signal transducer and activator of transcription 1-alpha/beta	STAT1	-2.30173
19.1911	24.6057	19.573	25.1473	19.6147	23.9226	16	16	23.1	23.1	23.1	3.75254	P52630	Signal transducer and activator of transcription 2	STAT2	-5.09893
20.5124	19.5655	20.3761	20.2283	20.2064	20.3406	3	3	2.9	2.9	2.9	0.550336	Q9Y6K5	2-5-oligoadenylate synthase 3	OAS3	0.320167
28.7168	29.1709	28.8259	29.2671	28.6106	29.1358	72	68	70.8	70.8	69.4	2.52451	Q16666	Gamma-interferon-inducible protein 16	IFI16	-0.4735
22.9347	22.6997	23.1357	22.2339	22.9437	22.6883	10	10	21.9	21.9	21.9	1.30351	Q9UJV9	Probable ATP-dependent RNA helicase DDX41	DDX41	0.464067
19.131	19.5925	19.5988	18.8861	20.1439	20.8354	6	6	25.4	25.4	25.4	0.0809001	Q7Z434	Mitochondrial antiviral-signaling protein	MAVS	-0.146767
25.6162	26.2151	26.1756	26.1251	25.8623	26.9104	14	14	87.4	87.4	87.4	0.833047	A0A0A0MS15			-0.532167
20.9188	21.61	21.427	21.2886	21.4852	21.6067	3	3	6.1	6.1	6.1	0.464844	A0AV96	RNA-binding protein 47	RBM47	-0.224767
23.6795	24.3176	24.3452	24.5289	24.2958	24.6226	15	15	14.6	14.6	14.6	0.757566	A0AVT1	Ubiquitin-like modifier-activating enzyme 6	UBA6	-0.382867
22.7497	22.4033	22.6206	22.5879	22.2208	21.4975	7	7	16.5	16.5	16.5	0.420263	A1L0T0	Acetolactate synthase-like protein	ILVBL	0.367467
20.7709	22.6436	21.0057	23.3036	21.1886	23.2723	14	13	33	33	31.1	2.96938	A2A288	Probable ribonuclease ZC3H12D	ZC3H12D	-2.08477
26.1764	25.9941	26.138	25.8245	25.9918	25.5863	49	49	30	30	30	1.07856	A3KMH1	von Willebrand factor A domain-containing protein 8	VWA8	0.300433
22.2956	20.7876	22.883	20.5733	21.2785	21.458	8	8	8	8	8	1.05699	A3KN83	Protein strawberry notch homolog 1	SBNO1	1.21273
21.015	18.6589	21.6376	19.7634	22.2074	20.5735	4	4	12.4	12.4	12.4	1.39572	A4D1E9	GTP-binding protein 10	GTPBP10	1.95473
23.0569	23.4818	24.0499	23.4838	24.0548	24.1255	14	14	6.1	6.1	6.1	0.0198094	A5YKK6	CCR4-NOT transcription complex subunit 1	CNOT1	0.0235
20.7053	22.7366	21.51	25.0498	21.21	23.1253	26	26	22	22	22	1.53007	A6NC98	Coiled-coil domain-containing protein 88B	CCDC88B	-2.49547
22.2012	23.7185	21.0771	22.4927	21.6839	22.3705	2	2	24	24	24	1.05121	Q9GZQ8;A6NCE7	Microtubule-associated proteins 1A/1B light chain 3B;Microtubule-associated proteins 1A/1B light chain 3 beta 2	MAP1LC3B;MAP1LC3B2	-1.2065
23.899	23.4217	23.642	23.0257	23.951	23.7094	10	10	43.6	43.6	43.6	0.94638	A6NDG6	Phosphoglycolate phosphatase	PGP	0.445067
24.4646	24.0734	23.4628	23.4303	24.4517	24.0634	2	2	7.2	3.9	3.9	0.275752	A6NHQ2	rRNA/tRNA 2-O-methyltransferase fibrillarin-like protein 1	FBLL1	0.270667
27.3048	28.3293	27.4769	28.4581	27.2221	28.2514	86	86	46.4	46.4	46.4	3.33437	A6NHR9	Structural maintenance of chromosomes flexible hinge domain-containing protein 1	SMCHD1	-1.01167
24.2979	23.1576	23.9106	23.3622	22.6613	21.2657	8	8	39.5	39.5	39.5	0.547769	A8MXV4	Nucleoside diphosphate-linked moiety X motif 19, mitochondrial	NUDT19	1.0281
25.8619	27.9469	25.6324	28.4161	25.6839	27.8907	56	56	59.4	59.4	59.4	3.7036	B0I1T2	Unconventional myosin-Ig;Minor histocompatibility antigen HA-2	MYO1G	-2.3585
20.7931	21.7165	20.9149	22.4893	19.5538	20.312	6	6	17.1	17.1	17.1	0.634104	C4AMC7;Q6VEQ5;A8K0Z3	Putative WAS protein family homolog 3;WAS protein family homolog 2;WAS protein family homolog 1	WASH3P;WASH2P;WASH1	-1.08533
21.0151	21.6435	21.5846	22.1128	20.8242	21.1064	3	3	41.2	41.2	41.2	0.577902	C9JLW8	Protein FAM195B	FAM195B	-0.4796
26.6929	25.8516	26.007	25.7807	26.9176	25.7446	9	9	40.9	40.9	40.9	1.27087	Q13765;E9PAV3	Nascent polypeptide-associated complex subunit alpha	NACA	0.746867
23.0339	23.1048	23.0981	22.9655	22.7585	22.9066	2	2	12.3	12.3	12.3	0.0853707	E9PRG8		C11orf48	-0.0288
20.0558	20.1604	20.5058	20.2787	19.6706	19.5062	2	2	8.9	8.9	8.9	0.100784	I3L1I5	Putative uncharacterized protein LOC100996504		0.0956333
23.5798	22.7324	22.5218	21.063	22.8143	21.8877	6	6	58.3	58.3	58.3	0.870686	L0R6Q1		SLC35A4	1.0776
22.0225	22.9029	22.5241	23.4657	21.9647	23.1335	5	5	13.9	13.9	13.9	1.83917	O00115	Deoxyribonuclease-2-alpha	DNASE2	-0.996933
25.305	24.1596	24.0963	23.289	24.6538	23.8738	16	16	33.3	33.3	33.3	0.985793	O00116	Alkyldihydroxyacetonephosphate synthase, peroxisomal	AGPS	0.9109
25.4106	25.0923	25.3996	25.1538	25.4379	25.3097	22	20	37.1	37.1	34.4	1.60906	O00139	Kinesin-like protein KIF2A	KIF2A	0.230767
26.8807	26.6605	26.8386	26.4301	27.2441	26.8728	22	22	73.5	45.9	45.9	0.853729	O00148	ATP-dependent RNA helicase DDX39A	DDX39A	0.333333
29.833	29.9431	29.6093	30.2045	29.4002	29.7821	37	37	98.2	98.2	98.2	0.967898	O00151	PDZ and LIM domain protein 1	PDLIM1	-0.3624
25.788	25.2112	26.2227	25.5634	26.2261	25.9761	16	16	38.4	38.4	38.4	0.871389	O00154	Cytosolic acyl coenzyme A thioester hydrolase	ACOT7	0.495367
25.033	26.091	24.5568	25.718	25.0361	26.0881	37	37	39.3	38.5	38.5	2.24619	O00159	Unconventional myosin-Ic	MYO1C	-1.0904
22.5043	24.1862	21.8388	25.2174	20.9669	23.6374	19	19	20.7	20.7	20.7	1.79653	O00160	Unconventional myosin-If	MYO1F	-2.577
23.2849	23.9386	23.7351	24.558	23.0111	23.7885	6	6	51.7	51.7	51.7	1.11723	O00161	Synaptosomal-associated protein 23	SNAP23	-0.751333
25.5615	25.8215	25.5533	26.1901	25.7648	25.9536	18	18	67.6	67.6	67.6	1.32227	O00170	AH receptor-interacting protein	AIP	-0.361867
23.5496	24.7526	24.0776	25.2884	23.1784	24.4095	14	14	34.8	34.8	34.8	1.53417	O00178	GTP-binding protein 1	GTPBP1	-1.21497
23.2545	26.0273	23.1169	26.2688	23.7074	26.0638	11	11	32.4	32.4	32.4	3.85247	O00182	Galectin-9	LGALS9	-2.76037
21.053	21.1696	20.9226	21.2841	21.4415	21.1978	7	7	16.4	16.4	16.4	0.187082	O00186	Syntaxin-binding protein 3	STXBP3	-0.0781333
24.7787	24.8985	24.8768	24.982	23.5386	23.2142	5	5	33.3	33.3	33.3	0.0152626	O00193	Small acidic protein	SMAP	0.0331333
24.5376	24.679	23.9289	24.2154	23.7114	23.8927	14	14	12.9	12.9	12.9	0.237493	O00203	AP-3 complex subunit beta-1	AP3B1	-0.203067
23.5004	23.3862	24.5668	24.0935	24.7461	23.7939	6	6	36.7	36.7	36.7	0.511776	O00217	NADH dehydrogenase [ubiquinone] iron-sulfur protein 8, mitochondrial	NDUFS8	0.513233
20.9347	22.0047	21.6522	21.9104	18.6228	20.0463	2	2	6.2	6.2	6.2	0.340346	O00221	NF-kappa-B inhibitor epsilon	NFKBIE	-0.917233
27.0431	27.1489	26.8641	26.7165	26.9611	27.0264	31	31	59	59	59	0.0187967	O00231	26S proteasome non-ATPase regulatory subunit 11	PSMD11	-0.00783333
24.4142	24.9436	22.7168	24.1451	24.4098	24.185	17	17	40.4	40.4	40.4	0.391887	O00232	26S proteasome non-ATPase regulatory subunit 12	PSMD12	-0.577633
25.7295	25.5324	25.6501	26.1906	25.8533	26.1026	15	15	50.2	50.2	50.2	0.387931	O00233	26S proteasome non-ATPase regulatory subunit 9	PSMD9	-0.197567
23.4036	22.5257	23.3428	22.4152	23.8156	22.6381	4	4	69.1	69.1	69.1	2.44853	O00244	Copper transport protein ATOX1	ATOX1	0.994333
23.0118	23.4357	24.3748	23.4734	23.6516	23.635	6	6	21.5	21.5	21.5	0.154591	O00264	Membrane-associated progesterone receptor component 1	PGRMC1	0.1647
25.6306	25.5783	25.5913	25.3611	25.2346	24.9341	30	30	37.4	37.4	37.4	0.355735	O00267	Transcription elongation factor SPT5	SUPT5H	0.194333
24.6446	24.3145	24.2827	23.9988	24.286	23.8486	13	13	42.9	42.9	42.9	0.896131	O00273	DNA fragmentation factor subunit alpha	DFFA	0.350467
27.7236	28.7225	27.8632	28.9949	28.1796	29.0852	28	28	95.9	95.9	95.9	2.36662	O00299	Chloride intracellular channel protein 1	CLIC1	-1.01207
26.2196	26.3811	25.9059	25.3264	26.4159	26.0205	14	14	38.9	38.9	38.9	0.324441	O00303	Eukaryotic translation initiation factor 3 subunit F	EIF3F	0.271133
21.4843	21.9824	22.1157	22.5736	21.4929	21.7148	5	5	7.4	7.4	7.4	0.525399	O00329	Phosphatidylinositol 4,5-bisphosphate 3-kinase catalytic subunit delta isoform	PIK3CD	-0.392633
23.4512	23.1559	24.3618	24.619	23.76	24.2964	10	10	27.3	27.3	27.3	0.116557	O00330	Pyruvate dehydrogenase protein X component, mitochondrial	PDHX	-0.1661
27.6331	27.2632	27.4106	27.0858	27.8307	27.2284	44	44	46.5	46.5	46.5	1.50416	O00410	Importin-5	IPO5	0.432333
21.4041	19.2151	22.8264	19.9109	22.2325	21.3068	9	9	11	11	11	1.27339	O00411	DNA-directed RNA polymerase, mitochondrial	POLRMT	2.01007
21.0695	20.4924	20.5234	20.2853	22.2265	21.6017	6	6	8.8	8.8	8.8	0.301399	O00418	Eukaryotic elongation factor 2 kinase	EEF2K	0.48
25.1999	24.9557	25.8153	25.7281	25.8612	25.9147	12	12	74.5	74.5	74.5	0.0909444	O00422	Histone deacetylase complex subunit SAP18	SAP18	0.0926333
26.8118	26.4692	26.7426	26.7003	26.7954	26.5277	31	31	56.1	50.8	50.8	1.40014	O00425	Insulin-like growth factor 2 mRNA-binding protein 3	IGF2BP3	0.217533
25.5218	25.592	25.8059	25.8625	25.9896	25.8485	36	36	54.6	54.6	54.6	0.0096011	O00429	Dynamin-1-like protein	DNM1L	0.00476667
22.3102	22.3184	22.2104	22.3318	22.3376	22.5286	7	7	24.3	24.3	24.3	0.613708	O00442	RNA 3-terminal phosphate cyclase	RTCA	-0.106867
20.9247	21.3548	21.0829	21.426	21.3433	21.6011	5	5	14.2	14.2	14.2	1.13575	O00458	Interferon-related developmental regulator 1	IFRD1	-0.343667
21.4843	22.0066	23.0521	23.7831	21.1784	21.489	3	3	21.1	21.1	21.1	0.225059	O00479	High mobility group nucleosome-binding domain-containing protein 4	HMGN4	-0.5213
24.195	24.2232	23.3464	23.0444	24.4931	23.6776	7	7	59.3	59.3	59.3	0.305699	O00483	NADH dehydrogenase [ubiquinone] 1 alpha subcomplex subunit 4	NDUFA4	0.3631
24.9803	25.4995	24.7798	24.6994	25.5024	25.7195	11	11	52.6	52.6	52.6	0.2266	O00487	26S proteasome non-ATPase regulatory subunit 14	PSMD14	-0.218633
22.7581	21.5191	23.1998	21.6429	23.0012	20.7132	5	5	41	41	41	2.22303	O00488	Zinc finger protein 593	ZNF593	1.69463
22.7039	22.9136	22.2389	23.0174	22.1718	23.0444	6	6	17.5	17.5	17.5	1.64547	O00499	Myc box-dependent-interacting protein 1	BIN1	-0.620267
24.0122	23.7422	23.7059	23.0854	23.8385	23.1344	3	3	14.2	7.1	7.1	1.09083	O00505	Importin subunit alpha-4	KPNA3	0.531533
26.4223	25.3908	26.7918	25.4072	26.4516	25.4923	22	22	30.4	30.4	30.4	3.10518	O00541	Pescadillo homolog	PES1	1.12513
19.2854	20.307	21.4895	23.579	19.5674	19.1469	5	5	3.7	3.7	3.7	0.235566	O00555	Voltage-dependent P/Q-type calcium channel subunit alpha-1A	CACNA1A	-0.896867
24.0609	23.0207	23.5692	21.4943	23.7646	22.5405	10	10	19.2	19.2	19.2	1.42398	O00566	U3 small nucleolar ribonucleoprotein protein MPP10	MPHOSPH10	1.4464
28.3055	28.0802	27.9326	27.8721	28.1097	27.8737	47	47	71.5	71.5	71.5	0.609588	O00567	Nucleolar protein 56	NOP56	0.173933
28.4153	27.7527	28.3647	27.4418	28.3395	27.8143	56	56	67.4	67.4	67.4	2.40877	O00571;O15523	ATP-dependent RNA helicase DDX3X;ATP-dependent RNA helicase DDX3Y	DDX3X;DDX3Y	0.703567
22.5256	23.6888	21.4314	23.2673	21.3943	22.5489	5	5	26.2	26.2	26.2	1.30167	O00584	Ribonuclease T2	RNASET2	-1.38457
24.3567	24.0783	24.9073	24.4358	24.5767	23.8066	8	5	22.8	22.8	15.7	0.979327	O00629	Importin subunit alpha-3	KPNA4	0.506667
20.5148	21.6186	21.375	22.8151	21.1635	22.1273	8	8	19.4	19.4	19.4	1.26801	O00635	Tripartite motif-containing protein 38	TRIM38	-1.16923
25.2352	25.3438	24.884	24.978	24.7435	24.8932	9	9	43.9	43.9	43.9	0.22851	O00743	Serine/threonine-protein phosphatase 6 catalytic subunit	PPP6C	-0.117433
24.0858	24.3903	23.6632	24.5162	23.8648	24.5193	12	12	13.5	13.5	13.5	2.02289	O00754	Lysosomal alpha-mannosidase;Lysosomal alpha-mannosidase A peptide;Lysosomal alpha-mannosidase B peptide;Lysosomal alpha-mannosidase C peptide;Lysosomal alpha-mannosidase D peptide;Lysosomal alpha-mannosidase E peptide	MAN2B1	-0.604
22.2789	20.8241	25.0462	19.4016	23.1138	20.6148	8	8	52	52	52	1.57763	O00762	Ubiquitin-conjugating enzyme E2 C	UBE2C	3.19947
23.369	22.9823	22.9102	23.797	23.0486	23.2658	9	9	50	50	50	0.363276	O00764	Pyridoxal kinase	PDXK	-0.2391
25.1122	25.4672	25.2751	25.3431	24.7222	24.8168	26	25	17.6	17.6	16.6	0.267223	O14497	AT-rich interactive domain-containing protein 1A	ARID1A	-0.172533
21.7262	22.3973	21.3167	22.1866	21.3655	21.1879	6	6	8	8	8	0.503425	O14526	FCH domain only protein 1	FCHO1	-0.454467
21.8832	21.5502	20.8397	19.4378	22.9941	22.7818	6	6	19.9	19.9	19.9	0.218281	O14530	Thioredoxin domain-containing protein 9	TXNDC9	0.649067
22.2418	23.2627	23.7311	25.0057	23.1786	24.301	13	13	26.1	26.1	26.1	0.788044	O14545	TRAF-type zinc finger domain-containing protein 1	TRAFD1	-1.1393
26.0397	26.2092	25.8193	25.7831	25.6661	25.5985	17	17	56.2	56.2	56.2	0.0351732	O14579	Coatomer subunit epsilon	COPE	-0.0219
22.8856	22.7302	22.9457	22.9392	22.6368	22.6392	6	6	7.4	7.4	7.4	0.153239	O14617	AP-3 complex subunit delta-1	AP3D1	0.0531667
23.2987	24.5297	22.5611	23.933	22.479	23.4228	9	9	36.9	36.9	36.9	1.34025	O14618	Copper chaperone for superoxide dismutase	CCS	-1.18223
19.7693	19.6506	20.3444	19.6697	20.495	20.6462	3	3	6.7	6.7	6.7	0.209277	O14641	Segment polarity protein dishevelled homolog DVL-2	DVL2	0.214067
22.4268	22.8873	22.9158	22.7139	22.5564	22.7367	9	6	7.3	7.3	5.7	0.396346	O14646	Chromodomain-helicase-DNA-binding protein 1	CHD1	-0.1463
23.726	23.6864	23.9295	23.0594	22.8501	23.1775	11	11	18.4	18.4	18.4	0.194507	O14672	Disintegrin and metalloproteinase domain-containing protein 10	ADAM10	0.1941
27.3052	26.1827	27.1753	25.9843	27.0798	26.1281	16	16	82.4	82.4	82.4	3.60684	O14737	Programmed cell death protein 5	PDCD5	1.0884
25.6321	25.3513	25.7986	25.5521	25.6505	25.3873	15	15	25	25	25	1.50116	O14744	Protein arginine N-methyltransferase 5;Protein arginine N-methyltransferase 5, N-terminally processed	PRMT5	0.2635
25.2985	25.3226	25.1782	25.6614	24.8383	24.9822	14	14	55.6	55.6	55.6	0.380673	O14745	Na(+)/H(+) exchange regulatory cofactor NHE-RF1	SLC9A3R1	-0.217067
21.0103	20.4516	21.7088	19.5226	21.4337	19.5102	3	3	8	8	8	1.85715	O14757	Serine/threonine-protein kinase Chk1	CHEK1	1.55613
23.6984	25.3579	23.2761	25.0845	20.9467	25.343	4	4	8.7	8.7	8.7	1.41885	O14773	Tripeptidyl-peptidase 1	TPP1	-2.6214
26.6237	26.4073	26.6184	26.3125	26.277	26.2198	40	40	34.1	34.1	34.1	0.693677	O14776	Transcription elongation regulator 1	TCERG1	0.193167
21.5956	21.0005	20.733	19.5431	21.2556	21.2885	10	10	11.4	10.7	10.7	0.417557	O14802	DNA-directed RNA polymerase III subunit RPC1	POLR3A	0.584033
27.9998	28.0773	27.8419	27.9212	27.8931	27.9732	25	25	79.8	79.8	79.8	0.532465	O14818	Proteasome subunit alpha type-7	PSMA7	-0.0789667
23.1976	22.9413	23.5762	22.8962	23.0936	22.6476	5	5	23.1	23.1	23.1	1.25223	O14828	Secretory carrier-associated membrane protein 3	SCAMP3	0.460767
19.9786	19.1881	21.3632	19.226	20.3279	20.4989	3	3	15.4	15.4	15.4	0.699897	O14893	Gem-associated protein 2	GEMIN2	0.9189
20.4213	21.5124	22.244	22.2156	21.7399	20.5691	3	3	13.8	13.8	13.8	0.0165003	O14908	PDZ domain-containing protein GIPC1	GIPC1	0.0360333
22.9942	21.39	22.249	20.4593	22.3968	20.0781	4	4	24.4	24.4	24.4	1.87005	O14925;Q5SRD1	Mitochondrial import inner membrane translocase subunit Tim23;Putative mitochondrial import inner membrane translocase subunit Tim23B	TIMM23;TIMM23B	1.9042
25.3006	25.3143	25.3567	24.7138	25.7885	25.4996	12	12	36	36	36	0.46835	O14929	Histone acetyltransferase type B catalytic subunit	HAT1	0.306033
23.4653	23.4959	24.3074	23.4081	23.8175	24.5868	7	7	61	61	61	0.0245653	O14949	Cytochrome b-c1 complex subunit 8	UQCRQ	0.0331333
26.8905	27.9788	26.6387	28.1056	27.2298	28.0451	10	10	33.9	33.9	33.9	2.518	P19105;O14950	Myosin regulatory light chain 12A;Myosin regulatory light chain 12B	MYL12A;MYL12B	-1.1235
23.6445	23.9306	24.2908	24.414	23.9047	23.9664	16	16	18.7	18.7	18.7	0.255979	O14964	Hepatocyte growth factor-regulated tyrosine kinase substrate	HGS	-0.157
20.8521	19.6431	22.1689	19.6149	19.7615	19.0541	3	3	13.2	13.2	13.2	0.966777	O14965	Aurora kinase A	AURKA	1.49013
23.452	23.8989	24.5752	24.9051	24.0391	24.8428	21	21	21.2	21.2	21.2	0.501013	O14974	Protein phosphatase 1 regulatory subunit 12A	PPP1R12A	-0.526833
23.9734	24.2785	24.1247	24.4973	24.1124	24.2255	22	22	24.3	24.3	24.3	1.28367	O14976	Cyclin-G-associated kinase	GAK	-0.2636
28.0925	27.6592	28.3305	27.492	27.8226	27.4282	18	18	25.5	25.5	25.5	1.57472	O14979	Heterogeneous nuclear ribonucleoprotein D-like	HNRPDL	0.5554
26.3108	26.3103	25.7852	25.6644	26.2761	26.079	23	23	26.5	26.5	26.5	0.156429	O14980	Exportin-1	XPO1	0.106133
21.8839	21.2206	21.2592	21.1568	21.2576	20.4528	6	6	4.3	4.3	4.3	0.745136	O14981	TATA-binding protein-associated factor 172	BTAF1	0.5235
25.9158	25.2014	26.0496	24.6131	25.5179	24.9185	54	54	32.3	30.3	30.3	1.76797	O15020	Spectrin beta chain, non-erythrocytic 2	SPTBN2	0.916767
23.6279	23.376	24.1287	24.7186	23.2242	23.6898	19	19	14.8	14.8	14.8	0.215793	O15027	Protein transport protein Sec16A	SEC16A	-0.267867
19.7493	20.2418	22.0452	23.1104	21.9809	22.3301	11	11	8.1	8.1	8.1	0.21658	O15031	Plexin-B2	PLXNB2	-0.635633
25.4446	25.0891	25.6118	24.8747	24.7686	24.482	23	23	26.6	26.6	26.6	0.66567	O15042	U2 snRNP-associated SURP motif-containing protein	U2SURP	0.459733
21.4726	22.9457	20.7397	22.6579	21.2872	23.2789	8	8	3.4	3.4	3.4	2.49393	O15050	TPR and ankyrin repeat-containing protein 1	TRANK1	-1.79433
28.5524	28.0036	28.7603	28.0939	28.6181	28.3359	65	65	58.1	58.1	58.1	1.89058	O15067	Phosphoribosylformylglycinamidine synthase	PFAS	0.499133
22.3406	22.3759	22.2593	22.2327	22.7452	22.7733	2	2	17.3	17.3	17.3	0.0184852	O15116	U6 snRNA-associated Sm-like protein LSm1	LSM1	-0.0122667
21.2664	22.7934	22.2345	23.0988	21.8935	22.485	4	4	10	10	10	1.38741	O15127	Secretory carrier-associated membrane protein 2	SCAMP2	-0.994267
28.1024	29.0673	27.8994	29.0046	27.463	28.3729	34	32	64.2	64.2	57.5	1.56902	O15143	Actin-related protein 2/3 complex subunit 1B	ARPC1B	-0.993333
26.6835	27.562	26.248	27.282	26.7271	27.4115	21	21	54	54	54	2.12625	O15144	Actin-related protein 2/3 complex subunit 2	ARPC2	-0.865633
26.9885	27.7354	27.0403	27.8232	26.5653	27.3958	17	17	56.7	56.7	56.7	1.7751	O15145	Actin-related protein 2/3 complex subunit 3	ARPC3	-0.786767
25.8467	25.0395	25.6884	24.4114	25.4926	24.3658	15	15	46.8	46.8	46.8	1.95052	O15160	DNA-directed RNA polymerases I and III subunit RPAC1	POLR1C	1.07033
21.4064	21.1927	22.6462	21.9281	22.8026	22.1455	6	6	24.7	24.7	24.7	0.429395	O15173	Membrane-associated progesterone receptor component 2	PGRMC2	0.529633
26.0263	25.6888	26.0497	25.7317	25.668	25.5816	17	17	77.5	77.5	77.5	0.87653	O15212	Prefoldin subunit 6	PFDN6	0.2473
23.8048	22.6931	23.8912	22.9042	22.4321	22.5851	6	6	12.3	12.3	12.3	0.602876	O15213	WD repeat-containing protein 46	WDR46	0.648567
23.9644	23.4579	24.3684	22.9819	23.9159	23.4537	15	15	27.5	27.5	27.5	1.67327	O15226	NF-kappa-B-repressing factor	NKRF	0.785067
20.687	22.4341	19.6988	21.9033	20.685	21.5159	4	4	9.1	9.1	9.1	1.70644	O15229	Kynurenine 3-monooxygenase	KMO	-1.59417
23.1962	23.3389	22.752	22.7763	22.7794	22.9176	7	7	15.6	15.6	15.6	0.173711	O15269	Serine palmitoyltransferase 1	SPTLC1	-0.101733
21.284	21.4978	22.9409	21.9475	21.3587	21.5738	6	6	17.3	17.3	17.3	0.123327	O15270	Serine palmitoyltransferase 2	SPTLC2	0.188167
23.4913	22.7409	23.7785	23.0703	23.4423	23.0476	16	16	20.3	20.3	20.3	1.84188	O15294	UDP-N-acetylglucosamine--peptide N-acetylglucosaminyltransferase 110 kDa subunit	OGT	0.617767
24.3345	24.1042	24.7238	24.6706	24.6475	24.6501	16	15	60.6	60.6	57.7	0.159366	O15305	Phosphomannomutase 2	PMM2	0.0936333
24.1712	24.4554	24.3998	24.5762	23.3555	23.9084	6	6	33	29.5	29.5	0.374992	O15347	High mobility group protein B3	HMGB3	-0.337833
26.2222	25.6931	26.9484	26.3714	26.078	25.8389	23	23	46	46	46	0.590608	O15355	Protein phosphatase 1G	PPM1G	0.4484
22.0427	22.9163	22.6881	23.3854	22.1482	23.0526	16	16	20.7	18.8	18.8	1.55888	O15357	Phosphatidylinositol 3,4,5-trisphosphate 5-phosphatase 2	INPPL1	-0.8251
27.8228	27.6669	27.9466	27.4807	27.666	27.6028	32	32	65.3	65.3	65.3	1.09724	O15371	Eukaryotic translation initiation factor 3 subunit D	EIF3D	0.228333
26.2375	25.6599	24.7756	24.9093	25.656	25.2767	21	21	48.3	48.3	48.3	0.224813	O15372	Eukaryotic translation initiation factor 3 subunit H	EIF3H	0.2744
20.9665	20.4124	22.0402	21.2659	20.7039	20.1067	6	6	10.7	10.7	10.7	0.526791	O15381	Nuclear valosin-containing protein-like	NVL	0.641867
25.2284	25.5849	25.0932	24.4143	25.3512	25.2851	14	14	50.5	50.5	50.5	0.132859	O15382	Branched-chain-amino-acid aminotransferase, mitochondrial	BCAT2	0.1295
20.7431	21.0481	20.0019	20.0686	20.3511	20.246	3	3	3.5	3.5	3.5	0.0851903	O15397	Importin-8	IPO8	-0.0888667
24.0668	24.8828	25.1786	25.4661	23.4769	24.6254	14	14	54	54	54	0.603221	O15400	Syntaxin-7	STX7	-0.750667
24.8819	23.7265	25.364	23.4589	24.2846	23.1572	8	8	29.2	29.2	29.2	1.7766	O15446	DNA-directed RNA polymerase I subunit RPA34	CD3EAP	1.39597
22.2408	21.5954	21.0692	20.7958	21.9565	21.2559	7	7	43.4	43.4	43.4	0.56851	O15498	Synaptobrevin homolog YKT6	YKT6	0.5398
20.8949	20.2952	20.7236	20.6164	21.0709	20.4422	2	2	5.2	5.2	5.2	1.50668	O15504	Nucleoporin-like protein 2	NUPL2	0.4452
26.8933	27.776	26.89	28.0769	26.05	26.9868	8	8	92.7	92.7	92.7	1.09742	O15511	Actin-related protein 2/3 complex subunit 5	ARPC5	-1.00213
21.4439	20.3867	19.6912	19.55	21.2356	20.2758	4	4	37.3	37.3	37.3	0.515826	O15514	DNA-directed RNA polymerase II subunit RPB4	POLR2D	0.7194
19.5605	18.8594	20.4756	19.1376	19.8156	19.2622	2	2	11.5	11.5	11.5	1.35742	O60675;O15525;Q9ULX9	Transcription factor MafK;Transcription factor MafG;Transcription factor MafF	MAFK;MAFG;MAFF	0.864167
21.7263	21.6699	22.3408	22.7181	21.9625	22.3581	7	7	29.2	29.2	29.2	0.268519	O15541	RING finger protein 113A	RNF113A	-0.238833
27.7029	27.5804	27.4733	27.1089	27.5675	27.2347	48	47	51.9	51.9	51.9	0.810988	O43143	Putative pre-mRNA-splicing factor ATP-dependent RNA helicase DHX15	DHX15	0.273233
23.0707	23.2173	22.8655	22.8487	23.0948	22.8321	14	14	29.6	29.6	29.6	0.110401	O43148	mRNA cap guanine-N7 methyltransferase	RNMT	0.0443
21.5735	21.1579	21.5047	21.1652	21.6382	20.9199	4	4	5.4	5.4	5.4	2.27226	O43156	TELO2-interacting protein 1 homolog	TTI1	0.491133
24.2749	23.8573	25.0368	24.6249	24.4077	23.9465	9	9	25.2	25.2	25.2	0.566261	O43159	Ribosomal RNA-processing protein 8	RRP8	0.430233
24.9088	25.0634	21.1673	21.9738	22.801	22.4746	3	3	32.9	32.9	32.9	0.0502634	O43169	Cytochrome b5 type B	CYB5B	-0.211567
25.6635	25.6126	25.7765	25.3024	25.6484	25.1194	22	22	52.9	52.9	52.9	1.10509	O43172	U4/U6 small nuclear ribonucleoprotein Prp4	PRPF4	0.351333
28.2433	28.0125	28.8078	28.3976	28.5094	28.4349	38	38	68.7	68.7	68.7	0.490901	O43175	D-3-phosphoglycerate dehydrogenase	PHGDH	0.2385
22.7207	22.8223	22.4866	22.621	22.4893	22.3481	6	6	36	36	36	0.0700421	O43181	NADH dehydrogenase [ubiquinone] iron-sulfur protein 4, mitochondrial	NDUFS4	-0.0316
26.703	26.6729	26.655	26.4351	26.9395	26.7187	32	32	57.5	57.5	57.5	0.559979	O43242	26S proteasome non-ATPase regulatory subunit 3	PSMD3	0.156933
23.7762	23.9831	24.0033	23.826	23.8125	23.7867	13	13	29.6	29.6	29.6	0.00431239	O43252	Bifunctional 3-phosphoadenosine 5-phosphosulfate synthase 1;Sulfate adenylyltransferase;Adenylyl-sulfate kinase	PAPSS1	-0.00126667
22.1773	22.0336	22.4006	21.9495	22.8053	21.9386	7	7	10	10	10	1.22872	O43264	Centromere/kinetochore protein zw10 homolog	ZW10	0.487167
25.2189	25.0548	25.1827	25.2363	25.222	25.3063	27	27	35	35	35	0.0388807	O43290	U4/U6.U5 tri-snRNP-associated protein 1	SART1	0.00873333
19.8973	22.2352	18.944	23.0045	19.6607	23.192	10	10	23	23	23	2.89453	O43312	Metastasis suppressor protein 1	MTSS1	-3.3099
20.6951	20.86	21.6813	22.1406	19.9173	20.4873	3	2	4.1	4.1	3	0.216538	O43314	Inositol hexakisphosphate and diphosphoinositol-pentakisphosphate kinase 2	PPIP5K2	-0.398067
23.095	23.02	22.1646	22.1084	23.8098	23.0156	6	6	51.1	51.1	51.1	0.211948	O43324	Eukaryotic translation elongation factor 1 epsilon-1	EEF1E1	0.308467
20.9052	20.95	21.0379	20.8886	20.0481	18.5951	3	3	9.1	9.1	9.1	0.245913	O43353	Receptor-interacting serine/threonine-protein kinase 2	RIPK2	0.519167
29.2977	29.1144	29.1854	28.9467	29.2187	28.9383	49	37	64.9	64.9	56.2	1.61592	O43390	Heterogeneous nuclear ribonucleoprotein R	HNRNPR	0.234133
25.1626	25.2239	25.0375	25.2009	24.9408	25.0781	18	18	30.3	30.3	30.3	0.700386	O43395	U4/U6 small nuclear ribonucleoprotein Prp3	PRPF3	-0.120667
26.7687	26.4283	26.678	26.6305	26.4752	26.3613	16	16	59.5	59.5	59.5	0.635552	O43396	Thioredoxin-like protein 1	TXNL1	0.167267
25.9125	25.9138	25.9457	25.9453	26.0304	25.7766	16	16	68.4	68.4	68.4	0.60386	O43399	Tumor protein D54	TPD52L2	0.0843
21.8856	21.9817	22.0306	21.9467	20.4035	22.6017	2	2	12.4	12.4	12.4	0.58525	O43402	ER membrane protein complex subunit 8	EMC8	-0.7368
23.9951	23.5877	24.2649	23.4103	24.7145	24.1071	8	8	57.1	57.1	57.1	0.986306	O43447	Peptidyl-prolyl cis-trans isomerase H	PPIH	0.623133
21.9982	21.8364	20.6696	19.2075	22.2985	21.7499	3	3	9.8	9.8	9.8	0.294266	O43464	Serine protease HTRA2, mitochondrial	HTRA2	0.724167
22.2222	22.9199	22.6672	22.8156	22.1159	22.0902	6	6	24.2	24.2	24.2	0.368015	O43488	Aflatoxin B1 aldehyde reductase member 2	AKR7A2	-0.273467
22.2439	22.0674	22.5542	22.595	22.483	22.2076	7	7	10	10	10	0.303791	O43491	Band 4.1-like protein 2	EPB41L2	0.137033
24.7162	25.4991	25.1752	26.32	24.4602	25.1836	18	18	52.9	52.9	52.9	1.04284	O43516	WAS/WASL-interacting protein family member 1	WIPF1	-0.8837
21.209	21.9552	21.4592	22.891	21.2049	21.0017	6	6	16.4	16.4	16.4	0.524539	O43566	Regulator of G-protein signaling 14	RGS14	-0.658267
24.6027	24.7833	24.4593	25.2555	23.7586	24.3181	8	8	54	54	54	0.611455	O43583	Density-regulated protein	DENR	-0.5121
24.1735	23.7106	23.5769	21.2593	24.4835	23.6787	5	5	6.1	6.1	6.1	0.630067	O43592	Exportin-T	XPOT	1.1951
25.729	25.3799	25.6197	25.3508	25.7379	25.4558	8	8	47.7	47.7	47.7	2.43607	O43598	2-deoxynucleoside 5-phosphate N-hydrolase 1	DNPH1	0.300033
25.9979	25.5407	25.9718	25.3586	26.1109	25.7403	21	21	41.2	41.2	41.2	1.81515	O43615	Mitochondrial import inner membrane translocase subunit TIM44	TIMM44	0.480333
21.9672	22.011	22.168	21.7624	22.2295	22.2993	2	2	10.6	10.6	10.6	0.217479	O43617	Trafficking protein particle complex subunit 3	TRAPPC3	0.0973333
22.8476	23.2007	22.6351	23.8518	23.4483	24.331	6	6	18.5	18.5	18.5	0.936587	O43633	Charged multivesicular body protein 2a	CHMP2A	-0.8175
23.6537	23.838	24.3162	22.5869	22.8929	22.9582	8	8	23.9	23.9	23.9	0.37318	O43660	Pleiotropic regulator 1	PLRG1	0.493233
20.578	19.8574	20.6259	19.0478	22.3483	20.1708	5	5	11	11	11	1.04372	O43663	Protein regulator of cytokinesis 1	PRC1	1.49207
24.3326	24.1804	24.4484	24.3542	24.1894	24.2613	9	9	46.8	46.8	46.8	0.256287	O43665	Regulator of G-protein signaling 10	RGS10	0.0581667
25.1822	25.1785	24.9427	24.5137	24.6188	24.7348	5	5	7.9	7.9	7.9	0.155128	O43670	Zinc finger protein 207	ZNF207	0.105567
22.4756	22.1766	20.2234	19.8595	21.2946	19.8993	3	3	17.5	17.5	17.5	0.27394	O43674	NADH dehydrogenase [ubiquinone] 1 beta subcomplex subunit 5, mitochondrial	NDUFB5	0.686067
22.9766	22.815	22.6072	22.4325	22.6715	22.6673	4	4	35.7	35.7	35.7	0.287726	O43676	NADH dehydrogenase [ubiquinone] 1 beta subcomplex subunit 3	NDUFB3	0.1135
23.938	23.9393	23.8327	23.025	23.7327	23.2542	6	6	61.6	61.6	61.6	0.694434	O43678	NADH dehydrogenase [ubiquinone] 1 alpha subcomplex subunit 2	NDUFA2	0.4283
24.3304	24.5506	23.4482	23.7143	24.5519	24.2761	8	8	29.6	29.6	29.6	0.0581847	O43681	ATPase ASNA1	ASNA1	-0.0701667
27.5832	27.2705	27.7878	27.3127	27.2713	27.1624	23	23	57	57	57	0.88889	O43684	Mitotic checkpoint protein BUB3	BUB3	0.2989
28.813	29.0508	28.5588	29.2539	28.6262	28.8801	87	58	78.7	78.7	60.5	1.39613	O43707	Alpha-actinin-4	ACTN4	-0.3956
21.1476	22.0544	21.4208	21.8005	19.1596	18.6672	3	3	25	25	25	0.0712006	O43708	Maleylacetoacetate isomerase	GSTZ1	-0.2647
24.3976	22.1464	24.5837	21.6302	24.2309	21.9595	6	6	37.4	37.4	37.4	3.7821	O43709	Uncharacterized methyltransferase WBSCR22	WBSCR22	2.49203
19.8446	19.6895	22.7574	21.6707	21.8138	21.1194	4	4	59.2	59.2	59.2	0.244865	O43715	TP53-regulated inhibitor of apoptosis 1	TRIAP1	0.6454
22.7757	22.75	22.7797	23.1087	21.5009	21.4505	7	7	18	18	18	0.0436189	O43719	HIV Tat-specific factor 1	HTATSF1	-0.0843
23.4343	24.6107	24.1323	24.4807	24.3061	24.8564	14	14	17.4	17.4	17.4	1.12847	O43747	AP-1 complex subunit gamma-1	AP1G1	-0.6917
25.8204	25.4758	26.7139	26.3767	26.1342	25.8377	17	17	41.2	41.2	41.2	0.368537	O43765	Small glutamine-rich tetratricopeptide repeat-containing protein alpha	SGTA	0.3261
24.4017	24.7161	24.6134	24.8432	24.213	24.0573	8	5	70.2	70.2	56.2	0.183054	O43768	Alpha-endosulfine	ENSA	-0.1295
20.4696	22.2595	19.8801	20.9196	19.8064	20.2821	3	3	15.6	15.6	15.6	0.824225	O43772	Mitochondrial carnitine/acylcarnitine carrier protein	SLC25A20	-1.1017
27.1947	26.9432	27.4428	27.1336	26.9861	27.1617	26	26	45.3	45.3	45.3	0.359608	O43776	Asparagine--tRNA ligase, cytoplasmic	NARS	0.128367
24.738	23.8011	23.8561	22.1597	24.8585	24.0338	15	14	18.1	17.3	16.5	0.795785	O43795	Unconventional myosin-Ib	MYO1B	1.15267
24.4416	24.1633	25.3052	25.0024	24.8043	24.7788	9	9	66.4	66.4	66.4	0.222695	O43805	Sjoegren syndrome nuclear autoantigen 1	SSNA1	0.2022
26.1552	26.1313	26.1998	25.5454	26.6209	26.332	13	13	51.1	51.1	51.1	0.506125	O43809	Cleavage and polyadenylation specificity factor subunit 5	NUDT21	0.3224
19.7619	19.4594	21.8398	22.4558	19.8296	19.1527	4	4	8	8	8	0.032565	O43813	LanC-like protein 1	LANCL1	0.121133
21.8771	22.0937	21.6452	22.0631	22.1973	22.3427	7	6	12.8	12.8	11.5	0.641355	O43815	Striatin	STRN	-0.259967
25.7852	25.3712	25.9057	24.9614	26.0226	25.6023	20	20	41.5	41.5	41.5	1.38623	O43818	U3 small nucleolar RNA-interacting protein 2	RRP9	0.592867
23.9197	23.5744	24.309	24.0737	23.8509	23.6087	12	12	27.6	27.6	27.6	0.566539	O43823	A-kinase anchor protein 8	AKAP8	0.274267
21.8286	21.2694	21.3089	20.4717	21.9201	21.2406	4	4	7.9	7.9	7.9	1.00444	O43824	Putative GTP-binding protein 6	GTPBP6	0.691967
26.7962	26.6401	26.5388	26.1372	26.7558	26.6104	20	20	56.4	56.4	56.4	0.574973	O43837	Isocitrate dehydrogenase [NAD] subunit beta, mitochondrial	IDH3B	0.234367
22.732	22.3239	22.1124	21.6844	22.6457	22.4461	10	10	8.6	8.6	8.6	0.492743	O43847	Nardilysin	NRD1	0.345233
22.9634	23.5344	23.4924	23.6585	22.5332	22.9354	7	7	26	26	26	0.460626	O43852	Calumenin	CALU	-0.379767
23.916	24.3296	24.2043	24.4334	24.0345	24.8711	10	10	20.8	20.8	20.8	1.24582	O43865	Putative adenosylhomocysteinase 2	AHCYL1	-0.4931
22.1345	21.1679	20.3639	19.1279	20.4954	20.6286	4	3	5.2	5.2	4	0.341932	O43896	Kinesin-like protein KIF1C	KIF1C	0.6898
23.7888	23.8283	24.1076	23.9296	24.6061	23.9776	6	6	57.5	57.5	57.5	0.455818	O43920	NADH dehydrogenase [ubiquinone] iron-sulfur protein 5	NDUFS5	0.255667
21.1673	21.7274	21.5346	22.0974	21.3806	22.0041	4	4	35.3	35.3	35.3	1.71249	O43924	Retinal rod rhodopsin-sensitive cGMP 3,5-cyclic phosphodiesterase subunit delta	PDE6D	-0.582133
24.9873	24.6	24.7912	24.4758	24.1647	23.8413	16	16	29	29	29	0.427787	O60216	Double-strand-break repair protein rad21 homolog	RAD21	0.342033
22.0823	21.2328	24.4164	23.5389	24.2139	23.698	6	6	61.9	61.9	61.9	0.274852	O60220	Mitochondrial import inner membrane translocase subunit Tim8 A	TIMM8A	0.747633
24.1211	24.6217	24.317	23.615	24.0391	23.7649	9	9	13.5	12.7	12.7	0.186797	O60231	Putative pre-mRNA-splicing factor ATP-dependent RNA helicase DHX16	DHX16	0.158533
22.6683	19.0722	23.976	21.5176	22.2639	21.3688	4	4	32.7	32.7	32.7	1.15251	O60232	Sjoegren syndrome/scleroderma autoantigen 1	SSSCA1	2.31653
24.9345	26.0108	24.858	26.7369	25.5866	26.8	14	12	89.4	89.4	70.4	1.81134	O60234	Glia maturation factor gamma	GMFG	-1.38953
24.935	25.2018	23.9383	24.8355	24.8532	24.8152	21	20	68	68	64.2	0.474092	O60256	Phosphoribosyl pyrophosphate synthase-associated protein 2	PRPSAP2	-0.375333
23.2217	23.8965	23.7497	24.0801	23.0561	24.1108	2	2	35.3	35.3	35.3	1.45234	O60262	Guanine nucleotide-binding protein G(I)/G(S)/G(O) subunit gamma-7	GNG7	-0.686633
27.0572	26.7879	26.9965	26.1782	26.9507	26.6601	48	48	41.1	41.1	41.1	1.1481	O60264	SWI/SNF-related matrix-associated actin-dependent regulator of chromatin subfamily A member 5	SMARCA5	0.4594
22.4367	22.1905	22.0083	22.8902	21.9107	21.7252	9	9	7.9	7.9	7.9	0.148956	O60271	C-Jun-amino-terminal kinase-interacting protein 4	SPAG9	-0.150067
22.2504	21.2336	22.0472	20.8372	22.4057	21.371	5	5	3	3	3	2.32968	O60287	Nucleolar pre-ribosomal-associated protein 1	URB1	1.08717
22.9505	22.6596	23.4154	22.5774	23.1228	21.9653	9	9	10	10	10	1.38059	O60306	Intron-binding protein aquarius	AQR	0.762133
25.6033	25.2544	25.1111	24.9274	25.1434	24.8993	30	30	39.3	39.3	39.3	0.591332	O60313	Dynamin-like 120 kDa protein, mitochondrial;Dynamin-like 120 kDa protein, form S1	OPA1	0.2589
22.5389	22.3963	23.0984	22.854	22.9628	23.0582	11	11	16.4	16.4	16.4	0.139218	O60341	Lysine-specific histone demethylase 1A	KDM1A	0.0972
24.4962	23.5453	24.6454	22.2157	24.3858	22.6587	17	17	18.6	18.6	18.6	1.8903	O60343	TBC1 domain family member 4	TBC1D4	1.70257
25.251	25.0431	23.6999	24.6348	24.2171	24.035	2	2	78.1	13.9	13.9	0.122449	O60361	Putative nucleoside diphosphate kinase	NME2P1	-0.181633
18.8229	19.5759	21.4178	19.9162	19.6094	19.3225	3	3	3.5	3.5	3.5	0.165148	O60462	Neuropilin-2	NRP2	0.345167
25.6606	23.2644	24.8493	24.7781	24.4135	22.9191	9	9	22.6	17.4	17.4	0.909403	O60488	Long-chain-fatty-acid--CoA ligase 4	ACSL4	1.3206
23.976	24.7848	24.3118	24.7625	23.847	24.9162	11	9	55.6	55.6	51.2	2.21406	O60493	Sorting nexin-3	SNX3	-0.776233
24.5285	25.3798	25.089	25.7951	24.533	25.1726	24	24	30	30	30	1.31414	O60502	Bifunctional protein NCOAT;Protein O-GlcNAcase;Histone acetyltransferase	MGEA5	-0.732333
27.6197	27.0589	27.5761	26.5748	27.358	26.4019	29	29	54.1	44.8	44.8	1.77339	O60506	Heterogeneous nuclear ribonucleoprotein Q	SYNCRIP	0.8394
22.4422	22.752	22.9977	22.7367	22.8962	22.5794	10	10	22.1	22.1	22.1	0.19067	O60508	Pre-mRNA-processing factor 17	CDC40	0.0893333
22.7476	22.418	22.8296	22.1307	22.2645	22.2046	6	6	5.9	5.9	5.9	0.859719	O60524	Nuclear export mediator factor NEMF	NEMF	0.3628
21.9094	22.3054	22.4766	21.8297	22.2059	21.4614	5	5	11.6	11.6	11.6	0.491638	O60563	Cyclin-T1	CCNT1	0.3318
21.6702	19.7446	21.9774	19.2111	19.8066	19.6465	3	3	18.4	18.4	18.4	1.0898	O60573	Eukaryotic translation initiation factor 4E type 2	EIF4E2	1.61733
25.9648	26.7121	25.8445	26.8529	26.0589	26.7903	46	46	39.9	39.9	39.9	3.43684	O60610	Protein diaphanous homolog 1	DIAPH1	-0.829033
20.8361	21.4785	21.9728	22.8417	21.9068	21.6287	3	3	24.2	24.2	24.2	0.293397	O60613	15 kDa selenoprotein	2022-09-15	-0.411067
19.7409	18.8741	19.7366	19.8008	19.6154	19.7185	2	2	2.9	2.9	2.9	0.319652	O60645	Exocyst complex component 3	EXOC3	0.233167
26.0336	26.9539	25.6633	27.317	25.836	26.7324	26	26	71.4	71.4	71.4	2.34331	O60664	Perilipin-3	PLIN3	-1.1568
20.8963	19.7463	22.3458	20.1884	23.1586	21.1575	7	7	15.1	15.1	15.1	1.06348	O60678	Protein arginine N-methyltransferase 3	PRMT3	1.7695
23.6616	23.727	23.283	23.2846	22.7042	22.5983	6	4	28.7	22	16.2	0.00991603	O60684	Importin subunit alpha-7	KPNA6	0.0129667
23.0785	22.9629	23.1091	23.158	23.1009	22.867	12	12	33.2	33.2	33.2	0.509555	O60701	UDP-glucose 6-dehydrogenase	UGDH	0.1002
24.6512	25.9331	24.8584	26.6556	23.8428	25.0027	11	11	38.1	38.1	38.1	1.16566	O60711	Leupaxin	LPXN	-1.413
23.3188	24.8006	23.4506	25.518	22.8339	24.0004	26	26	33.6	33.6	33.6	1.52275	O60716	Catenin delta-1	CTNND1	-1.5719
26.0871	26.7702	26.0832	27.2638	26.1447	26.7727	27	25	50.1	50.1	48	2.13288	O60749	Sorting nexin-2	SNX2	-0.830567
23.4612	23.6883	20.3548	23.02	24.2583	23.4192	5	5	24.6	24.6	24.6	0.221249	O60762	Dolichol-phosphate mannosyltransferase	DPM1	-0.6844
25.2135	25.3858	25.174	25.9292	24.6307	25.2443	21	21	29.9	29.9	29.9	0.849278	O60763	General vesicular transport factor p115	USO1	-0.5137
23.1687	22.7948	22.7429	22.1584	23.1781	22.438	3	3	28.9	28.9	28.9	1.14043	O60783	28S ribosomal protein S14, mitochondrial	MRPS14	0.566167
19.871	20.2825	20.2536	19.2575	20.2528	20.5816	4	4	14.2	14.2	14.2	0.0709497	O60784	Target of Myb protein 1	TOM1	0.0852667
25.671	26.2337	28.6239	26.9416	25.255	26.2502	2	0	86.5	13.5	0	0.0126152	O60814	Histone H2B type 1-K	HIST1H2BK	0.0414667
24.0141	24.0972	23.7101	23.7111	23.7679	23.9649	14	14	27.6	27.6	27.6	0.25366	O60826	Coiled-coil domain-containing protein 22	CCDC22	-0.0937
24.9262	24.402	24.3393	24.0676	23.4787	23.1661	6	6	37.4	37.4	37.4	0.263631	O60828	Polyglutamine-binding protein 1	PQBP1	0.3695
26.9723	26.8962	26.8568	26.4195	26.651	26.6611	26	26	46.7	46.7	46.7	0.43076	O60832	H/ACA ribonucleoprotein complex subunit 4	DKC1	0.167767
27.1624	26.7874	26.7425	26.7918	27.2527	26.7729	38	38	33.8	33.8	33.8	0.787951	O60841	Eukaryotic translation initiation factor 5B	EIF5B	0.2685
22.6779	22.2819	22.8219	22.5399	22.306	22.0369	7	7	16	16	16	0.678253	O60861	Growth arrest-specific protein 7	GAS7	0.3157
26.1422	25.6174	26.7555	25.8702	26.0199	25.7339	13	13	68.9	68.9	68.9	1.11229	O60869	Endothelial differentiation-related factor 1	EDF1	0.565367
23.2577	22.502	24.4159	24.2569	23.9119	23.971	8	8	31.1	31.1	31.1	0.168568	O60884	DnaJ homolog subfamily A member 2	DNAJA2	0.2852
23.401	23.2091	23.3969	23.8234	23.5766	22.9886	12	9	11.5	11.5	9	0.173815	O60885	Bromodomain-containing protein 4	BRD4	0.1178
24.5669	24.0109	21.5322	20.8065	26.2652	25.6186	5	5	34.6	34.6	34.6	0.118253	O60888	Protein CutA	CUTA	0.642767
25.179	25.1195	25.4278	25.2008	25.4071	25.596	13	13	80.3	80.3	80.3	0.0678962	O60925	Prefoldin subunit 1	PFDN1	0.0325333
22.0414	22.5297	23.3918	23.5358	22.0632	22.9047	16	16	32.2	32.2	32.2	0.387264	O60934	Nibrin	NBN	-0.491267
28.1271	29.0688	27.9912	29.1384	28.0427	28.9626	42	42	76.9	76.9	76.9	3.99617	O75083	WD repeat-containing protein 1	WDR1	-1.00293
22.9491	22.4113	23.3577	23.4283	23.4369	21.5989	13	12	15.7	15.7	14.2	0.628635	O75122	CLIP-associating protein 2	CLASP2	0.7684
22.4453	22.2829	22.1273	22.4702	22.4564	22.5204	4	3	10.2	10.2	8.6	0.248353	O75131	Copine-3	CPNE3	-0.0815
25.6963	26.671	25.7447	26.9085	25.0623	26.3038	47	47	45.6	45.6	45.6	1.79295	O75146	Huntingtin-interacting protein 1-related protein	HIP1R	-1.12667
23.814	23.5602	24.0268	23.6429	23.7665	23.4067	17	17	22.6	20.3	20.3	1.45882	O75150	E3 ubiquitin-protein ligase BRE1B	RNF40	0.3325
23.7552	23.4675	24.2083	23.74	24.1002	23.4087	16	16	26.2	26.2	26.2	1.32418	O75152	Zinc finger CCCH domain-containing protein 11A	ZC3H11A	0.4825
25.8301	23.1328	26.2148	22.0231	26.2382	24.0187	32	32	31.2	31.2	31.2	2.16396	O75153	Clustered mitochondria protein homolog	CLUH	3.03617
21.7952	23.0101	21.808	22.3834	22.5033	22.6854	10	10	6.8	6.8	6.8	1.0443	O75165	DnaJ homolog subfamily C member 13	DNAJC13	-0.657467
22.2858	22.4033	22.4881	21.1149	20.5565	21.5838	6	6	9.6	9.6	9.6	0.0358243	O75175	CCR4-NOT transcription complex subunit 3	CNOT3	0.0761333
21.2869	21.9763	22.9394	20.8132	22.4838	21.4048	8	8	6.3	4.5	4.5	0.633841	O75179	Ankyrin repeat domain-containing protein 17	ANKRD17	0.8386
24.2706	24.0874	25.5321	25.0503	24.5944	24.4763	12	12	61.7	61.7	61.7	0.215707	O75223	Gamma-glutamylcyclotransferase	GGCT	0.261033
24.6091	24.1115	24.1872	23.3877	24.4217	24.0197	7	7	47.4	47.4	47.4	1.03003	O75251	NADH dehydrogenase [ubiquinone] iron-sulfur protein 7, mitochondrial	NDUFS7	0.566367
24.9217	24.6328	23.9915	24.1916	24.9135	24.3286	11	11	27.4	27.4	27.4	0.268037	O75306	NADH dehydrogenase [ubiquinone] iron-sulfur protein 2, mitochondrial	NDUFS2	0.224567
24.1443	23.6291	24.5905	23.8469	24.4007	23.9542	13	13	34.6	34.6	34.6	1.61731	O75312	Zinc finger protein ZPR1	ZNF259	0.568433
19.686	19.0414	19.1361	19.7574	20.2799	19.2515	2	2	8.8	8.8	8.8	0.374198	O75319	RNA/RNP complex-1-interacting phosphatase	DUSP11	0.350567
23.4515	23.3401	22.6581	22.8821	22.6371	22.9007	5	5	32.5	29.7	29.7	0.152571	O75323	Protein NipSnap homolog 2	GBAS	-0.1254
22.8481	23.8411	22.9444	23.5762	24.221	23.6562	5	5	23.6	23.6	23.6	0.322666	O75340	Programmed cell death protein 6	PDCD6	-0.353333
28.229	27.8588	28.6396	28.1734	28.3685	28.2466	17	17	83.3	83.3	83.3	0.878411	O75347	Tubulin-specific chaperone A	TBCA	0.319433
24.1997	24.3152	24.4712	24.5879	24.3854	24.3124	7	7	66.9	66.9	66.9	0.164388	O75348	V-type proton ATPase subunit G 1	ATP6V1G1	-0.0530667
24.7832	25.2513	24.7293	25.5075	24.6411	25.2597	16	13	40.8	40.8	35.4	2.57233	O75351	Vacuolar protein sorting-associated protein 4B	VPS4B	-0.621633
27.0074	27.1032	27.0593	27.5582	27.1229	27.0234	21	21	57	57	57	0.41318	O75367	Core histone macro-H2A.1	H2AFY	-0.165067
24.4811	25.4288	24.5526	26.7696	25.0073	26.0791	15	15	93.9	93.9	93.9	1.54676	O75368	SH3 domain-binding glutamic acid-rich-like protein	SH3BGRL	-1.41217
29.0369	29.0086	28.7595	29.0943	29.091	28.9103	123	120	55.6	55	53.2	0.133625	O75369	Filamin-B	FLNB	-0.0419333
20.4032	20.8151	20.0433	21.3594	21.0702	21.2764	8	8	5.4	5.4	5.4	0.868979	O75376	Nuclear receptor corepressor 1	NCOR1	-0.644733
24.9757	24.865	24.9482	24.4418	25.053	24.7884	6	6	61.3	61.3	61.3	1.03054	O75380	NADH dehydrogenase [ubiquinone] iron-sulfur protein 6, mitochondrial	NDUFS6	0.2939
27.2419	27.2803	26.6921	27.2037	27.5872	27.4592	27	27	52.8	52.8	52.8	0.1996	O75390	Citrate synthase, mitochondrial	CS	-0.140667
21.8832	21.8515	20.3797	19.7196	21.6859	21.6089	3	3	10.6	10.6	10.6	0.112973	O75391	Sperm-associated antigen 7	SPAG7	0.256267
21.2998	21.133	21.2187	20.9584	22.0628	20.099	2	2	40	40	40	0.88942	O75394	39S ribosomal protein L33, mitochondrial	MRPL33	0.796967
25.3535	25.8547	25.5568	25.7009	25.0524	25.332	12	12	52.1	52.1	52.1	0.653677	O75396	Vesicle-trafficking protein SEC22b	SEC22B	-0.3083
24.8557	25.0869	24.7148	24.6745	25.3882	25.0414	17	17	17.8	17.8	17.8	0.0751404	O75400	Pre-mRNA-processing factor 40 homolog A	PRPF40A	0.0519667
19.6369	20.3384	20.3152	20.4618	19.5854	20.6822	4	4	8.1	8.1	8.1	1.19159	O75410	Transforming acidic coiled-coil-containing protein 1	TACC1	-0.6483
20.1237	20.8405	19.7516	21.4626	19.0715	19.7424	4	4	9.7	9.7	9.7	0.810368	O75427	Leucine-rich repeat and calponin homology domain-containing protein 4	LRCH4	-1.0329
23.7695	23.4815	23.0682	21.0714	22.9066	23.304	4	4	24	24	24	0.31385	O75431	Metaxin-2	MTX2	0.629133
21.9035	22.6456	21.5758	22.0654	22.188	21.8346	4	4	17.1	17.1	17.1	0.416672	O75436	Vacuolar protein sorting-associated protein 26A	VPS26A	-0.292767
24.0908	24.22	23.8913	23.7754	24.3241	24.0218	5	5	72.4	72.4	72.4	0.207833	O75438	NADH dehydrogenase [ubiquinone] 1 beta subcomplex subunit 1	NDUFB1	0.0963333
26.186	26.014	26.4669	26.1161	26.4023	26.4947	26	26	54.8	54.8	54.8	0.352647	O75439	Mitochondrial-processing peptidase subunit beta	PMPCB	0.143467
26.8186	26.9395	26.4732	26.7789	26.2693	26.2003	27	26	40.8	40.8	38.9	0.162395	O75475	PC4 and SFRS1-interacting protein	PSIP1	-0.1192
24.6995	24.3151	23.1447	23.0656	24.1868	22.7744	12	12	45.5	45.5	45.5	0.402772	O75489	NADH dehydrogenase [ubiquinone] iron-sulfur protein 3, mitochondrial	NDUFS3	0.6253
26.1676	26.0492	26.509	25.7511	26.3874	25.9913	13	13	37.4	37.4	37.4	1.45557	O75494	Serine/arginine-rich splicing factor 10	SRSF10	0.424133
20.9515	19.413	20.1432	20.0211	21.4901	20.0596	2	2	39.5	39.5	39.5	1.09129	O75506	Heat shock factor-binding protein 1	HSBP1	1.03037
24.479	23.9812	24.1884	23.6704	23.949	23.1929	11	11	46.4	46.4	46.4	1.00495	O75521	Enoyl-CoA delta isomerase 2, mitochondrial	ECI2	0.590633
21.5467	21.4621	22.0195	21.3934	21.4697	21.0864	5	5	14.3	14.3	14.3	0.815182	O75530	Polycomb protein EED	EED	0.364667
26.5641	26.0608	25.7835	25.6808	26.8471	26.106	11	11	77.5	77.5	77.5	0.579254	O75531	Barrier-to-autointegration factor;Barrier-to-autointegration factor, N-terminally processed	BANF1	0.449033
27.6892	27.5598	27.3852	27.2326	27.3798	27.2439	59	59	44.2	44.2	44.2	0.397468	O75533	Splicing factor 3B subunit 1	SF3B1	0.1393
26.2939	25.0935	26.692	25.0191	26.4568	25.3005	30	30	38	38	38	3.14562	O75534	Cold shock domain-containing protein E1	CSDE1	1.3432
22.6167	22.2917	23.1893	23.2608	22.904	23.1541	7	7	27.5	27.5	27.5	0.00108285	O75569	Interferon-inducible double stranded RNA-dependent protein kinase activator A	PRKRA	0.00113333
23.1005	23.3603	23.4544	23.9671	23.3022	23.6065	17	17	5	5	5	0.815159	O75592	Probable E3 ubiquitin-protein ligase MYCBP2	MYCBP2	-0.358933
25.5838	25.408	25.271	24.492	25.6116	24.6471	6	6	46.6	46.6	46.6	0.988767	O75607	Nucleoplasmin-3	NPM3	0.639767
25.9477	26.0528	24.4955	25.9475	26.0757	26.1305	13	13	59.6	59.6	59.6	0.454545	O75608	Acyl-protein thioesterase 1	LYPLA1	-0.5373
21.8974	20.8744	23.4784	21.5204	23.4513	21.9327	7	7	20.4	20.4	20.4	1.16281	O75616	GTPase Era, mitochondrial	ERAL1	1.49987
27.7805	27.6569	27.2349	26.8943	27.697	27.2421	74	74	41	41	41	0.478092	O75643	U5 small nuclear ribonucleoprotein 200 kDa helicase	SNRNP200	0.306367
22.175	22.8478	22.8988	23.7293	22.9176	23.2512	8	8	41.2	41.2	41.2	0.801579	O75663	TIP41-like protein	TIPRL	-0.6123
23.978	22.6394	24.4671	23.2564	23.662	22.696	8	8	26	26	26	1.72989	O75683	Surfeit locus protein 6	SURF6	1.17177
23.2195	23.7078	23.2348	24.2554	23.3095	24.5939	14	11	38.8	38.8	32.4	1.63743	O75688	Protein phosphatase 1B	PPM1B	-0.9311
23.8506	22.9034	23.7311	21.6578	23.7968	22.8375	22	22	9.1	9.1	9.1	1.51017	O75691	Small subunit processome component 20 homolog	UTP20	1.3266
25.1179	24.7469	25.3188	24.5845	24.703	24.1973	27	27	27.2	27.2	27.2	1.0343	O75694	Nuclear pore complex protein Nup155	NUP155	0.537
20.8786	21.9807	21.9494	23.5161	21.718	22.9121	4	4	10.3	10.3	10.3	1.09586	O75695	Protein XRP2	RP2	-1.28763
25.9946	24.1131	26.0337	22.9583	24.8513	24.314	25	25	30.7	30.7	30.7	1.48021	O75717	WD repeat and HMG-box DNA-binding protein 1	WDHD1	1.8314
23.5766	23.7013	22.8651	22.9674	23.4146	23.186	10	7	18.1	18.1	12.8	0.00052734	O75746	Calcium-binding mitochondrial carrier protein Aralar1	SLC25A12	0.000533333
23.4497	22.662	23.6778	21.9353	23.4636	21.0442	9	9	26.7	26.7	26.7	1.59743	O75764	Transcription elongation factor A protein 3	TCEA3	1.64987
22.384	24.3227	22.5206	25.3325	22.3669	23.8163	13	13	41.2	41.2	41.2	2.00193	O75791	GRB2-related adapter protein 2	GRAP2	-2.06667
24.8408	24.5567	25.1256	24.7146	24.6501	24.4063	17	17	65.2	65.2	65.2	0.887512	O75792	Ribonuclease H2 subunit A	RNASEH2A	0.312967
22.9107	21.3858	22.3686	20.5108	22.3331	20.5336	7	7	24.1	24.1	24.1	2.13524	O75794	Cell division cycle protein 123 homolog	CDC123	1.7274
21.3093	19.7163	21.6566	20.2607	21.9061	21.4916	3	3	32.1	32.1	32.1	0.960815	O75817	Ribonuclease P protein subunit p20	POP7	1.13447
26.2103	26.0269	25.6265	25.8117	26.3521	25.4933	23	23	60.9	60.9	60.9	0.45474	O75821	Eukaryotic translation initiation factor 3 subunit G	EIF3G	0.285667
26.4138	25.8188	25.5907	25.3761	25.7664	25.533	11	11	39.1	39.1	39.1	0.545367	O75822	Eukaryotic translation initiation factor 3 subunit J	EIF3J	0.347667
20.1367	22.3568	22.8679	23.0489	23.263	23.8981	2	2	17.7	7.2	7.2	0.396365	O75828	Carbonyl reductase [NADPH] 3	CBR3	-1.01207
23.9346	24.0413	24.1338	24.618	23.2164	23.5914	6	6	43.4	43.4	43.4	0.324668	O75832	26S proteasome non-ATPase regulatory subunit 10	PSMD10	-0.321967
22.1757	22.162	22.1869	21.8668	22.532	22.6987	7	7	15.4	15.4	15.4	0.0722467	O75844	CAAX prenyl protease 1 homolog	ZMPSTE24	0.0557
25.1498	25.6205	25.2512	26.4978	25.561	26.0061	24	24	65.2	65.2	65.2	1.19969	O75874	Isocitrate dehydrogenase [NADP] cytoplasmic	IDH1	-0.7208
25.5922	25.253	24.6466	24.2717	24.7775	24.5718	7	7	22.3	22.3	22.3	0.300572	O75880	Protein SCO1 homolog, mitochondrial	SCO1	0.3066
20.7373	20.7568	20.2172	20.6656	20.4884	20.5006	2	2	7.8	5.9	5.9	0.404165	O75886	Signal transducing adapter molecule 2	STAM2	-0.160033
22.8666	24.4741	21.3424	22.4523	22.4889	22.38	3	3	14.4	14.4	14.4	0.454094	O75915	PRA1 family protein 3	ARL6IP5	-0.8695
25.0817	24.6276	24.9363	24.3975	24.1398	24.1633	15	15	65.8	65.8	65.8	0.429047	O75934	Pre-mRNA-splicing factor SPF27	BCAS2	0.323133
22.2289	22.934	20.5869	21.9859	22.7452	23.0399	5	4	19.9	19.9	19.9	0.47366	O75935	Dynactin subunit 3	DCTN3	-0.7996
25.461	25.2977	26.129	25.8299	25.4918	25.7597	18	18	51.4	51.4	51.4	0.0836322	O75937	DnaJ homolog subfamily C member 8	DNAJC8	0.0648333
24.2147	24.1618	24.1486	23.8972	23.6094	23.1762	3	3	15.5	15.5	15.5	0.281672	O75940	Survival of motor neuron-related-splicing factor 30	SMNDC1	0.245833
27.1905	27.0497	27.0497	27.1999	26.814	26.8533	13	13	77	77	77	0.0369611	O75947	ATP synthase subunit d, mitochondrial	ATP5H	-0.0162333
22.7301	23.4646	22.7725	23.5503	22.2816	22.9617	10	10	26	26	26	1.40911	O75955	Flotillin-1	FLOT1	-0.7308
25.6196	25.9831	26.2674	26.3125	26.5373	26.5931	10	10	70.9	70.9	70.9	0.181696	O75964	ATP synthase subunit g, mitochondrial	ATP5L	-0.1548
24.1928	25.4358	24.5249	25.5861	23.9281	25.0096	10	10	42.6	42.6	42.6	2.00584	O75995	SAM and SH3 domain-containing protein 3	SASH3	-1.12857
26.3284	26.0108	26.0365	26.0182	26.8225	26.013	21	21	63.9	63.9	63.9	0.766049	O76003	Glutaredoxin-3	GLRX3	0.3818
28.1349	27.341	28.0824	27.3427	27.8725	27.1303	32	32	51.8	51.8	51.8	2.68353	O76021	Ribosomal L1 domain-containing protein 1	RSL1D1	0.7586
25.229	24.2493	24.9791	23.9918	25.2366	24.0643	19	19	34.4	34.4	34.4	3.10447	O76031	ATP-dependent Clp protease ATP-binding subunit clpX-like, mitochondrial	CLPX	1.04643
24.4295	24.3585	24.6983	24.5061	24.4038	24.1117	11	11	52.8	52.8	52.8	0.551254	O76071	Probable cytosolic iron-sulfur protein assembly protein CIAO1	CIAO1	0.1851
20.5837	19.8727	21.9355	20.6804	20.4394	19.6935	4	4	32.4	32.4	32.4	0.733244	O76080	AN1-type zinc finger protein 5	ZFAND5	0.904
26.3546	26.3112	26.3682	26.2892	25.9605	25.9392	27	27	38.3	38.3	38.3	0.0951408	O76094	Signal recognition particle subunit SRP72	SRP72	0.0479
21.0462	20.3005	21.4926	20.6115	20.6958	20.0226	3	3	6.5	6.5	6.5	1.25595	O94763	Unconventional prefoldin RPB5 interactor 1	URI1	0.766667
26.7631	26.7448	26.9649	26.8304	26.203	26.3923	31	28	53.1	53.1	49.4	0.0152225	O94776	Metastasis-associated protein MTA2	MTA2	-0.0121667
24.4021	25.1543	24.64	26.457	24.2381	25.0703	35	33	35.4	35.4	33.4	1.14959	O94804	Serine/threonine-protein kinase 10	STK10	-1.1338
26.4273	25.8029	26.3218	25.7865	26.1499	25.5259	26	26	51.2	51.2	51.2	2.10162	O94826	Mitochondrial import receptor subunit TOM70	TOMM70A	0.594567
22.1899	21.6539	21.9992	21.8568	21.8894	22.2827	5	5	12.6	12.6	12.6	0.175879	O94842	TOX high mobility group box family member 4	TOX4	0.0950333
20.9272	20.6696	20.7834	21.4106	20.7151	21.1185	5	5	10.4	10.4	10.4	0.501824	O94868	FCH and double SH3 domains protein 2	FCHSD2	-0.257667
21.3476	21.5114	19.7051	20.6834	21.585	22.4378	5	5	6.5	6.5	6.5	0.355407	O94874	E3 UFM1-protein ligase 1	UFL1	-0.664967
19.9902	19.9192	19.8851	19.9068	19.8158	19.7403	6	6	11.3	11.3	11.3	0.209906	O94880	PHD finger protein 14	PHF14	0.0416
22.6512	21.5095	21.3556	21.2659	22.2775	21.6721	4	4	10.8	10.8	10.8	0.69237	O94888	UBX domain-containing protein 7	UBXN7	0.612267
23.7514	23.8394	23.3967	23.107	23.3297	23.5948	6	6	24.4	24.4	24.4	0.0281961	O94903	Proline synthase co-transcribed bacterial homolog protein	PROSC	-0.0211333
22.3858	21.9688	21.4468	21.7483	22.361	22.6948	5	4	15.9	15.9	15.9	0.0599279	O94905	Erlin-2	ERLIN2	-0.0727667
26.175	26.1565	26.3493	26.3476	26.3532	26.2373	49	49	56.3	56.3	56.3	0.219077	O94906	Pre-mRNA-processing factor 6	PRPF6	0.0453667
23.6263	23.007	22.7711	22.9366	23.1264	22.6745	8	8	6.4	6.4	6.4	0.491163	O94913	Pre-mRNA cleavage complex 2 protein Pcf11	PCF11	0.3019
22.8665	22.7825	23.0312	22.3662	22.5007	22.1129	7	7	14	14	14	0.688832	O94919	Endonuclease domain-containing 1 protein	ENDOD1	0.378933
26.4745	25.5845	25.9074	25.2163	26.3492	25.4191	19	19	39.9	39.9	39.9	1.84147	O94925	Glutaminase kidney isoform, mitochondrial	GLS	0.837067
19.2933	19.4415	20.6143	19.9434	19.9883	20.1031	3	3	5.7	5.7	5.7	0.114701	O94927	HAUS augmin-like complex subunit 5	HAUS5	0.135967
23.3927	23.4563	23.1814	23.2909	23.5843	24.7284	13	13	16.6	16.6	16.6	0.395745	O94953	Lysine-specific demethylase 4B	KDM4B	-0.439067
22.412	22.4349	23.1391	23.1651	22.5905	22.4936	12	12	14.6	14.6	14.6	0.0165432	O94966	Ubiquitin carboxyl-terminal hydrolase 19	USP19	0.016
19.9544	20.5939	20.7475	19.7546	20.0293	20.9466	4	4	10.9	5	5	0.162574	O94973	AP-2 complex subunit alpha-2	AP2A2	-0.187967
24.9927	25.498	25.648	26.1253	25.7573	25.8987	30	30	26.9	26.9	26.9	0.550885	O94979	Protein transport protein Sec31A	SEC31A	-0.374667
21.753	21.9357	21.0848	21.9046	21.8533	21.7786	5	5	21.7	21.7	21.7	0.557589	O94992	Protein HEXIM1	HEXIM1	-0.309267
22.6776	21.5819	22.39	21.4678	24.3877	22.8209	19	19	9.9	9.9	9.9	0.719765	O95071	E3 ubiquitin-protein ligase UBR5	UBR5	1.1949
23.8683	23.8743	24.4024	24.6066	23.994	23.8849	15	12	17.3	17.3	15.1	0.0393256	O95104	Splicing factor, arginine/serine-rich 15	SCAF4	-0.0337
23.5437	22.8339	23.9908	19.7479	22.7691	21.5348	4	4	35.2	35.2	35.2	1.00465	O95139	NADH dehydrogenase [ubiquinone] 1 beta subcomplex subunit 6	NDUFB6	2.06233
19.9005	20.3051	20.0135	19.5526	18.9774	20.4012	3	3	10.3	10.3	10.3	0.465047	O95159	Zinc finger protein-like 1	ZFPL1	-0.455833
23.1489	22.7816	23.9225	23.4135	23.9555	23.455	12	12	10.7	10.7	10.7	0.600916	O95163	Elongator complex protein 1	IKBKAP	0.458933
22.1675	23.3718	20.3697	23.9741	22.3271	23.1155	4	4	27.4	27.4	27.4	1.29145	O95166;Q9H0R8	Gamma-aminobutyric acid receptor-associated protein;Gamma-aminobutyric acid receptor-associated protein-like 1	GABARAP;GABARAPL1	-1.8657
24.765	24.8986	24.365	23.9344	24.5649	24.4209	5	5	41.9	41.9	41.9	0.186307	O95168	NADH dehydrogenase [ubiquinone] 1 beta subcomplex subunit 4	NDUFB4	0.147
23.0437	22.9802	22.58	21.9516	22.2748	22.5816	2	2	17.2	17.2	17.2	0.125873	O95169	NADH dehydrogenase [ubiquinone] 1 beta subcomplex subunit 8, mitochondrial	NDUFB8	0.128367
23.7478	23.3429	23.3401	23.5119	23.7863	23.6311	5	5	47.8	47.8	47.8	0.320904	O95182	NADH dehydrogenase [ubiquinone] 1 alpha subcomplex subunit 7	NDUFA7	0.129433
26.3259	26.1146	25.7303	25.8787	26.5233	25.7671	23	23	36.5	36.5	36.5	0.453445	O95202	LETM1 and EF-hand domain-containing protein 1, mitochondrial	LETM1	0.273033
25.3902	25.2516	26.2172	25.8594	25.6835	25.9636	13	13	29.4	29.4	29.4	0.077291	O95218	Zinc finger Ran-binding domain-containing protein 2	ZRANB2	0.0721
19.9907	20.3782	20.7386	20.1807	20.4666	21.0094	3	3	6	6	6	0.138187	O95219	Sorting nexin-4	SNX4	-0.124133
20.0705	19.113	20.724	19.3085	19.8607	19.6883	2	2	8.3	8.3	8.3	1.28351	O95229	ZW10 interactor	ZWINT	0.848467
25.5929	24.9467	25.5083	24.5284	25.5502	25.0606	13	13	30.8	30.8	30.8	1.90131	O95232	Luc7-like protein 3	LUC7L3	0.705233
21.2858	21.4524	21.9665	19.7017	21.0094	20.6377	5	3	4.7	4.7	2.8	0.640249	O95239	Chromosome-associated kinesin KIF4A	KIF4A	0.8233
22.5273	22.4498	22.0998	22.5231	22.1226	21.5929	6	6	37.6	37.6	37.6	0.0647699	O95249	Golgi SNAP receptor complex member 1	GOSR1	0.0613
18.8613	19.5218	21.1109	20.8034	20.8004	21.0144	3	3	6.9	6.9	6.9	0.0789219	O95251	Histone acetyltransferase KAT7	KAT7	-0.189
23.8274	24.461	24.5734	24.7859	23.7969	24.529	12	12	46.5	46.5	46.5	0.900582	O95292	Vesicle-associated membrane protein-associated protein B/C	VAPB	-0.526067
21.6933	21.707	21.6839	22.2915	21.8702	21.6503	7	7	73.5	73.5	73.5	0.247814	O95295	SNARE-associated protein Snapin	SNAPIN	-0.1338
23.1767	21.8561	23.0429	23.5298	22.5247	21.7411	4	4	28.6	28.6	28.6	0.368971	O95298;E9PQ53	NADH dehydrogenase [ubiquinone] 1 subunit C2;NADH dehydrogenase [ubiquinone] 1 subunit C2, isoform 2	NDUFC2;NDUFC2-KCTD14	0.5391
24.8719	24.7115	24.735	23.4906	24.8262	24.5408	14	14	47.9	47.9	47.9	0.665401	O95299	NADH dehydrogenase [ubiquinone] 1 alpha subcomplex subunit 10, mitochondrial	NDUFA10	0.5634
25.6208	26.2741	25.9548	26.0351	26.193	26.7165	19	15	33.5	33.5	27.8	0.740397	O95319	CUGBP Elav-like family member 2	CELF2	-0.419033
25.7277	25.6644	26.1576	26.5395	26.1408	26.1883	14	14	72.5	72.5	72.5	0.157396	O95336	6-phosphogluconolactonase	PGLS	-0.122033
27.0786	26.5865	26.9619	25.6828	26.8134	26.2801	45	45	43.1	43.1	43.1	1.30321	O95347	Structural maintenance of chromosomes protein 2	SMC2	0.768167
21.1454	21.372	20.8093	19.6127	21.0981	22.0102	5	5	9.5	9.5	9.5	0.00877563	O95352	Ubiquitin-like modifier-activating enzyme ATG7	ATG7	0.0193
23.6334	23.6476	23.9972	24.283	23.8885	24.1227	9	9	61.5	61.5	61.5	0.335295	O95372	Acyl-protein thioesterase 2	LYPLA2	-0.178067
21.4373	21.0702	20.4839	18.9263	21.5579	20.6127	6	6	6.3	6.3	6.3	0.579984	O95373	Importin-7	IPO7	0.956633
21.1401	20.9593	20.6017	21.0622	19.7788	20.4419	2	2	5.7	5.7	5.7	0.288668	O95376	E3 ubiquitin-protein ligase ARIH2	ARIH2	-0.314267
21.6367	22.9854	22.8383	24.203	24.2289	24.8451	8	8	40.9	40.9	40.9	0.527156	O95379	Tumor necrosis factor alpha-induced protein 8	TNFAIP8	-1.10987
20.1568	19.1607	21.2077	20.2201	20.1913	20.1543	2	2	6.5	6.5	6.5	0.623317	O95391	Pre-mRNA-splicing factor SLU7	SLU7	0.673567
19.2328	20.1688	19.9605	20.9637	20.1633	20.5449	2	2	3.7	3.7	3.7	0.99676	O95394	Phosphoacetylglucosamine mutase	PGM3	-0.7736
22.7621	22.9127	23.1578	23.2378	22.8071	22.8981	5	5	17.3	17.3	17.3	0.254767	O95400	CD2 antigen cytoplasmic tail-binding protein 2	CD2BP2	-0.1072
27.3062	26.668	27.2525	26.1863	27.145	26.5945	22	22	61.8	61.8	61.8	2.0576	O95433	Activator of 90 kDa heat shock protein ATPase homolog 1	AHSA1	0.751633
22.4539	22.93	19.6403	19.9975	22.2263	22.271	10	10	20.7	20.7	20.7	0.0816815	O95453	Poly(A)-specific ribonuclease PARN	PARN	-0.292667
24.9456	24.4362	24.5972	24.3934	24.3922	23.628	12	12	36.5	36.5	36.5	0.73193	O95456	Proteasome assembly chaperone 1	PSMG1	0.492467
25.3077	26.6134	25.248	26.3156	25.2346	25.9152	31	31	25.3	25.3	25.3	2.12606	O95466	Formin-like protein 1	FMNL1	-1.01797
21.2224	21.3953	19.8638	21.1078	20.247	21.3065	5	5	13.9	13.9	13.9	0.933849	O95470	Sphingosine-1-phosphate lyase 1	SGPL1	-0.825467
22.6372	21.7909	23.5959	22.2309	23.05	21.741	4	4	17.7	17.7	17.7	1.67594	O95478	Ribosome biogenesis protein NSA2 homolog	NSA2	1.17343
21.3781	21.1533	20.0963	20.6091	21.7385	21.5738	4	4	4.7	4.7	4.7	0.024078	O95486	Protein transport protein Sec24A	SEC24A	-0.0411
21.4732	20.6063	22.1936	21.8124	19.4143	20.5213	4	4	3.7	3.7	3.7	0.0167737	O95487	Protein transport protein Sec24B	SEC24B	0.0470333
21.3645	22.2068	22.2169	22.8597	21.8926	22.4259	5	5	19.3	19.3	19.3	1.00579	O95571	Persulfide dioxygenase ETHE1, mitochondrial	ETHE1	-0.6728
24.117	23.7669	24.0901	23.8239	24.0944	23.8062	19	16	36.8	36.8	31.7	4.05364	O95573	Long-chain-fatty-acid--CoA ligase 3	ACSL3	0.3015
27.2452	25.7187	27.6441	26.0553	27.3126	25.4399	19	18	15.8	15.8	15.3	2.81122	O95602	DNA-directed RNA polymerase I subunit RPA1	POLR1A	1.66267
22.4797	22.5769	22.1471	22.6869	22.05	22.2044	8	8	25	25	25	0.604581	O95630	STAM-binding protein	STAMBP	-0.2638
22.5724	22.3826	22.6951	22.8211	22.1552	22.4325	7	7	47.6	47.6	47.6	0.121274	O95639	Cleavage and polyadenylation specificity factor subunit 4	CPSF4	-0.0711667
24.8781	24.6749	24.6445	25.2636	25.0101	25.146	25	25	50.7	50.7	50.7	0.367565	O95671	N-acetylserotonin O-methyltransferase-like protein	ASMTL	-0.183933
20.8722	20.6851	21.8733	21.1525	21.1634	20.7254	6	6	34.5	34.5	34.5	0.604017	O95707	Ribonuclease P protein subunit p29	POP4	0.448633
22.3228	22.2899	21.9269	22.9099	22.3671	22.2598	8	8	43.8	43.8	43.8	0.480681	O95721	Synaptosomal-associated protein 29	SNAP29	-0.280933
23.7186	24.176	24.5609	24.4959	24.5036	24.5127	12	11	33	33	29.4	0.172936	O95747	Serine/threonine-protein kinase OSR1	OXSR1	-0.133833
23.6229	22.5915	24.2463	22.5718	23.3958	22.8148	14	14	29.1	23	23	1.83534	O95757	Heat shock 70 kDa protein 4L	HSPA4L	1.09563
24.185	24.7706	25.2528	25.8403	24.3604	25.372	13	13	29.7	25.7	25.7	0.737248	O95758	Polypyrimidine tract-binding protein 3	PTBP3	-0.728233
24.9429	25.4217	23.627	23.0125	25.1924	24.6743	6	6	74	74	74	0.0899896	O95777	N-alpha-acetyltransferase 38, NatC auxiliary subunit	NAA38	0.217933
23.867	24.5311	23.7952	24.7749	24.6113	24.5124	24	18	26.6	26.6	21	0.87401	O95782	AP-2 complex subunit alpha-1	AP2A1	-0.514967
20.8767	21.0414	21.1846	20.6969	19.3137	19.3152	5	5	5.1	5.1	5.1	0.0468393	O95785	Protein Wiz	WIZ	0.107167
22.3629	22.108	22.6154	22.2485	23.055	22.3232	9	8	18	18	16.6	0.999217	O95793	Double-stranded RNA-binding protein Staufen homolog 1	STAU1	0.4512
22.9949	22.204	23.5666	21.8886	23.3072	22.2328	8	8	25.3	25.3	25.3	2.39617	O95801	Tetratricopeptide repeat protein 4	TTC4	1.1811
24.9407	25.086	25.8527	25.2581	25.2776	24.7106	14	14	71.6	71.6	71.6	0.471204	O95816	BAG family molecular chaperone regulator 2	BAG2	0.338767
23.4866	24.0737	24.3337	24.9201	23.4633	24.453	18	17	20.5	20.5	19.9	0.89237	O95819	Mitogen-activated protein kinase kinase kinase kinase 4	MAP4K4	-0.721067
21.5642	21.9913	21.6468	22.3071	20.084	19.1708	4	4	15.2	15.2	15.2	0.0172388	O95825	Quinone oxidoreductase-like protein 1	CRYZL1	-0.0580667
26.9487	26.959	26.4991	26.661	26.766	26.5243	27	27	47.5	47.5	47.5	0.0431483	O95831	Apoptosis-inducing factor 1, mitochondrial	AIFM1	0.0231667
19.9499	22.5136	19.7717	24.1712	20.2616	21.9656	10	10	63.1	63.1	63.1	1.88402	O95833	Chloride intracellular channel protein 3	CLIC3	-2.88907
19.9866	21.4861	19.8001	19.7274	20.3481	20.5184	5	5	12.5	12.5	12.5	0.426275	O95834	Echinoderm microtubule-associated protein-like 2	EML2	-0.532367
24.5592	24.7195	25.3784	25.7092	25.3154	25.93	15	15	54.2	54.2	54.2	0.333362	O95861	3(2),5-bisphosphate nucleotidase 1	BPNT1	-0.368567
22.5365	20.2191	20.8909	19.618	21.9804	19.9885	3	3	8.3	8.3	8.3	1.65058	O95864	Fatty acid desaturase 2	FADS2	1.86073
19.8847	22.6246	19.9479	24.5334	19.8008	24.2002	10	10	36.1	36.1	36.1	2.56913	O95865	N(G),N(G)-dimethylarginine dimethylaminohydrolase 2	DDAH2	-3.90827
20.3658	19.952	20.5416	18.7283	20.1238	19.1969	3	3	5.4	5.4	5.4	1.30816	O95905	Protein SGT1	ECD	1.05133
21.2842	20.7433	23.1926	22.128	19.9591	22.1752	3	3	22.6	22.6	22.6	0.0676936	O95926	Pre-mRNA-splicing factor SYF2	SYF2	-0.203533
23.2032	22.5402	22.6122	22.4244	23.0005	22.1451	8	8	27.8	27.8	27.8	1.27443	O95983	Methyl-CpG-binding domain protein 3	MBD3	0.568733
20.5361	20.0251	19.9095	19.5313	20.3676	19.7816	2	2	4.8	3.5	3.5	0.97949	O95985	DNA topoisomerase 3-beta-1	TOP3B	0.491733
22.4326	22.974	22.7257	23.3825	22.5433	22.2984	4	4	33.7	29.7	29.7	0.412503	O95989	Diphosphoinositol polyphosphate phosphohydrolase 1	NUDT3	-0.317767
20.7599	21.9583	22.0501	23.7863	21.7496	22.1897	9	9	28.8	28.8	28.8	0.743406	O95999	B-cell lymphoma/leukemia 10	BCL10	-1.1249
25.4582	25.3984	25.0072	24.3747	25.412	24.6901	8	8	43.6	43.6	43.6	0.634596	O96000	NADH dehydrogenase [ubiquinone] 1 beta subcomplex subunit 10	NDUFB10	0.4714
25.5814	25.0423	25.7896	25.4962	25.7725	25.1824	14	14	46.5	46.5	46.5	1.468	O96008	Mitochondrial import receptor subunit TOM40 homolog	TOMM40	0.4742
20.181	17.7818	20.2256	19.6038	20.7801	20.0385	3	3	7.7	7.7	7.7	0.808448	O96011	Peroxisomal membrane protein 11B	PEX11B	1.2542
26.187	26.2106	26.0234	25.7131	26.0487	25.5696	20	17	57.3	57.3	51.7	0.564607	O96019	Actin-like protein 6A	ACTL6A	0.255267
21.8956	21.9778	20.9502	21.8764	21.2617	21.8523	2	2	25.4	25.4	25.4	0.884334	P00167	Cytochrome b5	CYB5A	-0.533
31.393	31.2325	30.4739	30.2695	31.4299	31.269	53	48	97.9	97.9	93.7	0.143672	P00338	L-lactate dehydrogenase A chain	LDHA	0.175267
28.7844	29.0438	28.3735	28.503	28.3289	28.292	42	42	67	67	67	0.165765	P00367;P49448	Glutamate dehydrogenase 1, mitochondrial;Glutamate dehydrogenase 2, mitochondrial	GLUD1;GLUD2	-0.117333
23.0361	22.0083	23.6106	21.8591	24.4884	22.0562	6	6	35.8	35.8	35.8	1.81878	P00374	Dihydrofolate reductase	DHFR	1.73717
24.5198	25.2042	23.3809	23.4739	24.9811	24.9721	9	9	44.5	44.5	44.5	0.130537	P00387	NADH-cytochrome b5 reductase 3;NADH-cytochrome b5 reductase 3 membrane-bound form;NADH-cytochrome b5 reductase 3 soluble form	CYB5R3	-0.256133
26.6152	26.8897	26.9612	27.1932	26.4591	27.032	20	20	47.3	47.3	47.3	0.978539	P00390	Glutathione reductase, mitochondrial	GSR	-0.3598
25.5913	25.6437	22.9069	22.7351	24.725	23.6033	5	5	19.4	19.4	19.4	0.129888	P00403	Cytochrome c oxidase subunit 2	MT-CO2	0.4137
28.7172	28.4687	29.1489	29.5015	29.214	28.9645	16	16	91.6	91.6	91.6	0.04943	P00441	Superoxide dismutase [Cu-Zn]	SOD1	0.0484667
27.2582	27.0143	27.361	26.5022	27.5569	27.0411	24	24	86.9	86.9	86.9	1.29029	P00491	Purine nucleoside phosphorylase	PNP	0.5395
26.4734	26.329	26.9407	26.579	26.8254	26.3175	18	18	83	83	83	0.962887	P00492	Hypoxanthine-guanine phosphoribosyltransferase	HPRT1	0.338
29.4375	29.3343	29.1657	28.5184	29.1653	29.255	34	34	74.4	74.4	74.4	0.329543	P00505	Aspartate aminotransferase, mitochondrial	GOT2	0.220267
31.732	31.7403	31.5093	31.5521	31.4623	31.4801	66	66	98.3	98.3	98.3	0.0707242	P00558	Phosphoglycerate kinase 1	PGK1	-0.0229667
21.807	21.4022	19.6703	19.6397	21.8202	21.4268	4	4	14.9	14.9	14.9	0.107531	P00813	Adenosine deaminase	ADA	0.276267
23.8505	23.7787	25.6313	24.6666	24.5628	24.4923	13	13	33.5	33.5	33.5	0.250178	P00966	Argininosuccinate synthase	ASS1	0.369
22.2218	19.9153	19.9975	19.9867	21.8961	20.186	3	3	4.3	4.3	4.3	0.896573	P01106	Myc proto-oncogene protein	MYC	1.34247
23.619	24.1411	23.8284	24.7841	23.4669	24.0984	6	2	45	45	19	1.34065	P01116;P01112	GTPase KRas;GTPase KRas, N-terminally processed;GTPase HRas;GTPase HRas, N-terminally processed	KRAS;HRAS	-0.7031
24.8592	23.0072	25.5934	23.5075	25.3522	23.9582	6	6	38.4	38.4	38.4	2.15167	P01591	Immunoglobulin J chain	IGJ	1.7773
27.1394	27.093	26.5772	27.5592	26.9397	27.3368	3	3	26.5	26.5	26.5	0.979197	P01599	Ig kappa chain V-I region Gal		-0.444233
26.3975	26.3863	26.5409	27.4543	27.1034	27.4336	9	9	96.3	96.3	96.3	0.424346	P01834;P0DOX7	Ig kappa chain C region	IGKC	-0.4108
27.5665	27.7903	27.5264	28.6357	27.6095	28.2666	27	27	58.1	58.1	58.1	1.26611	P01871;P0DOX6	Ig mu chain C region	IGHM	-0.6634
26.2958	27.7681	26.3813	28.1391	26.2753	27.7923	12	11	35.8	35.8	31.1	3.66074	P01903	HLA class II histocompatibility antigen, DR alpha chain	HLA-DRA	-1.58237
23.476	25.207	23.6857	25.6774	23.2535	25.5915	3	3	44.4	13.2	13.2	3.3448	P79483	HLA class II histocompatibility antigen, DR beta 3 chain	HLA-DRB3	-2.02023
27.0521	28.4087	26.929	28.7351	27.027	29.0395	14	7	60.2	47.4	25.2	3.12431	P13761;Q9TQE0	HLA class II histocompatibility antigen, DRB1-7 beta chain;HLA class II histocompatibility antigen, DRB1-9 beta chain	HLA-DRB1	-1.72507
23.7931	25.6101	24.5004	26.7017	23.9943	26.3389	7	7	19.5	19.5	19.5	2.28098	P01920	HLA class II histocompatibility antigen, DQ beta 1 chain	HLA-DQB1	-2.12097
25.8957	27.6226	25.8797	27.4001	26.5557	28.1824	46	46	63.9	62.5	62.5	2.13879	P02545	Prelamin-A/C;Lamin-A/C	LMNA	-1.62467
26.6849	25.4651	26.6557	24.2905	26.2861	24.9977	25	25	33.3	33.3	33.3	1.95016	P02786	Transferrin receptor protein 1;Transferrin receptor protein 1, serum form	TFRC	1.62447
25.6032	25.2975	24.5737	24.4214	24.3063	24.1651	5	5	41.1	41.1	41.1	0.141392	P02792	Ferritin light chain	FTL	0.199733
24.867	25.5469	22.3575	24.8179	21.6652	24.2135	10	10	62.8	62.8	62.8	0.841235	P02794	Ferritin heavy chain	FTH1	-1.8962
19.5715	19.1141	24.5431	25.648	24.2792	25.3749	6	2	91.8	91.8	62.3	0.0763798	P02795;P13640;Q8N339	Metallothionein-2;Metallothionein-1G;Metallothionein-1M	MT2A;MT1G;MT1M	-0.581067
23.3063	23.3872	23.4905	23.5245	23.2358	23.4593	4	4	57.4	57.4	57.4	0.588087	P03928	ATP synthase protein 8	MT-ATP8	-0.1128
26.6886	27.1347	26.7165	27.3366	26.0911	26.6184	22	22	42.3	42.3	42.3	0.833495	P04040	Catalase	CAT	-0.531167
31.6972	31.6175	31.8895	31.9908	31.6036	31.6751	55	47	91.5	91.5	77.7	0.0760951	P04075	Fructose-bisphosphate aldolase A	ALDOA	-0.0310333
24.8121	25.3446	24.8627	25.1338	25.9361	26.2084	7	7	79.6	79.6	79.6	0.295249	P04080	Cystatin-B	CSTB	-0.358633
24.775	26.5456	24.1426	27.1357	25.4327	27.1936	23	23	66.8	66.8	66.8	2.15713	P04083	Annexin A1	ANXA1	-2.17487
23.597	22.898	22.9209	22.4738	23.4769	23.3395	5	5	24.8	24.8	24.8	0.587051	P04179	Superoxide dismutase [Mn], mitochondrial	SOD2	0.427833
22.094	19.6546	22.8874	20.0617	19.0942	19.1061	4	4	14.8	14.8	14.8	0.668681	P04181	Ornithine aminotransferase, mitochondrial;Ornithine aminotransferase, hepatic form;Ornithine aminotransferase, renal form	OAT	1.75107
23.4403	22.2073	24.7064	20.9232	23.4774	20.6193	9	9	57.7	57.7	57.7	1.82808	P04183	Thymidine kinase, cytosolic	TK1	2.62477
26.005	27.1524	25.4519	26.7249	25.5981	26.2682	11	11	34.5	34.5	34.5	1.55864	P04233	HLA class II histocompatibility antigen gamma chain	CD74	-1.03017
24.8721	24.8039	24.8418	24.7693	24.9599	24.4311	6	4	80	19.1	14.9	0.83422	P04350	Tubulin beta-4A chain	TUBB4A	0.223167
32.8909	32.7709	32.2824	32.5377	32.5395	32.7101	53	52	99.7	99.7	99.7	0.207948	P04406	Glyceraldehyde-3-phosphate dehydrogenase	GAPDH	-0.101967
27.6688	29.1487	28.0788	29.7796	27.96	28.9873	17	7	60.9	60.9	18.4	2.18057	Q5Y7A7;P01912	HLA class II histocompatibility antigen, DRB1-13 beta chain;HLA class II histocompatibility antigen, DRB1-3 chain	HLA-DRB1	-1.40267
24.2318	25.5761	23.7395	25.003	24.1613	25.4057	13	13	54.5	54.5	54.5	2.30304	P04632	Calpain small subunit 1	CAPNS1	-1.28407
29.488	29.5033	29.4064	29.0443	29.3862	29.4184	25	25	94.1	94.1	94.1	0.294284	P04792	Heat shock protein beta-1	HSPB1	0.104867
25.0251	21.3795	25.9729	21.6572	24.378	20.817	14	14	54.6	54.6	54.6	2.73126	P04818	Thymidylate synthase	TYMS	3.84077
23.4802	25.0689	24.7054	26.2185	23.7961	25.1421	11	11	21.9	21.9	21.9	1.32813	P04839	Cytochrome b-245 heavy chain	CYBB	-1.4826
27.2956	27.2953	27.3251	26.8193	27.2548	26.9978	45	45	67.5	67.5	67.5	0.841359	P04843	Dolichyl-diphosphooligosaccharide--protein glycosyltransferase subunit 1	RPN1	0.254367
25.3365	25.58	24.6805	24.3393	24.6313	24.1421	9	9	26.3	26.3	26.3	0.143999	P04844	Dolichyl-diphosphooligosaccharide--protein glycosyltransferase subunit 2	RPN2	0.195633
26.6203	27.7728	26.5794	27.8445	25.9833	27.3276	22	16	56.9	56.9	43.4	2.06008	P04899	Guanine nucleotide-binding protein G(i) subunit alpha-2	GNAI2	-1.25397
32.3637	32.9315	32.3397	32.9923	32.8038	33.1984	19	0	80	80	0	1.46049	P04908;Q7L7L0	Histone H2A type 1-B/E;Histone H2A type 3	HIST1H2AB;HIST3H2A	-0.538333
27.7456	27.2367	28.084	27.2126	27.6252	27.5724	37	22	34.2	34.2	21.7	1.24708	P05023	Sodium/potassium-transporting ATPase subunit alpha-1	ATP1A1	0.4777
21.6907	24.5985	21.5004	24.4339	21.0634	24.2143	14	14	29	29	29	3.80198	P05091	Aldehyde dehydrogenase, mitochondrial	ALDH2	-2.9974
24.7255	24.9418	25.0653	26.1795	25.0261	24.9032	13	13	55	55	55	0.392743	P05114	Non-histone chromosomal protein HMG-14	HMGN1	-0.402533
27.4707	27.4445	27.2264	27.086	27.3981	27.5524	17	17	62.4	38.3	38.3	0.00846819	P05141	ADP/ATP translocase 2;ADP/ATP translocase 2, N-terminally processed	SLC25A5	0.0041
27.8293	27.38	27.5925	27.002	27.2176	27.1997	28	28	75.2	75.2	75.2	0.778154	P05198	Eukaryotic translation initiation factor 2 subunit 1	EIF2S1	0.352567
24.513	25.0487	26.158	27.2572	25.1695	25.093	7	7	48.9	48.9	48.9	0.234125	P05204	Non-histone chromosomal protein HMG-17	HMGN2	-0.519467
28.2159	27.5649	27.0444	26.8203	29.4189	28.582	4	4	84.2	84.2	84.2	0.266877	P05386	60S acidic ribosomal protein P1	RPLP1	0.570667
28.8456	28.2554	28.1582	28.4227	29.1797	28.0448	17	17	85.2	85.2	85.2	0.693025	P05387	60S acidic ribosomal protein P2	RPLP2	0.486867
29.4416	29.2627	29.669	29.0332	29.5764	29.1583	28	28	73.5	73.5	73.5	1.92896	P05388;Q8NHW5	60S acidic ribosomal protein P0;60S acidic ribosomal protein P0-like	RPLP0;RPLP0P6	0.410933
28.1002	28.0247	28.1	28.3353	28.3266	28.4021	49	49	85.3	85.3	85.3	0.220654	P05455	Lupus La protein	SSB	-0.0784333
23.3228	22.9321	22.1942	23.2374	22.8759	23.3656	10	10	14.9	14.9	14.9	0.467465	P05556	Integrin beta-1	ITGB1	-0.380733
24.3967	26.0152	25.0583	26.864	24.8468	26.3804	27	21	49	49	40.7	2.20566	P05771	Protein kinase C beta type	PRKCB	-1.6526
22.8337	23.2878	23.1692	23.6374	23.415	23.5137	9	9	30.5	30.5	30.5	0.797532	P06132	Uroporphyrinogen decarboxylase	UROD	-0.340333
19.8762	19.6042	21.236	20.7164	20.2167	19.6522	2	2	2.2	2.2	2.2	0.342347	P06213	Insulin receptor;Insulin receptor subunit alpha;Insulin receptor subunit beta	INSR	0.452033
24.1856	24.0396	24.4564	24.2363	24.6499	24.7393	14	14	18.3	18.3	18.3	0.137383	P06400	Retinoblastoma-associated protein	RB1	0.0922333
28.2641	28.0149	28.8371	28.9544	28.5665	28.1401	11	11	42.3	42.3	42.3	0.213893	P06454	Prothymosin alpha;Prothymosin alpha, N-terminally processed;Thymosin alpha-1	PTMA	0.1861
26.9565	26.0336	26.8992	25.0218	26.9218	25.9679	16	14	54.5	54.5	51.9	1.72761	P06493	Cyclin-dependent kinase 1	CDK1	1.2514
31.3063	31.1851	30.7293	30.5773	31.0665	30.8527	43	43	84.9	84.9	84.9	0.267471	P06576	ATP synthase subunit beta, mitochondrial	ATP5B	0.162333
25.5494	25.1694	25.6045	25.0363	25.6536	25.3581	11	11	48.4	48.4	48.4	1.87296	P06730	Eukaryotic translation initiation factor 4E	EIF4E	0.414567
32.8111	32.5496	32.4201	32.3385	32.6653	32.4904	80	73	98.8	98.8	91.7	0.592216	P06733	Alpha-enolase	ENO1	0.172667
23.7637	23.7659	23.819	23.2781	23.5664	23.7093	8	8	31.8	31.8	31.8	0.313313	P06734	Low affinity immunoglobulin epsilon Fc receptor;Low affinity immunoglobulin epsilon Fc receptor membrane-bound form;Low affinity immunoglobulin epsilon Fc receptor soluble form	FCER2	0.131933
24.8996	24.5099	24.4804	24.5237	24.8527	24.1381	23	22	44.6	36	34.7	0.900899	P06737	Glycogen phosphorylase, liver form	PYGL	0.353667
30.1212	30.022	29.7238	29.6531	29.8117	29.5628	52	41	80.3	80.3	62.2	0.307354	P06744	Glucose-6-phosphate isomerase	GPI	0.1396
31.3233	30.8132	31.2148	30.736	31.295	31.382	34	34	87.4	87.4	87.4	0.660114	P06748	Nucleophosmin	NPM1	0.300633
27.3842	28.1182	27.3042	28.338	27.228	28.171	10	10	45.6	25.6	25.6	3.45331	P06753	Tropomyosin alpha-3 chain	TPM3	-0.9036
25.5894	26.9611	25.9661	25.8011	25.5169	25.916	9	9	93.1	93.1	93.1	0.608613	P07108	Acyl-CoA-binding protein	DBI	-0.535267
30.4466	30.1427	30.1998	29.8791	30.9072	30.6963	38	38	83.2	83.2	83.2	0.366247	P07195	L-lactate dehydrogenase B chain	LDHB	0.2785
21.6246	23.7438	23.0156	25.5412	23.2425	24.8735	11	11	58.6	58.6	58.6	1.34273	P07203	Glutathione peroxidase 1	GPX1	-2.09193
28.1514	28.069	27.556	27.7957	28.1693	27.9267	41	41	68.5	68.5	68.5	0.0448636	P07237	Protein disulfide-isomerase	P4HB	0.0284333
21.39	21.1837	20.4041	19.8256	21.2365	22.0496	4	4	44.4	44.4	44.4	0.00433238	P07311	Acylphosphatase-1	ACYP1	-0.00943333
22.7441	22.3183	22.5677	22.3362	23.7484	23.2285	5	5	18	18	18	0.341939	P07339	Cathepsin D;Cathepsin D light chain;Cathepsin D heavy chain	CTSD	0.3924
30.0055	30.5465	29.7908	30.6642	29.9091	30.4857	57	57	93.8	93.8	93.8	2.91247	P07355;A6NMY6	Annexin A2;Putative annexin A2-like protein	ANXA2;ANXA2P2	-0.663667
25.4143	26.6867	24.936	26.5736	25.5997	26.5448	36	36	45.1	45.1	45.1	2.50118	P07384	Calpain-1 catalytic subunit	CAPN1	-1.28503
30.4282	30.4114	27.5926	27.9008	30.6469	30.4437	7	6	76.6	20.5	17.1	0.00745903	P07437	Tubulin beta chain	TUBB	-0.0294
18.7432	22.0227	25.7775	27.7283	26.2502	28.2144	20	20	39.5	39.5	39.5	0.312252	P07602	Proactivator polypeptide;Saposin-A;Saposin-B-Val;Saposin-B;Saposin-C;Saposin-D	PSAP	-2.39817
20.2098	21.5483	20.5955	21.6067	19.3237	19.5151	4	4	12.1	12.1	12.1	0.467539	P07686	Beta-hexosaminidase subunit beta;Beta-hexosaminidase subunit beta chain B;Beta-hexosaminidase subunit beta chain A	HEXB	-0.847033
30.1829	30.7574	30.1091	31.4794	30.2567	31.1644	26	19	97.1	97.1	72.1	1.95175	P07737	Profilin-1	PFN1	-0.950833
27.3638	27.2458	26.9076	26.8008	27.7094	27.2331	12	12	67.2	67.2	67.2	0.354184	P07741	Adenine phosphoribosyltransferase	APRT	0.2337
28.6696	28.4555	28.8025	28.5581	28.682	28.4614	91	91	60.5	60.5	60.5	1.86389	P07814	Bifunctional glutamate/proline--tRNA ligase;Glutamate--tRNA ligase;Proline--tRNA ligase	EPRS	0.226367
23.342	24.7797	23.2665	24.9024	22.772	24.7942	6	6	20.6	20.6	20.6	3.1262	P07858	Cathepsin B;Cathepsin B light chain;Cathepsin B heavy chain	CTSB	-1.6986
31.0974	30.7575	30.8163	30.55	30.757	30.6798	66	66	73.6	61.1	61.1	0.875108	P07900	Heat shock protein HSP 90-alpha	HSP90AA1	0.2278
30.8659	30.6857	30.7872	30.6097	30.4103	30.4598	45	45	78.1	78.1	78.1	0.263754	P07910	Heterogeneous nuclear ribonucleoproteins C1/C2	HNRNPC	0.102733
24.8903	24.9611	25.8977	25.3863	25.5636	25.6666	6	6	60.4	60.4	60.4	0.113246	P07919;A0A096LP55	Cytochrome b-c1 complex subunit 6, mitochondrial	UQCRH	0.112533
25.3834	26.4111	25.6162	27.1623	25.4556	26.76	36	33	63.5	63.5	60.7	2.32353	P07948	Tyrosine-protein kinase Lyn	LYN	-1.29273
27.6391	27.5453	27.7266	27.4548	27.5594	27.3969	25	25	53.5	53.5	53.5	1.2743	P07954	Fumarate hydratase, mitochondrial	FH	0.176033
29.8145	30.7527	29.4253	30.6583	29.6516	30.7317	83	83	87.8	87.8	87.8	3.13002	P08133	Annexin A6	ANXA6	-1.08377
23.372	24.8531	23.1752	24.7897	23.0209	24.834	5	5	51.8	22.3	22.3	4.03183	P08134	Rho-related GTP-binding protein RhoC	RHOC	-1.63623
26.7906	25.8657	26.3335	24.9271	26.1374	25.4901	19	19	38.4	38.4	38.4	1.38514	P08195	4F2 cell-surface antigen heavy chain	SLC3A2	0.992867
27.4494	27.2053	27.1528	26.6926	27.4919	27.2212	33	31	53.7	51.8	49.5	0.730706	P08237	6-phosphofructokinase, muscle type	PFKM	0.325
32.6613	32.1746	32.3921	31.6502	32.612	32.1243	101	71	83.7	83.7	75.1	1.42802	P08238	Heat shock protein HSP 90-beta	HSP90AB1	0.5721
23.5509	23.9327	24.1269	23.5336	24.1847	24.1369	14	14	29.5	29.5	29.5	0.116805	P08240	Signal recognition particle receptor subunit alpha	SRPR	0.0864333
22.9672	21.9963	24.4898	21.6237	23.5739	21.5328	11	11	21.9	21.9	21.9	1.86915	P08243	Asparagine synthetase [glutamine-hydrolyzing]	ASNS	1.95937
22.8704	22.7903	20.3808	20.242	23.0798	23.5968	6	6	19.9	19.9	19.9	0.0249756	P08397	Porphobilinogen deaminase	HMBS	-0.0993667
26.9586	27.0029	26.3758	26.7377	26.6631	26.6187	30	30	72.6	72.6	72.6	0.233299	P08559	Pyruvate dehydrogenase E1 component subunit alpha, somatic form, mitochondrial	PDHA1	-0.1206
26.0364	27.871	24.3343	25.5607	26.0506	27.4703	22	22	66	66	66	0.751993	P08567	Pleckstrin	PLEK	-1.49357
23.8237	23.4861	25.0882	24.5281	25.2937	24.819	10	10	32.3	32.3	32.3	0.304084	P08574	Cytochrome c1, heme protein, mitochondrial	CYC1	0.457467
25.4535	27.0489	25.8141	27.5107	25.6779	27.0882	42	42	33.3	33.3	33.3	3.00583	P08575	Receptor-type tyrosine-protein phosphatase C	PTPRC	-1.56743
25.9301	25.8951	25.3337	25.0179	25.9025	25.1323	9	9	46.7	46.7	46.7	0.481879	P08579	U2 small nuclear ribonucleoprotein B	SNRPB2	0.373667
25.4649	26.4376	24.9262	26.5986	25.0858	25.2098	2	0	13.8	8.2	0	0.923976	P08590	Myosin light chain 3	MYL3	-0.923033
27.6999	27.7434	28.0337	27.9351	27.8573	27.9608	32	32	54.7	54.7	54.7	0.0466389	P08621	U1 small nuclear ribonucleoprotein 70 kDa	SNRNP70	-0.0161333
21.396	24.3519	20.3578	24.0149	21.4111	23.7294	11	11	31.6	27.4	27.4	2.79126	P08631	Tyrosine-protein kinase HCK	HCK	-2.9771
31.1828	31.9971	30.9091	31.7071	30.9796	31.4363	88	83	97	97	92.7	1.71877	P08670	Vimentin	VIM	-0.689667
28.5562	28.2498	28.627	28.5611	28.4564	28.5819	25	25	87.4	87.4	87.4	0.280109	P08708	40S ribosomal protein S17	RPS17	0.0822667
22.8191	23.2125	22.4199	23.4529	22.2496	22.7555	5	5	31.4	17.8	17.8	1.14232	P08754	Guanine nucleotide-binding protein G(k) subunit alpha	GNAI3	-0.6441
26.5588	27.5388	26.2432	27.3329	26.7035	27.6289	34	34	81.6	81.6	81.6	2.45667	P08758	Annexin A5	ANXA5	-0.998367
29.8284	29.574	30.0646	29.2608	29.7918	29.3174	25	25	71.2	71.2	71.2	1.78024	P08865	40S ribosomal protein SA	RPSA	0.510867
24.3229	23.3978	22.196	20.5643	23.928	23.5625	7	7	29.3	29.3	29.3	0.344252	P09001	39S ribosomal protein L3, mitochondrial	MRPL3	0.9741
24.8891	25.0441	24.7338	24.5511	23.5515	23.3575	11	10	34	34	34	0.0382876	P09012	U1 small nuclear ribonucleoprotein A	SNRPA	0.0739
23.4349	24.4394	23.3068	24.5692	24.2106	24.6289	10	6	24.4	24.4	16.5	1.44501	P09086	POU domain, class 2, transcription factor 2	POU2F2	-0.895067
22.7102	22.1937	20.2587	20.4264	21.662	20.9386	4	4	11.6	11.6	11.6	0.150953	P09110	3-ketoacyl-CoA thiolase, peroxisomal	ACAA1	0.3574
22.6478	21.6048	24.1653	24.0955	22.8803	22.6553	6	6	45.8	45.8	45.8	0.198986	P09132	Signal recognition particle 19 kDa protein	SRP19	0.445933
29.5793	29.4066	29.3522	29.1098	29.6711	29.6539	20	20	72.9	72.9	72.9	0.322	P09211	Glutathione S-transferase P	GSTP1	0.1441
26.2378	25.9782	26.4564	25.8181	25.1112	24.9869	5	5	26.4	26.4	26.4	0.26243	P09234	U1 small nuclear ribonucleoprotein C	SNRPC	0.340733
23.8797	24.2637	24.2671	24.3314	24.621	24.7236	8	8	27.6	27.6	27.6	0.287873	P09326	CD48 antigen	CD48	-0.183633
26.9	28.6393	26.5804	29.165	27.0522	28.9478	12	12	94.1	94.1	94.1	3.25795	P09382	Galectin-1	LGALS1	-2.07317
24.3786	24.3669	24.2227	24.2652	24.3194	24.5109	11	11	58.6	58.6	58.6	0.366227	P09417	Dihydropteridine reductase	QDPR	-0.0741
29.7226	29.9064	29.5571	30.0698	29.6044	30.0073	31	17	63.3	63.3	36.3	2.23122	P09429;B2RPK0	High mobility group protein B1;Putative high mobility group protein B1-like 1	HMGB1;HMGB1P1	-0.366467
21.6161	22.2477	20.635	22.0402	22.5374	22.2219	6	5	36.2	36.2	30.3	0.445901	P09488;Q03013	Glutathione S-transferase Mu 1;Glutathione S-transferase Mu 4	GSTM1;GSTM4	-0.573767
26.1795	26.4223	26.227	26.6152	26.5337	26.993	13	13	29.8	29.8	29.8	0.838829	P09496	Clathrin light chain A	CLTA	-0.363433
22.433	22.7452	22.4415	23.5732	22.8162	23.3017	6	6	24.9	24.9	24.9	1.10158	P09497	Clathrin light chain B	CLTB	-0.643133
26.0952	28.5473	25.7164	29.3555	26.0043	28.893	43	43	89	89	89	3.48506	P09525	Annexin A4	ANXA4	-2.9933
23.9732	24.556	23.6161	24.7228	24.2981	24.9816	16	16	40.1	40.1	40.1	1.56431	P09543	2,3-cyclic-nucleotide 3-phosphodiesterase	CNP	-0.791
19.2836	22.659	20.0494	23.6381	21.4595	22.2871	8	8	24.7	24.7	24.7	1.58213	P09601	Heme oxygenase 1	HMOX1	-2.59723
26.8302	26.7059	27.1607	27.4633	27.0195	27.3946	29	29	49.9	49.9	49.9	0.286238	P09622	Dihydrolipoyl dehydrogenase, mitochondrial	DLD	-0.184467
31.3494	31.0557	31.5304	31.1867	30.8998	30.8547	41	40	74.7	74.7	74.7	0.466858	P09651;Q32P51	Heterogeneous nuclear ribonucleoprotein A1;Heterogeneous nuclear ribonucleoprotein A1-like 2	HNRNPA1;HNRNPA1L2	0.2275
26.0525	26.0362	26.3064	25.8866	26.2382	26.1312	22	22	72.5	72.5	72.5	0.804908	P09661	U2 small nuclear ribonucleoprotein A	SNRPA1	0.181033
26.3241	26.3539	26.2799	25.7493	26.2706	25.7475	7	7	52	52	52	0.776725	P09669	Cytochrome c oxidase subunit 6C	COX6C	0.3413
21.2786	22.0969	20.9452	19.8323	20.1642	18.7026	3	3	7.4	7.4	7.4	0.21661	P09769	Tyrosine-protein kinase Fgr	FGR	0.5854
29.7059	29.7721	29.5033	29.5914	29.5174	29.5704	86	86	77.6	77.6	77.6	0.308162	P09874	Poly [ADP-ribose] polymerase 1	PARP1	-0.0691
22.4025	21.6595	22.7318	21.0898	23.0253	21.3212	9	9	9.7	9.7	9.7	2.2955	P09884	DNA polymerase alpha catalytic subunit	POLA1	1.36303
22.4998	25.1541	21.4346	25.2287	20.9897	23.4739	14	14	21.1	21.1	21.1	1.82606	P09917	Arachidonate 5-lipoxygenase	ALOX5	-2.97753
26.6502	26.7625	26.5983	26.7537	26.9266	26.8035	26	26	50.7	50.7	50.7	0.177611	P09960	Leukotriene A-4 hydrolase	LTA4H	-0.0482
26.283	26.7541	26.1415	26.2928	24.9337	24.5974	22	22	65.9	50.3	50.3	0.0414487	P09972	Fructose-bisphosphate aldolase C	ALDOC	-0.0953667
28.4089	28.7408	27.6146	27.9258	29.3784	29.3135	7	7	68.8	61.7	61.7	0.107045	Q71UI9;P0C0S5	Histone H2A.V;Histone H2A.Z	H2AFV;H2AFZ	-0.192733
30.9291	31.0894	32.0697	32.0612	30.2977	31.2014	5	0	81.2	44.5	0	0.228679	Q99878;Q96KK5;P0C0S8;Q9BTM1	Histone H2A type 1-J;Histone H2A type 1-H;Histone H2A type 1;Histone H2A.J	HIST1H2AJ;HIST1H2AH;HIST1H2AG;H2AFJ	-0.351833
20.4015	20.6029	20.7439	20.8688	20.7644	20.849	3	3	6.1	6.1	6.1	0.398212	P0CG12	Chromosome transmission fidelity protein 8 homolog isoform 2	CHTF8	-0.136967
20.3683	20.7462	20.1878	22.3288	21.5707	22.9189	6	5	13.3	13.3	10.7	0.759543	P0DJJ0;P0DMP2;O75044	SLIT-ROBO Rho GTPase-activating protein 2C;SLIT-ROBO Rho GTPase-activating protein 2	SRGAP2C;SRGAP2	-1.28903
20.509	23.7039	19.8352	21.9518	19.6275	22.5553	6	6	27.5	27.5	27.5	2.04585	P0DMN0;P0DMM9;P50226;P50225	Sulfotransferase 1A2;Sulfotransferase 1A1	SULT1A2;SULT1A1	-2.74643
27.4183	27.1385	27.5271	26.6794	26.6349	26.7261	32	21	54.9	49.9	33.1	0.472924	P0DMV9;P0DMV8			0.345433
26.0488	25.6048	27.1273	26.6287	27.0126	26.7068	12	12	48.8	48.8	48.8	0.350538	Q01081;P0DN76	Splicing factor U2AF 35 kDa subunit	U2AF1	0.416133
21.5367	19.9441	21.4896	20.7305	21.694	20.1517	4	4	8.7	8.7	8.7	2.22597	P35520;P0DN79	Cystathionine beta-synthase	CBS	1.298
27.7228	28.0715	27.0281	27.5106	27.8303	27.9812	15	15	85.9	85.9	85.9	0.462759	P0DP25;P0DP24;P0DP23			-0.327367
23.3235	22.3148	23.5864	21.4654	22.3951	21.4333	7	7	60.2	60.2	60.2	1.37665	P0DPB6			1.36383
25.6491	25.8523	24.5758	25.0828	25.4361	25.5979	22	22	48.5	48.5	48.5	0.295658	P10155	60 kDa SS-A/Ro ribonucleoprotein	TROVE2	-0.290667
24.2663	23.9316	23.0431	23.3936	22.7664	22.806	11	11	15.7	15.7	15.7	0.0108084	P10253	Lysosomal alpha-glucosidase;76 kDa lysosomal alpha-glucosidase;70 kDa lysosomal alpha-glucosidase	GAA	-0.0184667
22.2142	24.4541	23.4876	24.9522	22.6906	25.0446	2	2	38.3	7.1	7.1	2.08664	Q9GIY3	HLA class II histocompatibility antigen, DRB1-14 beta chain	HLA-DRB1	-2.0195
20.1101	20.8527	20.9167	21.2212	20.9398	21.0971	6	4	13.4	13.4	9.7	0.614038	P10398	Serine/threonine-protein kinase A-Raf	ARAF	-0.401467
30.7961	31.3827	31.0603	31.6909	30.412	31.51	17	4	53.4	36.1	13.7	1.68251	P10412	Histone H1.4	HIST1H1E	-0.771733
26.5881	26.4521	26.8201	26.2248	26.7858	26.6886	19	19	33.8	33.8	33.8	0.842468	P10515	Dihydrolipoyllysine-residue acetyltransferase component of pyruvate dehydrogenase complex, mitochondrial	DLAT	0.276167
28.6871	28.2612	28.4092	28.6733	29.137	28.7752	15	15	99	99	99	0.264003	P10599	Thioredoxin	TXN	0.174533
27.3677	27.2886	27.2065	27.1383	27.379	27.183	9	9	50.4	50.4	50.4	0.734825	P10606	Cytochrome c oxidase subunit 5B, mitochondrial	COX5B	0.114433
25.6332	26.3526	25.7491	26.3699	25.2745	26.3462	15	13	38.3	38.3	36	2.30779	P10644	cAMP-dependent protein kinase type I-alpha regulatory subunit;cAMP-dependent protein kinase type I-alpha regulatory subunit, N-terminally processed	PRKAR1A	-0.803967
27.229	27.0108	27.1458	27.2278	27.4477	27.7707	23	23	71.3	71.3	71.3	0.0912781	P10768	S-formylglutathione hydrolase	ESD	-0.0622667
32.1131	31.6123	31.6909	31.3359	32.014	31.8248	86	86	92.1	92.1	92.1	0.849346	P10809	60 kDa heat shock protein, mitochondrial	HSPD1	0.348333
30.8525	30.7885	30.7917	30.6066	30.2914	30.2053	68	68	69.6	69.6	69.6	0.170671	P11021	78 kDa glucose-regulated protein	HSPA5	0.111733
32.2889	31.866	32.4623	31.8672	32.2724	32.013	76	65	85	85	80.5	2.2635	P11142	Heat shock cognate 71 kDa protein	HSPA8	0.4258
22.2144	21.9936	23.0485	22.9514	22.0557	22.1548	4	4	7.3	7.3	7.3	0.0591188	P11171	Protein 4.1	EPB41	0.0729333
24.3137	24.0825	24.1761	23.7282	24.6014	24.2608	16	16	37.3	37.3	37.3	0.781812	P11172	Uridine 5-monophosphate synthase;Orotate phosphoribosyltransferase;Orotidine 5-phosphate decarboxylase	UMPS	0.3399
26.8077	26.9681	26.0492	26.4447	26.7615	26.5544	16	16	46.5	46.5	46.5	0.147873	P11177	Pyruvate dehydrogenase E1 component subunit beta, mitochondrial	PDHB	-0.116267
21.5484	22.1972	21.7345	22.2942	21.7803	22.5312	6	6	12.9	12.9	12.9	2.2322	P11182	Lipoamide acyltransferase component of branched-chain alpha-keto acid dehydrogenase complex, mitochondrial	DBT	-0.653133
19.4372	20.7852	20.2348	20.7655	19.6135	20.5537	3	3	4.2	4.2	4.2	1.68655	P11215	Integrin alpha-M	ITGAM	-0.939633
26.4012	26.6913	26.3661	26.654	26.4978	26.6162	40	31	44.5	44.5	34.2	2.17474	P11216	Glycogen phosphorylase, brain form	PYGB	-0.232133
21.3763	21.2531	21.5317	21.9819	21.1236	20.8286	2	2	26.2	14.1	14.1	0.00979025	P11233	Ras-related protein Ral-A	RALA	-0.0106667
22.9912	24.2374	23.4503	24.1101	23.2839	24.0387	7	4	24.3	24.3	12.1	2.42809	P11234	Ras-related protein Ral-B	RALB	-0.886933
22.1941	22.5853	21.7948	22.7182	22.3051	22.6417	3	3	9.8	9.8	9.8	1.58317	P11279	Lysosome-associated membrane glycoprotein 1	LAMP1	-0.5504
27.5788	27.9174	27.6385	27.8324	27.7386	27.735	36	36	69.6	69.6	69.6	1.17771	P11310	Medium-chain specific acyl-CoA dehydrogenase, mitochondrial	ACADM	-0.1763
28.2631	28.3479	27.9561	28.0999	28.3225	28.5513	62	55	58	58	55.2	0.368549	P11387	DNA topoisomerase 1	TOP1	-0.152467
26.3298	23.3574	25.7426	20.2731	25.5608	22.0789	31	31	34.1	26.4	26.4	1.89811	P11388	DNA topoisomerase 2-alpha	TOP2A	3.9746
26.8299	26.8194	26.4275	26.6189	26.7172	26.7298	31	31	61	61	61	0.18476	P11413	Glucose-6-phosphate 1-dehydrogenase	G6PD	-0.0645
22.4206	22.121	23.6496	23.0169	23.636	23.4509	8	8	48.4	48.4	48.4	0.262971	P11441	Ubiquitin-like protein 4A	UBL4A	0.372467
20.5961	19.7325	20.6092	19.5966	21.679	21.0654	4	4	4.9	4.9	4.9	0.633772	P11498	Pyruvate carboxylase, mitochondrial	PC	0.829933
29.643	29.4127	29.6346	29.4248	29.5347	29.4506	80	78	67.4	67.4	66.3	2.05796	P11586	C-1-tetrahydrofolate synthase, cytoplasmic;Methylenetetrahydrofolate dehydrogenase;Methenyltetrahydrofolate cyclohydrolase;Formyltetrahydrofolate synthetase;C-1-tetrahydrofolate synthase, cytoplasmic, N-terminally processed	MTHFD1	0.174733
26.0032	26.3754	26.0377	26.3599	26.0106	26.1869	25	25	60.4	60.4	60.4	2.04215	P11766	Alcohol dehydrogenase class-3	ADH5	-0.290233
21.6132	20.4951	22.5578	19.6641	19.3662	20.3709	4	4	17.2	14.5	14.5	0.437972	P11802	Cyclin-dependent kinase 4	CDK4	1.00237
25.4139	26.2319	26.1502	26.7459	25.3718	25.9899	7	7	24.9	24.9	24.9	0.940015	P11836	B-lymphocyte antigen CD20	MS4A1	-0.677267
24.5873	24.1766	24.863	24.2476	24.2301	24.1008	6	5	56.6	31.4	27.4	0.958958	P11908	Ribose-phosphate pyrophosphokinase 2	PRPS2	0.385133
23.0589	24.01	23.1606	24.5821	22.9813	24.2773	6	6	29.6	29.6	29.6	2.67259	P11912	B-cell antigen receptor complex-associated protein alpha chain	CD79A	-1.22287
29.7601	28.8741	30.0071	28.6169	29.7175	28.9208	71	50	73.1	73.1	59.1	2.84458	P11940	Polyadenylate-binding protein 1	PABPC1	1.0243
28.5797	27.9027	28.7316	27.291	29.0196	28.14	23	23	77	77	77	1.61124	P12004	Proliferating cell nuclear antigen	PCNA	0.999067
26.6556	26.6131	26.018	25.5132	19.7687	19.9716	4	4	64.2	64.2	64.2	0.0126031	P12074	Cytochrome c oxidase subunit 6A1, mitochondrial	COX6A1	0.1148
26.2138	26.1842	25.9293	25.8937	26.4105	26.3024	28	21	53	53	40.7	0.113217	P12081	Histidine--tRNA ligase, cytoplasmic	HARS	0.0577667
21.2616	21.461	20.8705	19.8481	20.7867	19.7249	3	3	55.7	13.1	13.1	0.470731	P12235	ADP/ATP translocase 1	SLC25A4	0.628267
29.9583	29.9292	29.5968	29.3664	29.7611	29.6998	45	16	74.5	74.5	31.5	0.214162	P12236	ADP/ATP translocase 3	SLC25A6	0.106933
28.7747	28.3302	28.2224	27.6769	28.123	27.7153	40	38	70	70	70	0.727821	P12268	Inosine-5-monophosphate dehydrogenase 2	IMPDH2	0.4659
27.2792	27.2628	27.2386	27.294	26.9191	26.9004	94	94	45.6	45.6	45.6	0.0130606	P12270	Nucleoprotein TPR	TPR	-0.00676667
27.2077	26.9033	26.721	26.2585	27.6122	27.0692	22	22	78.2	78.2	78.2	0.53977	P12277	Creatine kinase B-type	CKB	0.436633
24.3343	23.9335	24.0193	23.301	23.011	23.0544	11	11	33.3	33.3	33.3	0.306008	P12694	2-oxoisovalerate dehydrogenase subunit alpha, mitochondrial	BCKDHA	0.358567
24.2031	25.9687	24.5263	25.9634	25.3051	26.7525	8	6	60.9	60.9	50.8	1.68041	P12829	Myosin light chain 4	MYL4	-1.55003
24.5546	25.3671	25.387	25.3597	25.4986	25.3024	13	13	44.6	44.6	44.6	0.262287	P12955	Xaa-Pro dipeptidase	PEPD	-0.196333
29.9492	29.9734	29.9256	29.7439	29.79	29.7702	73	73	75.5	75.5	75.5	0.269238	P12956	X-ray repair cross-complementing protein 6	XRCC6	0.0591
29.1824	29.2871	28.7105	28.8281	28.981	28.916	63	63	82.5	82.5	82.5	0.0955752	P13010	X-ray repair cross-complementing protein 5	XRCC5	-0.0524333
20.8602	19.9492	22.1219	19.8252	22.299	20.0756	5	5	23	23	23	1.77307	P13051	Uracil-DNA glycosylase	UNG	1.81037
27.513	27.2892	27.2098	26.3747	27.2675	26.5853	13	13	52.7	52.7	52.7	0.929876	P13073	Cytochrome c oxidase subunit 4 isoform 1, mitochondrial	COX4I1	0.580367
27.253	26.9613	27.1696	27.1635	27.2228	26.9127	32	32	87.6	87.6	87.6	1.18207	P13489	Ribonuclease inhibitor	RNH1	0.202633
23.5216	24.6031	24.1215	25.19	24.1446	25.3667	15	15	16.4	16.4	16.4	1.66202	P13612	Integrin alpha-4	ITGA4	-1.12403
23.6408	22.6811	24.2145	23.3274	23.5267	23.7526	10	9	27.2	15.3	14.2	0.64708	P13637	Sodium/potassium-transporting ATPase subunit alpha-3	ATP1A3	0.5403
31.8525	31.5222	32.1323	31.3394	32.0898	31.8201	97	95	82.3	82.3	81.1	1.31821	P13639	Elongation factor 2	EEF2	0.4643
27.7005	27.8568	27.5767	27.765	27.5204	27.6403	42	42	51.2	51.2	51.2	0.876277	P13667	Protein disulfide-isomerase A4	PDIA4	-0.154833
23.637	22.326	23.4589	21.0327	22.4267	21.1354	7	7	21.3	21.3	21.3	1.39359	P13674	Prolyl 4-hydroxylase subunit alpha-1	P4HA1	1.67617
19.1993	22.3691	20.0406	22.9082	18.9573	22.6764	4	4	16	16	16	3.06376	P13686	Tartrate-resistant acid phosphatase type 5	ACP5	-3.25217
27.1343	26.6951	26.64	26.4389	27.0835	26.4149	15	15	61.6	61.6	61.6	1.13497	P13693	Translationally-controlled tumor protein	TPT1	0.4363
21.6213	23.9504	22.0217	24.6358	21.7342	24.1392	13	13	38.8	38.8	38.8	3.30854	P13716	Delta-aminolevulinic acid dehydratase	ALAD	-2.4494
23.749	25.4358	24.5942	26.6365	24.5166	26.0906	11	11	45	41.5	41.5	1.80011	P04440	HLA class II histocompatibility antigen, DP beta 1 chain	HLA-DPB1	-1.7677
22.5567	25.1477	21.2689	25.0714	23.1022	24.0627	4	4	13.8	13.8	13.8	1.71632	P20036	HLA class II histocompatibility antigen, DP alpha 1 chain	HLA-DPA1	-2.45133
30.5548	31.304	30.1773	31.5131	30.8868	31.3515	70	70	89.2	89.2	89.2	1.77876	P13796	Plastin-2	LCP1	-0.8499
25.8748	25.7304	25.705	25.9563	25.7551	25.7694	20	20	26.5	26.5	26.5	0.17851	P13798	Acylamino-acid-releasing enzyme	APEH	-0.0404
27.4476	27.3179	26.958	27.2951	27.347	27.2484	22	22	79.6	79.6	79.6	0.0853092	P13804	Electron transfer flavoprotein subunit alpha, mitochondrial	ETFA	-0.0362667
21.1148	21.7448	19.8095	22.4656	20.6835	21.2753	5	5	21.3	17.8	17.8	1.17561	P13861	cAMP-dependent protein kinase type II-alpha regulatory subunit	PRKAR2A	-1.29263
24.064	23.7931	24.5752	23.9388	23.9196	23.8947	7	7	38.6	38.6	38.6	0.69567	P13984	General transcription factor IIF subunit 2	GTF2F2	0.310733
19.8306	19.2858	23.2694	24.3023	23.1387	24.3375	7	7	28.1	28.1	28.1	0.0998746	P13987	CD59 glycoprotein	CD59	-0.5623
25.9988	24.2839	26.0932	22.1855	24.8153	23.5237	13	13	42.6	42.6	42.6	1.44993	P13995	Bifunctional methylenetetrahydrofolate dehydrogenase/cyclohydrolase, mitochondrial;NAD-dependent methylenetetrahydrofolate dehydrogenase;Methenyltetrahydrofolate cyclohydrolase	MTHFD2	2.30473
30.121	29.7756	31.1951	30.2243	30.6592	30.1122	9	9	46.1	46.1	46.1	0.853604	P14174	Macrophage migration inhibitory factor	MIF	0.621067
22.1648	22.7838	23.7922	24.7441	23.4957	24.2732	3	3	15.7	15.7	15.7	0.432756	P14209	CD99 antigen	CD99	-0.7828
26.2881	26.5813	26.4237	26.6491	26.5415	26.7051	25	25	47.9	47.9	47.9	1.30703	P14314	Glucosidase 2 subunit beta	PRKCSH	-0.2274
28.2643	29.1907	28.2523	29.6796	27.6896	28.7955	46	46	66.7	66.7	66.7	1.6516	P14317	Hematopoietic lineage cell-specific protein	HCLS1	-1.1532
26.8622	26.7811	26.3152	26.1507	26.6932	26.1321	11	11	30.3	30.3	30.3	0.429559	P14324	Farnesyl pyrophosphate synthase	FDPS	0.2689
25.2671	24.8781	19.8439	19.5496	25.3588	24.7751	5	5	30.1	30.1	30.1	0.0576479	P14406	Cytochrome c oxidase subunit 7A2, mitochondrial	COX7A2	0.422333
26.7208	26.7259	25.9627	26.8814	26.8045	26.8742	24	24	80.6	80.6	80.6	0.535944	P14550	Alcohol dehydrogenase [NADP(+)]	AKR1A1	-0.331167
25.6015	27.9938	25.3179	27.6385	24.1626	26.9043	33	33	76.9	76.9	76.9	1.98657	P14598;A6NI72;A8MVU1	Neutrophil cytosol factor 1;Putative neutrophil cytosol factor 1B;Putative neutrophil cytosol factor 1C	NCF1;NCF1B;NCF1C	-2.48487
32.2114	32.2898	31.3648	31.6721	31.8315	31.8993	68	68	91.9	91.9	91.9	0.190399	P14618	Pyruvate kinase PKM	PKM	-0.151167
20.8365	21.1202	22.256	23.2924	21.3746	22.6296	3	3	24.2	24.2	24.2	0.489011	P14621	Acylphosphatase-2	ACYP2	-0.858367
30.0343	30.0689	29.673	29.3906	29.3123	29.246	69	69	63.4	61.6	61.6	0.115968	P14625	Endoplasmin	HSP90B1	0.1047
22.6655	20.1079	23.6588	20.5015	22.832	19.9133	4	4	13.2	13.2	13.2	2.91164	P14635	G2/mitotic-specific cyclin-B1	CCNB1	2.87787
28.6985	28.2927	27.8866	27.781	28.4496	27.9667	11	11	49.6	49.6	49.6	0.513703	P14678;P63162	Small nuclear ribonucleoprotein-associated proteins B and B;Small nuclear ribonucleoprotein-associated protein N	SNRPB;SNRPN	0.331433
24.2242	24.1081	23.9173	23.3655	24.2464	23.9108	16	16	20.3	20.3	20.3	0.609446	P14735	Insulin-degrading enzyme	IDE	0.3345
25.397	25.3186	26.9122	26.4821	27.1165	26.2496	9	9	87.2	87.2	87.2	0.285175	P14854	Cytochrome c oxidase subunit 6B1	COX6B1	0.458467
29.0848	28.9568	29.1937	29.6126	28.9982	29.0522	37	37	72.8	72.8	72.8	0.209852	P14866	Heterogeneous nuclear ribonucleoprotein L	HNRNPL	-0.114967
27.286	27.4877	27.1122	26.7976	27.4307	27.3995	37	37	67.7	67.7	67.7	0.0714722	P14868	Aspartate--tRNA ligase, cytoplasmic	DARS	0.0480333
25.6957	25.6338	25.1755	25.1856	25.3175	25.4306	13	13	79.3	79.3	79.3	0.0341608	P14927	Cytochrome b-c1 complex subunit 7	UQCRB	-0.0204333
27.7209	27.8754	28.2152	28.0395	28.4406	28.6825	21	21	63.3	63.3	63.3	0.0797934	P15121	Aldose reductase	AKR1B1	-0.0735667
27.2611	28.6801	27.7617	29.4747	27.4049	28.9069	18	11	54.7	54.7	36.5	2.28234	P15153	Ras-related C3 botulinum toxin substrate 2	RAC2	-1.54467
26.9466	26.433	26.8465	26.4285	27.1366	26.8504	25	25	52.9	52.9	52.9	1.16595	P15170;Q8IYD1	Eukaryotic peptide chain release factor GTP-binding subunit ERF3A;Eukaryotic peptide chain release factor GTP-binding subunit ERF3B	GSPT1;GSPT2	0.405933
27.5977	28.0389	28.0303	28.8464	27.6814	28.1464	51	49	71.2	61.6	59.9	0.939714	P15311	Ezrin	EZR	-0.5741
24.0158	23.841	23.9754	24.2188	23.9335	24.057	9	9	55.2	55.2	55.2	0.223352	P15374	Ubiquitin carboxyl-terminal hydrolase isozyme L3	UCHL3	-0.0640333
20.8126	21.5724	20.7016	21.7124	20.2786	20.1571	4	4	10.3	10.3	10.3	0.453034	P15391	B-lymphocyte antigen CD19	CD19	-0.5497
24.2906	25.6552	23.9335	25.9763	24.076	25.4047	26	26	38.1	38.1	38.1	2.8954	P15498	Proto-oncogene vav	VAV1	-1.5787
27.6206	26.8764	27.1976	27.2025	28.235	27.6152	8	8	94.1	60.5	60.5	0.541805	P15531	Nucleoside diphosphate kinase A	NME1	0.453033
21.8163	21.8106	21.7677	20.9024	21.6293	21.8654	4	4	8.5	8.5	8.5	0.266618	P15586	N-acetylglucosamine-6-sulfatase	GNS	0.211633
29.3564	28.9703	29.376	28.9291	29.2643	29.3185	32	32	74.1	74.1	74.1	0.947554	P15880	40S ribosomal protein S2	RPS2	0.2596
22.4297	21.0748	22.7532	20.5692	22.3647	20.7841	7	6	24	24	22.3	3.07491	P15923	Transcription factor E2-alpha	TCF3	1.7065
25.389	25.5456	25.4281	25.3795	25.2113	24.9517	10	10	44.8	44.8	44.8	0.0955591	P15927	Replication protein A 32 kDa subunit	RPA2	0.0505333
25.7569	25.7829	25.2458	25.0997	25.3835	24.7769	6	6	65.1	65.1	65.1	0.294191	P15954	Cytochrome c oxidase subunit 7C, mitochondrial	COX7C	0.242233
23.5397	23.9345	25.4321	25.6554	25.4697	25.6742	9	9	12.7	12.7	12.7	0.115964	P16070	CD44 antigen	CD44	-0.2742
22.5908	23.7393	24.1234	25.1091	22.6571	22.8336	5	5	60.1	16.8	16.8	0.391957	P16104	Histone H2A.x	H2AFX	-0.770233
25.3534	25.2723	25.5744	25.8794	25.5549	25.424	16	14	65.3	65.3	60.6	0.0546596	P16152	Carbonyl reductase [NADPH] 1	CBR1	-0.031
19.2661	19.5034	20.1656	19.5	19.2329	19.6014	2	2	4.9	4.9	4.9	0.0216529	P16219	Short-chain specific acyl-CoA dehydrogenase, mitochondrial	ACADS	0.0199333
21.786	21.959	23.0355	23.5607	22.7073	23.4202	2	1	6.7	6.7	4.1	0.301516	P16220	Cyclic AMP-responsive element-binding protein 1	CREB1	-0.470367
19.9952	20.7837	20.3885	20.3908	21.0447	21.1462	3	3	5.6	5.6	5.6	0.325102	P16278	Beta-galactosidase	GLB1	-0.297433
20.8877	21.5534	21.2661	22.1007	21.1594	22.0587	7	7	18.6	18.6	18.6	1.73023	P16333	Cytoplasmic protein NCK1	NCK1	-0.799867
31.2465	31.5979	31.8092	32.2429	31.2262	32.1495	29	19	52.2	52.2	35.4	0.960921	P16401	Histone H1.5	HIST1H1B	-0.569467
25.4494	26.6691	25.2319	26.444	21.8762	25.1839	4	4	48.9	13.6	13.6	0.700453	P16402	Histone H1.3	HIST1H1D	-1.91317
24.9613	24.5174	25.4391	27.268	27.1496	26.7968	5	5	54.9	14.6	14.6	0.115992	P16403	Histone H1.2	HIST1H1C	-0.344067
22.3713	23.0042	23.5875	22.9778	22.7769	21.6818	11	11	16.5	16.5	16.5	0.251046	P16435	NADPH--cytochrome P450 reductase	POR	0.3573
22.0876	21.8003	20.6401	20.9223	21.5663	20.9145	3	3	24.2	24.2	24.2	0.159436	P16455	Methylated-DNA--protein-cysteine methyltransferase	MGMT	0.218967
26.5025	26.5121	26.7898	26.0188	26.1447	25.9114	29	25	30.8	24.9	22.1	0.559866	P16615	Sarcoplasmic/endoplasmic reticulum calcium ATPase 2	ATP2A2	0.331567
27.7231	28.432	27.7741	28.8484	27.6878	28.3204	81	80	61.7	61.7	61.7	2.11073	P16885	1-phosphatidylinositol 4,5-bisphosphate phosphodiesterase gamma-2	PLCG2	-0.805267
23.2274	22.9276	19.8144	19.9369	23.9184	23.6055	6	6	20.5	20.5	20.5	0.0324863	P16930	Fumarylacetoacetase	FAH	0.1634
27.9035	28.032	28.4186	28.5554	28.3687	28.2735	26	21	89.3	89.3	77.9	0.0904294	P16949	Stathmin	STMN1	-0.0567
22.2092	20.9024	22.7205	21.1002	22.0283	20.6916	2	2	25.3	10.2	10.2	2.40003	P16989	Y-box-binding protein 3	YBX3	1.42127
23.9242	23.6953	24.0433	23.832	23.3296	23.4964	8	8	43.8	43.8	43.8	0.139785	P17026	Zinc finger protein 22	ZNF22	0.0911333
22.5512	22.7862	23.2817	22.879	22.8492	22.6062	9	9	26.9	26.9	26.9	0.237745	P17028	Zinc finger protein 24	ZNF24	0.1369
27.9247	27.5263	28.9105	27.8349	27.0769	27.6505	2	2	19.4	3.7	3.7	0.217332	P17066;P48741	Heat shock 70 kDa protein 6;Putative heat shock 70 kDa protein 7	HSPA6;HSPA7	0.300133
27.5852	27.802	28.4976	28.8077	26.8209	26.8472	11	11	72	72	72	0.0879286	P17096	High mobility group protein HMG-I/HMG-Y	HMGA1	-0.1844
26.2782	26.315	26.4447	26.4458	26.6106	26.9231	21	21	68.5	68.5	68.5	0.218351	P17174	Aspartate aminotransferase, cytoplasmic	GOT1	-0.1168
20.6459	21.0817	21.9542	22.3779	21.181	20.991	5	5	19	8.9	8.9	0.140705	P17252	Protein kinase C alpha type	PRKCA	-0.223167
26.4182	26.4025	26.4524	26.077	25.6251	25.6372	24	24	31.9	31.9	31.9	0.133075	P17480	Nucleolar transcription factor 1	UBTF	0.126333
19.168	21.7523	23.7393	23.0656	23.4004	22.6655	6	6	36.5	36.5	36.5	0.0918483	P17568	NADH dehydrogenase [ubiquinone] 1 beta subcomplex subunit 7	NDUFB7	-0.3919
22.1658	23.0222	21.9877	23.3839	22.0425	22.7066	4	4	15.1	15.1	15.1	2.06234	P17612	cAMP-dependent protein kinase catalytic subunit alpha	PRKACA	-0.972233
22.2352	21.8421	22.3976	21.4922	22.757	22.0278	6	6	20	20	20	1.42915	P17706	Tyrosine-protein phosphatase non-receptor type 2	PTPN2	0.6759
26.6138	26.2424	26.6288	26.1256	26.7716	26.5725	27	26	53.1	53.1	50.4	1.17711	P17812	CTP synthase 1	CTPS1	0.3579
29.9688	29.0929	30.0723	28.8909	30.0896	29.1277	64	47	65	65	54.1	3.57807	P17844	Probable ATP-dependent RNA helicase DDX5	DDX5	1.0064
25.4874	26.3038	25.3468	26.0856	25.5552	25.7868	25	25	49.2	42.3	42.3	1.67291	P17858	6-phosphofructokinase, liver type	PFKL	-0.5956
20.169	20.0752	21.0934	21.2061	21.7544	22.472	3	3	20.2	20.2	20.2	0.106561	P17900	Ganglioside GM2 activator;Ganglioside GM2 activator isoform short	GM2A	-0.2455
23.3316	25.4924	19.6059	19.9841	24.2562	23.7073	2	2	8.1	8.1	8.1	0.111379	P17947	Transcription factor PU.1	SPI1	-0.663367
26.9702	26.7849	26.9394	26.7562	26.5165	26.3979	24	24	59	59	59	0.350962	P17980	26S protease regulatory subunit 6A	PSMC3	0.162367
28.5477	28.36	28.5133	28.1999	28.748	28.6882	48	48	86.5	86.5	86.5	0.507433	P17987	T-complex protein 1 subunit alpha	TCP1	0.186967
25.206	26.145	24.9606	25.9987	24.7299	25.4574	19	19	42.1	42.1	42.1	1.6438	P18031	Tyrosine-protein phosphatase non-receptor type 1	PTPN1	-0.901533
28.3123	27.9863	29.0885	28.5102	28.8455	28.7224	20	20	90	90	90	0.467826	P18077	60S ribosomal protein L35a	RPL35A	0.342467
30.0927	29.7226	30.2943	29.6968	30.093	29.9003	33	33	74.6	74.6	74.6	1.8534	P18124	60S ribosomal protein L7	RPL7	0.386767
27.9472	29.1927	28.1829	29.7061	28.1169	29.2561	91	91	76.5	76.5	76.5	2.7485	P18206	Vinculin	VCL	-1.30263
21.722	21.8636	21.0139	21.8472	18.9713	22.3764	2	2	2.9	2.9	2.9	0.80075	P18564	Integrin beta-6	ITGB6	-1.46
25.7246	25.5772	25.8716	25.6955	25.7331	25.89	29	29	16.7	16.7	16.7	0.208791	P18583	Protein SON	SON	0.0555333
23.7453	23.5479	23.7606	23.5184	22.7454	22.6038	11	11	37.9	37.9	37.9	0.159002	P18615	Negative elongation factor E	NELFE	0.193733
28.9578	28.3231	28.9373	28.5465	28.7943	28.4151	26	26	78.8	78.8	78.8	2.31816	P18621	60S ribosomal protein L17	RPL17	0.468233
30.4535	30.5257	30.6335	30.3592	29.8055	29.9082	36	36	87.8	87.8	87.8	0.0360048	P18669	Phosphoglycerate mutase 1	PGAM1	0.0331333
26.7891	26.4322	26.6571	26.5064	26.9059	26.3904	23	23	68.9	68.9	68.9	1.8954	P18754	Regulator of chromosome condensation	RCC1	0.341033
25.2794	24.6753	25.5484	24.1199	25.2203	24.2812	16	16	21.5	21.5	21.5	2.16251	P18858	DNA ligase 1	LIG1	0.990567
26.5115	26.4313	25.9968	26.3533	25.7441	25.3314	10	10	62	62	62	0.0366956	P18859	ATP synthase-coupling factor 6, mitochondrial	ATP5J	0.0454667
22.0496	22.1921	22.1414	21.9352	21.9028	21.8262	6	6	15.6	15.6	15.6	0.133654	P18887	DNA repair protein XRCC1	XRCC1	0.0467667
31.8278	31.2069	31.6147	30.9372	31.6384	31.1987	79	79	56.5	56.5	56.5	2.18724	P19338	Nucleolin	NCL	0.579367
24.7971	25.2782	24.5453	24.8608	25.126	25.3336	31	25	37.3	37.3	31.4	0.676322	P19367	Hexokinase-1	HK1	-0.334733
23.6561	23.2278	24.0316	23.9157	23.6263	23.554	9	9	51.6	51.6	51.6	0.360546	P19387	DNA-directed RNA polymerase II subunit RPB3	POLR2C	0.2055
25.68	24.9925	25.9218	24.734	25.6998	25.236	14	14	76.2	76.2	76.2	2.04523	P19388	DNA-directed RNA polymerases I, II, and III subunit RPABC1	POLR2E	0.7797
24.9931	24.5602	24.067	24.3101	24.7755	24.1596	10	10	38.2	38.2	38.2	0.371082	P19404	NADH dehydrogenase [ubiquinone] flavoprotein 2, mitochondrial	NDUFV2	0.268567
21.6262	22.4556	19.8542	23.049	21.0345	22.6825	7	7	22.9	22.9	22.9	1.58228	P19474	E3 ubiquitin-protein ligase TRIM21	TRIM21	-1.89073
20.1726	21.6172	21.8321	22.0501	19.8391	22.2354	4	4	12.4	12.4	12.4	0.986526	P19484	Transcription factor EB	TFEB	-1.35297
26.2243	25.9493	26.65	25.8539	26.7913	26.5669	19	19	69.5	69.5	69.5	0.700661	P19623	Spermidine synthase	SRM	0.431833
25.3186	25.3793	24.8361	24.3503	25.1616	24.9421	18	18	60	60	60	0.259006	P19784	Casein kinase II subunit alpha	CSNK2A2	0.214867
23.8692	24.4231	23.4986	24.9239	23.5881	24.7395	13	13	17.7	17.7	17.7	2.32199	P19838	Nuclear factor NF-kappa-B p105 subunit;Nuclear factor NF-kappa-B p50 subunit	NFKB1	-1.04353
19.4353	21.533	19.7014	22.3166	19.267	21.3812	8	8	19.4	19.4	19.4	2.70436	P19878	Neutrophil cytosol factor 2	NCF2	-2.2757
19.574	20.9397	20.0894	21.0096	20.0214	21.3071	4	4	11.4	11.4	11.4	2.42204	P19971	Thymidine phosphorylase	TYMP	-1.19053
25.3497	25.8317	25.7066	26.0549	25.3047	26.0492	25	16	24.2	24.2	15.3	1.63324	P20020	Plasma membrane calcium-transporting ATPase 1	ATP2B1	-0.524933
23.8262	25.2138	24.4948	25.8339	23.9561	24.9511	10	5	59	45.5	29.7	1.69402	P13762	HLA class II histocompatibility antigen, DR beta 4 chain	HLA-DRB4	-1.24057
26.5623	26.3146	26.6168	26.632	26.711	26.6835	29	29	74.2	74.2	74.2	0.283341	P20042	Eukaryotic translation initiation factor 2 subunit 2	EIF2S2	0.0866667
25.389	26.0078	25.8079	26.4979	25.6642	26.2485	23	23	45.9	45.9	45.9	1.55092	P20073	Annexin A7	ANXA7	-0.631033
21.5319	22.1945	21.2635	22.6536	21.1997	22.8713	7	7	9.9	9.9	9.9	2.28581	P20273	B-cell receptor CD22	CD22	-1.24143
26.7482	25.2457	25.4385	25.2262	25.6756	25.3883	14	14	84.5	84.5	84.5	0.755263	P20290	Transcription factor BTF3	BTF3	0.667367
24.45	25.1468	24.4379	24.4853	24.5832	24.6502	9	8	49	49	43.8	0.591803	P20340;Q9NRW1	Ras-related protein Rab-6A;Ras-related protein Rab-6B	RAB6A;RAB6B	-0.2704
20.8362	20.9721	21.2086	21.0154	20.8344	21.3947	5	5	5.7	5.7	5.7	0.385601	P20585	DNA mismatch repair protein Msh3	MSH3	-0.167667
21.4186	22.7286	20.0021	25.254	21.7254	23.829	16	16	31.3	23.5	23.5	1.48176	P20592	Interferon-induced GTP-binding protein Mx2	MX2	-2.8885
26.7261	26.7918	26.2457	26.6157	27.1787	27.0021	18	18	64.3	64.3	64.3	0.10693	P20618	Proteasome subunit beta type-1	PSMB1	-0.0863667
23.3092	23.4158	22.7611	23.6534	22.8789	23.0702	9	9	21.7	21.7	21.7	0.769121	P20645	Cation-dependent mannose-6-phosphate receptor	M6PR	-0.396733
27.7141	27.0672	27.7673	26.7668	27.7248	27.167	7	7	33.3	33.3	33.3	2.42602	P20674	Cytochrome c oxidase subunit 5A, mitochondrial	COX5A	0.735067
29.8864	30.2244	29.8783	30.1382	29.7496	30.313	92	83	81.1	81.1	76.6	2.34722	P20700	Lamin-B1	LMNB1	-0.3871
23.3668	23.8801	24.2009	25.169	23.9943	24.5288	13	13	23.4	23.4	23.4	0.680664	P20810	Calpastatin	CAST	-0.671967
25.1912	24.1901	24.7787	24.3925	25.3096	24.8654	15	15	39.9	38.1	38.1	1.11814	P20839	Inosine-5-monophosphate dehydrogenase 1	IMPDH1	0.6105
19.0358	20.2056	20.4702	19.6164	19.2952	20.1015	2	2	3.7	3.7	3.7	0.321553	P20936	Ras GTPase-activating protein 1	RASA1	-0.3741
21.3006	22.4152	22.6816	24.5229	22.0041	23.2103	6	6	28.4	28.4	28.4	0.882214	P20962	Parathymosin	PTMS	-1.38737
24.1558	24.5599	23.5277	23.7203	23.1619	23.6173	13	13	14.4	14.4	14.4	0.349654	Q9UQ88;P21127	Cyclin-dependent kinase 11A;Cyclin-dependent kinase 11B	CDK11A;CDK11B	-0.3507
25.7633	25.856	26.1995	26.0883	25.6029	25.9379	18	18	44	44	44	0.214915	P21281	V-type proton ATPase subunit B, brain isoform	ATP6V1B2	-0.1055
23.3381	23.5758	23.2214	23.5425	22.531	22.7388	11	11	33.8	33.8	33.8	0.275919	P21283	V-type proton ATPase subunit C 1	ATP6V1C1	-0.255533
24.3247	24.8572	24.3851	25.3027	24.1296	24.7405	10	10	48.7	48.7	48.7	1.66486	P21291	Cysteine and glycine-rich protein 1	CSRP1	-0.687
28.7465	29.782	28.8782	30.2281	28.8772	29.6963	146	138	59.7	59.7	57.9	2.47935	P21333	Filamin-A	FLNA	-1.06817
24.0688	24.501	23.2598	23.6124	23.7575	23.5033	18	18	25.3	25.3	25.3	0.169531	P21399	Cytoplasmic aconitate hydratase	ACO1	-0.176867
19.6327	22.7954	21.8354	23.4921	21.7457	23.0574	10	10	22.5	22.5	22.5	1.28155	P21589	5-nucleotidase	NT5E	-2.0437
28.7269	28.4794	27.8944	27.7559	28.4051	28.1402	27	27	86.6	86.6	86.6	0.271672	P21796	Voltage-dependent anion-selective channel protein 1	VDAC1	0.216967
19.6014	21.0131	20.0797	20.7449	19.2491	20.7556	4	4	13.6	13.6	13.6	2.01919	P21854	B-cell differentiation antigen CD72	CD72	-1.19447
26.4033	26.1219	26.0802	26.0476	26.5809	26.1361	22	22	64.3	64.3	64.3	0.782316	P21912	Succinate dehydrogenase [ubiquinone] iron-sulfur subunit, mitochondrial	SDHB	0.252933
25.39	25.4333	24.8617	24.1904	24.6099	24.252	9	9	39.9	39.9	39.9	0.284924	P21964	Catechol O-methyltransferase	COMT	0.328633
22.6338	23.3725	23.0755	23.8057	23.3265	23.3522	13	13	20	20	20	0.928723	P22059	Oxysterol-binding protein 1	OSBP	-0.4982
23.5811	23.7536	22.8969	23.5634	23.6662	24.1113	11	11	66.5	66.5	66.5	0.665179	P22061	Protein-L-isoaspartate(D-aspartate) O-methyltransferase	PCMT1	-0.428033
29.0566	28.7621	28.8542	28.4399	28.7517	28.5422	23	22	72.3	72.3	68.8	1.10213	P22087	rRNA 2-O-methyltransferase fibrillarin	FBL	0.3061
28.7621	28.196	29.0471	28.3218	28.9496	28.4537	58	58	56.6	56.6	56.6	2.222	P22102	Trifunctional purine biosynthetic protein adenosine-3;Phosphoribosylamine--glycine ligase;Phosphoribosylformylglycinamidine cyclo-ligase;Phosphoribosylglycinamide formyltransferase	GART	0.595767
28.9585	28.5787	28.7832	28.4989	29.3214	28.8936	53	53	76.2	76.2	76.2	0.849104	P22234	Multifunctional protein ADE2;Phosphoribosylaminoimidazole-succinocarboxamide synthase;Phosphoribosylaminoimidazole carboxylase	PAICS	0.363967
25.1979	25.0685	24.4116	25.0078	24.9449	25.0044	10	10	13	13	13	0.307288	P22307	Non-specific lipid-transfer protein	SCP2	-0.175433
28.9427	29.2736	28.7354	29.4286	29.0475	29.3266	67	67	66.6	66.6	66.6	1.87857	P22314	Ubiquitin-like modifier-activating enzyme 1	UBA1	-0.4344
30.3852	30.1086	30.7135	30.2751	31.0466	31.0984	20	4	92.1	92.1	21.7	0.241808	P22392	Nucleoside diphosphate kinase B	NME2	0.221067
20.5532	21.9792	21.6454	22.5301	21.4334	22.7054	4	4	14.2	14.2	14.2	1.39356	P22415	Upstream stimulatory factor 1	USF1	-1.19423
24.2919	24.5816	23.9565	24.5708	24.1997	24.6515	19	19	47.3	47.3	47.3	1.92501	P22570	NADPH:adrenodoxin oxidoreductase, mitochondrial	FDXR	-0.451933
31.3384	31.4972	30.7294	31.2698	31.1447	31.2604	53	52	78.8	78.8	78.8	0.624768	P22626	Heterogeneous nuclear ribonucleoproteins A2/B1	HNRNPA2B1	-0.271633
20.7662	21.4846	20.084	21.5287	20.6265	20.4836	7	7	10.2	10.2	10.2	0.776524	P22681	E3 ubiquitin-protein ligase CBL	CBL	-0.6734
28.3051	28.2122	27.5963	27.1678	27.6335	27.4007	28	28	60.3	60.3	60.3	0.255145	P22695	Cytochrome b-c1 complex subunit 2, mitochondrial	UQCRC2	0.2514
22.0252	21.7484	23.0485	22.3773	23.0058	22.6994	9	9	31.7	31.7	31.7	0.40735	P22830	Ferrochelatase, mitochondrial	FECH	0.418133
26.2226	26.3666	26.9382	27.0355	26.3472	26.4297	24	24	71.8	71.8	71.8	0.129137	P23193	Transcription elongation factor A protein 1	TCEA1	-0.107933
29.8972	29.6617	30.0212	29.7619	29.7633	29.9332	62	60	58.1	58.1	56.7	0.425167	P23246	Splicing factor, proline- and glutamine-rich	SFPQ	0.1083
24.9472	24.8207	24.957	24.6188	25.0176	25.0317	15	15	48.6	48.6	48.6	0.548254	P23258;Q9NRH3	Tubulin gamma-1 chain;Tubulin gamma-2 chain	TUBG1;TUBG2	0.1502
29.1774	29.0022	28.793	28.8824	29.1306	28.7256	27	27	72.2	72.2	72.2	0.491113	P23284	Peptidyl-prolyl cis-trans isomerase B	PPIB	0.1636
26.8003	26.7652	26.7109	26.5253	26.7093	26.5636	30	29	62.3	62.3	61.1	0.693297	P23368	NAD-dependent malic enzyme, mitochondrial	ME2	0.122133
27.1362	26.3936	26.7602	25.7699	26.2842	25.6524	29	29	41	41	41	1.09942	P23378	Glycine dehydrogenase [decarboxylating], mitochondrial	GLDC	0.788233
26.7138	27.1021	26.7622	26.9754	26.3903	26.8256	23	23	50.3	50.3	50.3	1.14877	P23381	Tryptophan--tRNA ligase, cytoplasmic;T1-TrpRS;T2-TrpRS	WARS	-0.3456
30.148	29.9075	30.0685	29.7696	30.3544	30.2185	47	47	97.1	97.1	97.1	0.644302	P23396	40S ribosomal protein S3	RPS3	0.2251
24.0225	23.5103	23.5418	23.2878	23.8635	23.3475	3	3	19.1	19.1	19.1	1.28253	P23434	Glycine cleavage system H protein, mitochondrial	GCSH	0.4274
22.0373	21.9963	21.818	21.7519	21.3676	21.2759	2	2	5.3	5.3	5.3	0.0809001	P23443	Ribosomal protein S6 kinase beta-1	RPS6KB1	0.0662667
20.0226	21.7881	21.6675	22.0368	20.9125	22.2209	7	7	7.7	7.7	7.7	1.09764	P23458	Tyrosine-protein kinase JAK1	JAK1	-1.14773
22.9797	24.6158	22.9727	24.7481	23.095	24.7964	13	10	24.1	21.2	18.7	4.8481	P23497	Nuclear autoantigen Sp-100	SP100	-1.7043
29.3912	29.2942	29.3487	29.0253	29.4856	29.5819	35	35	54.6	54.6	54.6	0.259567	P23526	Adenosylhomocysteinase	AHCY	0.108033
30.4339	31.046	30.1651	31.2228	30.7734	31.2994	37	26	98.8	98.8	78.3	1.72859	P23528	Cofilin-1	CFL1	-0.731933
27.4037	26.5914	28.189	27.2659	27.3579	26.9452	35	35	59.7	59.7	59.7	1.00999	P23588	Eukaryotic translation initiation factor 4B	EIF4B	0.716033
21.1923	22.9643	22.8251	23.1754	21.8636	23.2555	10	10	18.5	10.5	10.5	1.1435	P23634	Plasma membrane calcium-transporting ATPase 4	ATP2B4	-1.1714
22.1556	22.7307	20.2124	22.2057	20.7405	21.56	5	5	11.4	11.4	11.4	0.77472	P23743	Diacylglycerol kinase alpha	DGKA	-1.1293
22.9129	23.3664	22.427	23.5333	22.7736	23.473	11	11	18.2	18.2	18.2	2.10643	P23786	Carnitine O-palmitoyltransferase 2, mitochondrial	CPT2	-0.753067
26.0666	25.9759	26.343	25.8098	26.1639	26.3104	20	20	69.8	69.8	69.8	0.401038	P23919	Thymidylate kinase	DTYMK	0.159133
26.3097	25.862	26.1067	24.7099	26.1476	25.297	29	29	45.6	45.6	45.6	1.24667	P23921	Ribonucleoside-diphosphate reductase large subunit	RRM1	0.898367
28.095	27.7118	28.2503	27.0077	28.0535	27.643	12	12	77.8	73.3	73.3	1.36665	P24534	Elongation factor 1-beta	EEF1B2	0.678767
26.6298	26.644	26.6546	26.7945	26.9227	26.7465	15	15	41.8	41.8	41.8	0.0237603	P24539	ATP synthase subunit b, mitochondrial	ATP5F1	0.00736667
26.0447	26.0867	26.1572	26.1022	26.0476	26.0978	15	15	87.3	87.3	87.3	0.121185	P24666	Low molecular weight phosphotyrosine protein phosphatase	ACP1	-0.0124
29.1335	28.9295	28.5843	28.6143	28.8941	28.4155	36	36	76.3	76.3	76.3	0.42547	P24752	Acetyl-CoA acetyltransferase, mitochondrial	ACAT1	0.217533
25.2896	25.0109	25.4794	25.071	25.3053	24.9668	34	34	24.8	24.8	24.8	2.13683	P24928	DNA-directed RNA polymerase II subunit RPB1	POLR2A	0.341867
22.238	22.5251	22.9459	21.9253	22.417	22.133	5	5	28.2	21.8	21.8	0.543363	P24941	Cyclin-dependent kinase 2	CDK2	0.339167
24.4818	24.8426	23.7652	24.6374	24.775	25.0266	19	19	31.2	31.2	31.2	0.704966	P25098	Beta-adrenergic receptor kinase 1	ADRBK1	-0.494867
28.0985	27.6027	28.3168	27.2935	28.4044	27.6186	53	53	59.8	59.8	59.8	2.27532	P25205	DNA replication licensing factor MCM3	MCM3	0.7683
24.2908	24.2643	24.5972	23.991	24.4623	23.778	13	13	55.6	55.6	55.6	1.23935	P25325	3-mercaptopyruvate sulfurtransferase	MPST	0.439
28.0593	27.5655	27.8257	27.8083	28.018	27.4403	18	18	91.7	91.7	91.7	1.3097	P25398	40S ribosomal protein S12	RPS12	0.362967
24.4939	24.1761	23.712	24.6141	25.0799	24.8637	11	7	30.9	30.9	21.7	0.0990419	P25490	Transcriptional repressor protein YY1	YY1	-0.1227
24.5993	24.4266	24.538	24.3901	24.2222	23.9784	12	12	37.6	37.6	37.6	0.4351	P25685	DnaJ homolog subfamily B member 1	DNAJB1	0.188133
30.8979	30.9446	30.4425	30.4765	30.9523	31.0232	70	70	73.2	73.2	73.2	0.0756189	P25705	ATP synthase subunit alpha, mitochondrial	ATP5A1	-0.0505333
24.7322	25.8388	24.7327	26.0439	24.6694	25.8947	10	10	30.2	30.2	30.2	4.32338	P25774	Cathepsin S	CTSS	-1.21437
28.507	28.6298	28.7723	28.9647	28.4471	28.7496	33	33	92.4	92.4	92.4	0.667246	P25786	Proteasome subunit alpha type-1	PSMA1	-0.2059
26.9038	26.8488	27.4134	27.6399	27.4715	27.5377	16	16	64.5	64.5	64.5	0.0920167	P25787	Proteasome subunit alpha type-2	PSMA2	-0.0792333
27.4969	27.5981	27.5643	27.3446	27.4074	27.8245	24	24	72.5	72.5	72.5	0.273671	P25788	Proteasome subunit alpha type-3	PSMA3	-0.0995333
27.0897	27.123	27.0834	26.9652	27.4195	27.3533	19	19	77.4	77.4	77.4	0.115633	P25789	Proteasome subunit alpha type-4	PSMA4	0.0503667
21.1391	21.8456	20.9388	21.8156	20.8753	22.2771	6	6	13.8	13.8	13.8	2.38147	P26010	Integrin beta-7	ITGB7	-0.995033
29.3999	30.3859	29.7765	31.4486	29.7874	31.0239	84	68	87.7	87.7	72.1	1.75087	P26038	Moesin	MSN	-1.2982
25.9022	25.554	25.5223	25.2677	25.6534	25.0218	14	14	46.2	46.2	46.2	1.01698	P26196	Probable ATP-dependent RNA helicase DDX6	DDX6	0.411467
24.6793	22.7849	25.6933	22.0414	25.0653	21.8084	36	36	24.3	24.3	24.3	2.66715	P26358	DNA (cytosine-5)-methyltransferase 1	DNMT1	2.9344
26.7983	26.5986	27.2937	27.1629	26.8358	26.5836	22	22	49.5	49.5	49.5	0.32063	P26368	Splicing factor U2AF 65 kDa subunit	U2AF2	0.194233
29.4616	28.9939	29.7199	29.3738	29.5229	29.3684	26	26	64.9	64.9	64.9	1.02435	P26373	60S ribosomal protein L13	RPL13	0.322767
25.4154	25.9189	25.4125	25.6776	25.6542	26.386	16	16	51.8	51.8	51.8	1.05466	P26440	Isovaleryl-CoA dehydrogenase, mitochondrial	IVD	-0.500133
28.0234	28.8587	27.6783	29.2475	28.7796	29.5339	12	12	58.4	58.4	58.4	1.30003	P26447	Protein S100-A4	S100A4	-1.05293
27.7088	28.2681	27.2785	28.3807	27.3046	28.2894	14	14	56	36.4	36.4	2.44934	P26583	High mobility group protein B2	HMGB2	-0.8821
28.4847	28.5105	27.9324	28.0909	28.3068	28.3308	30	26	67.4	67.4	63.7	0.125126	P26599	Polypyrimidine tract-binding protein 1	PTBP1	-0.0694333
27.1628	26.9264	27.02	26.983	27.6125	27.3093	42	40	53.5	53.5	49.9	0.375381	P26639	Threonine--tRNA ligase, cytoplasmic	TARS	0.1922
28.0364	27.6831	27.9424	27.7663	27.9608	27.7678	54	54	52.6	52.6	52.6	2.41121	P26640	Valine--tRNA ligase	VARS	0.2408
28.6856	28.733	28.8099	28.5376	28.7209	28.5645	31	31	54.2	54.2	54.2	0.824162	P26641	Elongation factor 1-gamma	EEF1G	0.1271
22.199	22.5441	22.7054	21.7191	21.9829	22.4871	3	3	33.1	33.1	33.1	0.0457601	P26885	Peptidyl-prolyl cis-trans isomerase FKBP2	FKBP2	0.0456667
25.8503	24.643	25.6071	24.5546	24.561	24.3804	11	11	43.8	43.8	43.8	0.944381	P27105	Erythrocyte band 7 integral membrane protein	STOM	0.813467
26.3333	26.0875	26.4033	25.7291	26.3674	25.635	14	14	74	74	74	1.77567	P27144	GTP:AMP phosphotransferase AK4, mitochondrial	AK4	0.5508
28.4277	28.4134	28.5537	28.4745	28.4714	28.5941	25	25	73.9	67.3	67.3	0.0519637	P27348	14-3-3 protein theta	YWHAQ	-0.00973333
19.5189	19.7576	21.6177	22.3998	21.3358	22.1423	5	5	28.2	20.8	20.8	0.222669	P27361	Mitogen-activated protein kinase 3	MAPK3	-0.6091
20.4926	21.2413	21.1134	20.7751	19.9421	18.9035	8	8	17.7	17.7	17.7	0.0946715	P27448	MAP/microtubule affinity-regulating kinase 3	MARK3	0.2094
29.4812	28.8721	29.3542	28.8347	29.1471	29.3363	28	28	80.8	80.8	80.8	0.764708	P27635	60S ribosomal protein L10	RPL10	0.313133
26.557	26.6616	27.0792	27.0248	26.6885	26.5773	35	35	64.8	64.8	64.8	0.0329091	P27694	Replication protein A 70 kDa DNA-binding subunit;Replication protein A 70 kDa DNA-binding subunit, N-terminally processed	RPA1	0.0203333
27.4059	27.0447	27.2828	27.3585	27.4944	27.2207	30	30	83.3	83.3	83.3	0.784418	P27695	DNA-(apurinic or apyrimidinic site) lyase;DNA-(apurinic or apyrimidinic site) lyase, mitochondrial	APEX1	0.1864
23.2896	23.8258	24.0231	24.8063	23.3877	24.0958	6	6	27.7	27.7	27.7	0.843506	P27707	Deoxycytidine kinase	DCK	-0.675833
28.6299	28.2312	28.889	28.046	28.6865	28.2759	86	85	48	48	47.7	2.19127	P27708	CAD protein;Glutamine-dependent carbamoyl-phosphate synthase;Aspartate carbamoyltransferase;Dihydroorotase	CAD	0.550767
27.4172	27.7122	26.9894	27.8763	27.6275	27.6096	23	23	52.5	52.5	52.5	0.890157	P27797	Calreticulin	CALR	-0.388
26.8131	26.7059	27.059	27.3178	26.7722	26.6973	36	36	41.3	41.3	41.3	0.0387494	P27816	Microtubule-associated protein 4	MAP4	-0.0255667
27.4222	27.5069	27.4103	26.9586	27.2318	26.7832	23	23	38.3	38.3	38.3	0.528435	P27824	Calnexin	CANX	0.271867
21.6417	22.0534	21.8836	22.736	21.7353	22.6636	6	5	11	9.1	8.1	1.48693	P27986	Phosphatidylinositol 3-kinase regulatory subunit alpha	PIK3R1	-0.7308
26.2583	26.7196	26.2949	26.8151	26.345	26.8094	20	20	81.2	81.2	81.2	3.57185	P28062	Proteasome subunit beta type-8	PSMB8	-0.481967
24.9895	26.0779	24.7091	25.4254	24.7159	25.6074	11	11	42.5	42.5	42.5	1.8549	P28065	Proteasome subunit beta type-9	PSMB9	-0.898733
27.6647	27.7644	28.0613	27.9316	27.5819	27.6133	14	14	69.3	69.3	69.3	0.00089739	P28066	Proteasome subunit alpha type-5	PSMA5	-0.000466667
26.5255	26.8849	26.4981	26.2343	26.4105	26.8064	9	9	44.3	44.3	44.3	0.323393	P28070	Proteasome subunit beta type-4	PSMB4	-0.163833
25.8006	24.9651	26.5301	26.1456	26.6211	26.9017	9	9	37.7	37.7	37.7	0.193602	P28072	Proteasome subunit beta type-6	PSMB6	0.313133
25.7423	25.3076	26.1213	25.2355	26.1216	26.2428	15	15	51.7	51.7	51.7	0.501883	P28074	Proteasome subunit beta type-5	PSMB5	0.399767
21.9209	21.3234	21.1906	19.5143	20.4917	19.4167	2	2	4.1	4.1	4.1	0.681381	P28288	ATP-binding cassette sub-family D member 3	ABCD3	1.11627
26.7182	26.6262	26.2971	25.559	26.4142	26.2769	33	33	52.1	52.1	52.1	0.403977	P28331	NADH-ubiquinone oxidoreductase 75 kDa subunit, mitochondrial	NDUFS1	0.322467
25.8269	25.1119	25.6475	24.3144	25.8153	24.9541	32	32	34	34	34	1.7447	P28340	DNA polymerase delta catalytic subunit	POLD1	0.969767
25.8629	26.2157	25.6288	26.0747	25.7989	26.043	11	7	38.6	38.6	30.8	1.77851	P28482	Mitogen-activated protein kinase 1	MAPK1	-0.3476
19.4919	20.6747	22.9288	24.1991	22.5135	23.9129	6	6	12.6	12.6	12.6	0.339063	P28799	Granulins;Acrogranin;Paragranulin;Granulin-1;Granulin-2;Granulin-3;Granulin-4;Granulin-5;Granulin-6;Granulin-7	GRN	-1.28417
28.3134	29.1083	27.8912	29.331	28.2536	29.0229	42	42	73.4	73.4	73.4	2.47097	P28838	Cytosol aminopeptidase	LAP3	-1.00133
23.7395	23.562	25.0678	24.2332	23.3154	24.2698	8	8	27.7	27.7	27.7	0.0110362	P28907	ADP-ribosyl cyclase 1	CD38	0.0192333
20.8526	19.66	22.6543	19.8313	19.9004	19.7299	4	4	12.1	12.1	12.1	0.796785	P28908	Tumor necrosis factor receptor superfamily member 8	TNFRSF8	1.39537
22.7601	22.4736	22.7979	21.9067	22.1379	22.2508	6	6	18.7	18.7	18.7	0.586357	P29083	General transcription factor IIE subunit 1	GTF2E1	0.354933
23.5705	23.0299	23.2008	23.072	23.1376	22.9301	10	10	42.3	42.3	42.3	0.968368	P29084	Transcription initiation factor IIE subunit beta	GTF2E2	0.2923
25.8508	25.9746	25.9966	25.9691	25.9755	26.1875	37	37	35.8	35.8	35.8	0.532096	P29144	Tripeptidyl-peptidase 2	TPP2	-0.102767
23.3268	23.5672	23.3491	23.6604	23.6585	24.2918	7	7	23.8	23.8	23.8	0.71799	P29218	Inositol monophosphatase 1	IMPA1	-0.395
27.2452	29.2342	27.3148	29.9034	27.5102	29.3905	52	52	82.2	82.2	82.2	3.23558	P29350	Tyrosine-protein phosphatase non-receptor type 6	PTPN6	-2.15263
20.3989	21.0007	20.6416	20.6791	20.8941	20.6684	3	3	7.7	7.7	7.7	0.313481	P29353	SHC-transforming protein 1	SHC1	-0.137867
23.9081	23.4564	23.808	23.6596	23.4254	23.2539	9	9	45	45	45	0.614139	P29372	DNA-3-methyladenine glycosylase	MPG	0.2572
29.9329	29.8592	29.878	29.6197	29.839	29.6739	50	50	86.7	86.7	86.7	1.00399	P29401	Transketolase	TKT	0.1657
21.0977	20.9785	19.7402	23.0501	19.14	19.5007	5	5	10.4	10.4	10.4	0.428385	P29466	Caspase-1;Caspase-1 subunit p20;Caspase-1 subunit p10	CASP1	-1.1838
28.9878	28.9277	29.099	28.9543	28.8131	28.7641	26	23	79.7	79.7	76.5	0.342287	P29692	Elongation factor 1-delta	EEF1D	0.0846
22.8895	22.8908	21.9864	22.6002	22.719	22.813	8	8	17.9	17.9	17.9	0.336117	P30038	Delta-1-pyrroline-5-carboxylate dehydrogenase, mitochondrial	ALDH4A1	-0.236367
28.4366	28.7599	28.5688	28.9756	28.2361	28.2492	22	22	63.6	63.6	63.6	0.451875	P30040	Endoplasmic reticulum resident protein 29	ERP29	-0.247733
28.0316	27.9677	26.2955	26.2421	28.1951	27.826	23	23	84.4	84.4	84.4	0.0689491	P30041	Peroxiredoxin-6	PRDX6	0.162133
26.3384	26.1077	25.9768	26.1629	25.8162	25.8429	14	14	65.3	65.3	65.3	0.0107428	P30042	ES1 protein homolog, mitochondrial	C21orf33	0.00596667
22.5755	22.5099	23.4157	23.6232	22.4393	22.8082	4	4	35	35	35	0.139485	P30043	Flavin reductase (NADPH)	BLVRB	-0.170267
26.4855	26.5677	25.5623	26.5967	26.7024	26.6094	15	15	59.3	59.3	59.3	0.415021	P30044	Peroxiredoxin-5, mitochondrial	PRDX5	-0.3412
27.1302	26.9084	27.2922	27.1672	27.6533	27.4908	8	8	56.8	56.8	56.8	0.301863	P30046;A6NHG4	D-dopachrome decarboxylase;D-dopachrome decarboxylase-like protein	DDT;DDTL	0.169767
20.2694	21.9728	21.4649	22.0626	19.3761	19.7293	2	2	51.2	51.2	51.2	0.3819	P30047	GTP cyclohydrolase 1 feedback regulatory protein	GCHFR	-0.884767
27.4975	27.6411	26.8582	27.1835	27.4554	27.3813	16	16	50	50	50	0.207512	P30048	Thioredoxin-dependent peroxide reductase, mitochondrial	PRDX3	-0.1316
25.4186	23.8026	25.0698	25.2316	25.9311	25.7793	3	3	16.7	16.7	16.7	0.346743	P30049	ATP synthase subunit delta, mitochondrial	ATP5D	0.535333
29.2665	28.5419	28.7125	28.0282	28.6575	28.2876	17	17	77.6	77.6	77.6	1.14015	P30050	60S ribosomal protein L12	RPL12	0.592933
25.5136	25.6314	25.3944	25.9395	26.0653	25.1304	15	15	47.9	47.9	47.9	0.104152	P30084	Enoyl-CoA hydratase, mitochondrial	ECHS1	0.0906667
24.8422	25.0149	24.6107	25.4745	25.1854	25.236	15	15	70.4	70.4	70.4	0.783872	P30085	UMP-CMP kinase	CMPK1	-0.362367
28.755	28.0753	28.5222	28.8257	29.252	28.4907	19	19	88.2	88.2	88.2	0.548834	P30086	Phosphatidylethanolamine-binding protein 1;Hippocampal cholinergic neurostimulating peptide	PEBP1	0.379167
29.6574	29.9965	29.3473	29.746	29.3354	29.5773	50	50	70.7	70.7	70.7	0.948571	P30101	Protein disulfide-isomerase A3	PDIA3	-0.326567
27.6026	27.7449	27.5899	27.71	27.8388	28.0441	35	26	60.8	60.8	44.1	0.512178	P30153	Serine/threonine-protein phosphatase 2A 65 kDa regulatory subunit A alpha isoform	PPP2R1A	-0.1559
21.8595	20.5372	22.2152	20.6408	21.6283	20.9786	5	5	26.6	10.1	10.1	2.26169	P30154	Serine/threonine-protein phosphatase 2A 65 kDa regulatory subunit A beta isoform	PPP2R1B	1.18213
20.4916	20.9311	21.687	21.695	21.3567	20.7301	2	2	2.9	2.9	2.9	0.0440837	P30260	Cell division cycle protein 27 homolog	CDC27	0.0597
27.4925	26.9487	27.1683	26.548	27.1285	26.646	19	18	81.6	81.6	81.6	1.51962	P30405	Peptidyl-prolyl cis-trans isomerase F, mitochondrial	PPIF	0.548867
24.4145	24.3727	24.3137	24.4621	24.5374	24.0021	13	13	26.4	26.4	26.4	0.388793	P30419	Glycylpeptide N-tetradecanoyltransferase 1	NMT1	0.1429
23.8025	24.4908	24.0118	24.6601	22.6519	24.3502	8	1	50.8	25.4	3	1.10079	P10321	HLA class I histocompatibility antigen, Cw-7 alpha chain	HLA-C	-1.01163
24.4396	25.16	25.4853	25.5901	24.2364	25.57	3	0	48.1	7.2	0	0.808978	P30493	HLA class I histocompatibility antigen, B-55 alpha chain	HLA-B	-0.7196
27.0307	27.6223	27.5308	27.8993	26.2977	27.2411	25	4	62.7	62.7	10.2	0.714731	P01889;Q31610	HLA class I histocompatibility antigen, B-7 alpha chain;HLA class I histocompatibility antigen, B-81 alpha chain	HLA-B	-0.6345
25.8041	25.7589	25.9063	25.812	25.7025	25.7821	13	13	50.9	50.9	50.9	0.119667	P30519	Heme oxygenase 2	HMOX2	0.0199667
26.4437	25.0807	26.1672	25.211	26.3657	24.8816	18	18	50	50	50	3.25691	P30520	Adenylosuccinate synthetase isozyme 2	ADSS	1.26777
20.8334	20.1382	22.1869	20.9866	21.9221	19.5324	7	7	19.9	19.9	19.9	1.13648	P30533	Alpha-2-macroglobulin receptor-associated protein	LRPAP1	1.4284
27.1634	27.0619	27.2731	27.0811	27.3813	27.071	33	33	78.1	78.1	78.1	1.47776	P30566	Adenylosuccinate lyase	ADSL	0.201267
25.5519	25.4465	26.0868	26.0057	26.1736	26.4712	10	10	44.4	44.4	44.4	0.0353444	P30626	Sorcin	SRI	-0.0370333
21.8988	19.8774	21.689	19.3119	19.6671	18.8153	2	2	3.3	3.3	3.3	1.06139	P30825	High affinity cationic amino acid transporter 1	SLC7A1	1.7501
26.4261	26.0751	26.1244	25.4168	25.881	25.2322	21	21	42	42	42	0.882184	P30837	Aldehyde dehydrogenase X, mitochondrial	ALDH1B1	0.569133
26.3475	26.0293	26.4873	26.1746	26.1532	25.779	35	35	38	38	38	1.04366	P30876	DNA-directed RNA polymerase II subunit RPB2	POLR2B	0.335033
26.7811	26.8955	26.8226	26.6461	26.841	26.7696	26	26	54.1	54.1	54.1	0.235914	P31040	Succinate dehydrogenase [ubiquinone] flavoprotein subunit, mitochondrial	SDHA	0.0445
29.9907	30.701	30.666	31.5411	30.277	31.234	51	48	66.6	66.6	65.1	1.26678	P31146	Coronin-1A	CORO1A	-0.847467
23.464	24.5005	23.8471	24.8224	23.1282	23.3698	11	11	59.7	41.4	41.4	0.703726	P31150	Rab GDP dissociation inhibitor alpha	GDI1	-0.751133
27.4209	26.8295	27.6758	26.7425	27.5186	26.65	25	25	44.3	44.3	44.3	3.03844	P31153	S-adenosylmethionine synthase isoform type-2	MAT2A	0.797767
22.8942	23.7696	21.3565	24.6364	23.4435	24.1945	16	14	49.8	49.8	46.2	1.14309	P31323	cAMP-dependent protein kinase type II-beta regulatory subunit	PRKAR2B	-1.63543
23.9562	23.8212	24.0469	23.5	23.2986	23.4961	7	7	39.6	30.8	30.8	0.246245	P31483	Nucleolysin TIA-1 isoform p40	TIA1	0.161467
27.3566	26.27	28.4251	26.8268	27.1812	26.2228	32	32	83.4	83.4	83.4	1.30948	P31689	DnaJ homolog subfamily A member 1	DNAJA1	1.21443
28.0881	28.2044	27.9362	27.5941	27.7509	27.6534	34	33	63.5	63.5	63.5	0.18973	P31930	Cytochrome b-c1 complex subunit 1, mitochondrial	UQCRC1	0.107767
21.8382	21.8537	21.3498	21.8218	21.9746	21.4615	4	4	20.5	20.5	20.5	0.0124018	P31937	3-hydroxyisobutyrate dehydrogenase, mitochondrial	HIBADH	0.00853333
28.8514	28.6215	28.9928	28.679	29.3166	29.055	54	54	92.7	92.7	92.7	0.624148	P31939	Bifunctional purine biosynthesis protein PURH;Phosphoribosylaminoimidazolecarboxamide formyltransferase;IMP cyclohydrolase	ATIC	0.268433
26.6968	26.5542	27.3625	26.9938	26.3852	26.5748	19	19	70.8	68.5	68.5	0.121585	P31942	Heterogeneous nuclear ribonucleoprotein H3	HNRNPH3	0.107233
29.6601	29.5975	29.6042	29.485	29.5861	29.5332	42	28	70.8	70.8	62.4	0.926188	P31943	Heterogeneous nuclear ribonucleoprotein H;Heterogeneous nuclear ribonucleoprotein H, N-terminally processed	HNRNPH1	0.0782333
28.203	28.5966	28.9586	29.1894	28.5903	28.961	27	23	78.5	74.4	67.1	0.524303	P31946	14-3-3 protein beta/alpha;14-3-3 protein beta/alpha, N-terminally processed	YWHAB	-0.3317
25.7801	26.0583	27.4783	27.8999	27.6853	27.9753	2	2	19.8	9.3	9.3	0.140378	P31947	14-3-3 protein sigma	SFN	-0.329933
29.1253	28.7478	29.1505	29.021	28.8276	28.7185	69	69	82	82	82	0.656807	P31948	Stress-induced-phosphoprotein 1	STIP1	0.205367
26.4923	27.8866	26.6926	28.4944	27.6884	29.2844	13	13	88.6	88.6	88.6	1.36134	P31949	Protein S100-A11	S100A11	-1.59737
22.8803	21.3518	23.781	24.6917	23.3567	24.26	3	3	15.2	15.2	15.2	0.0296264	P31994;P31995;P12318	Low affinity immunoglobulin gamma Fc region receptor II-b;Low affinity immunoglobulin gamma Fc region receptor II-c;Low affinity immunoglobulin gamma Fc region receptor II-a	FCGR2B;FCGR2C;FCGR2A	-0.0951667
28.4644	28.2437	27.9333	27.9721	28.2115	27.8991	17	17	53.5	48	48	0.371321	P32119	Peroxiredoxin-2	PRDX2	0.164767
21.5568	22.23	21.2727	22.079	19.809	20.3263	3	3	8.3	8.3	8.3	0.336597	P32121	Beta-arrestin-2	ARRB2	-0.6656
23.1864	23.1704	23.4027	23.5988	23.1835	23.1529	8	8	52.2	52.2	52.2	0.11085	P32321	Deoxycytidylate deaminase	DCTD	-0.0498333
26.5793	25.4693	26.285	25.0228	26.1575	24.9437	13	12	50.5	50.5	46.4	2.35915	P32322	Pyrroline-5-carboxylate reductase 1, mitochondrial	PYCR1	1.19533
19.5088	22.6409	20.6223	22.9871	19.7611	19.8145	5	5	10.1	10.1	10.1	0.807393	P32455	Interferon-induced guanylate-binding protein 1	GBP1	-1.8501
23.3219	23.6221	23.3304	24.0275	22.2642	22.7246	7	7	18.6	18.6	18.6	0.392067	P32519	ETS-related transcription factor Elf-1	ELF1	-0.4859
28.6352	28.2878	28.7702	28.2883	29.2026	28.768	24	24	69.8	69.8	69.8	0.834068	P32969	60S ribosomal protein L9	RPL9	0.4213
23.3488	23.318	24.0139	24.4387	23.5404	24.2589	5	5	33.2	33.2	33.2	0.391367	P32970	CD70 antigen	CD70	-0.370833
21.7611	21.1789	22.1867	22.0119	22.1947	21.8719	6	6	10.2	10.2	10.2	0.539138	P33121	Long-chain-fatty-acid--CoA ligase 1	ACSL1	0.359933
24.1787	23.8082	24.322	24.4298	24.1902	24.2967	22	19	31.3	31.3	28.1	0.0957692	P33176	Kinesin-1 heavy chain	KIF5B	0.0520667
24.9191	24.8971	25.0353	24.9358	25.0225	25.1863	18	8	44.7	44.7	23.1	0.0495805	P33240	Cleavage stimulation factor subunit 2	CSTF2	-0.0141
28.5931	29.395	28.5115	29.7701	27.9788	29.5092	39	39	97.6	97.6	97.6	2.24021	P33241	Lymphocyte-specific protein 1	LSP1	-1.19697
27.183	25.4398	27.376	24.7088	27.6063	25.7908	16	16	58.3	58.3	58.3	2.43184	P33316	Deoxyuridine 5-triphosphate nucleotidohydrolase, mitochondrial	DUT	2.0753
22.1875	21.9982	22.6413	21.5856	19.6033	19.7336	5	5	5.6	5.6	5.6	0.114861	P33527	Multidrug resistance-associated protein 1	ABCC1	0.371567
24.1642	19.7613	23.9434	19.8514	23.1078	20.7671	4	4	38	38	38	2.86653	P33552	Cyclin-dependent kinases regulatory subunit 2	CKS2	3.61187
23.1773	25.9123	21.7166	21.2109	21.7261	24.1278	2	2	27.7	27.7	27.7	0.458266	P33764	Protein S100-A3	S100A3	-1.54367
29.0935	29.7775	29.9141	29.7713	29.2432	30.0649	6	0	86.5	20.6	0	0.774614	P33778	Histone H2B type 1-B	HIST1H2BB	-0.4543
28.1485	27.814	28.2943	27.2208	28.1827	27.5163	49	49	61.9	61.9	61.9	1.75992	P33991	DNA replication licensing factor MCM4	MCM4	0.691467
28.3291	27.932	28.1656	27.067	28.2037	27.5206	44	44	58.4	58.4	58.4	1.33451	P33992	DNA replication licensing factor MCM5	MCM5	0.726267
28.7392	28.2842	28.7514	27.4245	28.5593	27.8303	63	63	74.8	74.8	74.8	1.51149	P33993	DNA replication licensing factor MCM7	MCM7	0.836967
22.4268	22.2235	22.5568	22.3727	20.6784	19.4866	5	5	19.3	16.4	16.4	0.179193	P34896	Serine hydroxymethyltransferase, cytosolic	SHMT1	0.5264
29.4597	29.0644	29.5805	29.0455	29.3629	29.1376	48	47	73.8	73.8	73.8	2.29837	P34897	Serine hydroxymethyltransferase, mitochondrial	SHMT2	0.3852
29.3483	29.1634	29.155	29.3808	29.2482	29.0374	82	77	85	85	82	0.188641	P34932	Heat shock 70 kDa protein 4	HSPA4	0.0566333
22.144	22.6626	19.7356	19.4524	22.4366	22.2437	4	4	16.3	16.3	16.3	0.00349589	P34949	Mannose-6-phosphate isomerase	MPI	-0.0141667
29.2307	28.9032	29.1478	28.4003	29.4737	29.0872	29	29	94.9	94.9	94.9	1.00513	P35232	Prohibitin	PHB	0.487167
24.0951	24.5775	24.3381	24.4404	23.8947	23.9925	15	15	46.7	29.5	29.5	0.448491	P35241	Radixin	RDX	-0.2275
25.6234	25.9302	21.8627	23.8092	25.4465	24.9732	8	8	79.3	79.3	79.3	0.162852	P35244	Replication protein A 14 kDa subunit	RPA3	-0.593333
24.394	24.1448	24.1927	23.8944	24.6849	24.1015	13	13	36.4	36.4	36.4	1.09109	P35249	Replication factor C subunit 4	RFC4	0.376967
24.3829	24.1035	24.6497	23.7742	24.0107	23.4172	11	11	35.6	35.6	35.6	1.00786	P35250	Replication factor C subunit 2	RFC2	0.5828
23.2131	22.2194	23.459	22.0703	22.7044	21.5266	12	12	13.5	13.5	13.5	1.74748	P35251	Replication factor C subunit 1	RFC1	1.18673
28.9255	28.9572	28.9058	28.5899	28.904	29.2246	15	12	84.4	84.4	71.9	0.0219671	P35268	60S ribosomal protein L22	RPL22	-0.0121333
24.753	24.5447	24.5053	24.1925	23.963	23.5717	17	17	33.8	33.8	33.8	0.342141	P35269	General transcription factor IIF subunit 1	GTF2F1	0.304133
23.6453	24.1079	23.3904	23.3432	23.4962	23.2797	15	15	13.9	13.9	13.9	0.0850529	P35573	Glycogen debranching enzyme;4-alpha-glucanotransferase;Amylo-alpha-1,6-glucosidase	AGL	-0.0663
30.8467	31.8303	30.6438	32.1163	30.4268	31.4474	289	241	80.8	80.8	71.8	2.14701	P35579	Myosin-9	MYH9	-1.1589
26.716	26.7601	26.2781	26.3313	26.4333	26.3191	61	59	49	39.1	38.2	0.00962694	P35580	Myosin-10	MYH10	0.00563333
26.2603	26.7161	25.9841	26.4284	25.7751	26.0574	33	33	46.6	46.6	46.6	0.765938	P35606	Coatomer subunit beta	COPB2	-0.394133
25.8113	27.2922	26.1176	27.533	25.515	27.1947	37	36	61.1	61.1	60	2.79188	P35611	Alpha-adducin	ADD1	-1.52533
21.7519	22.7314	22.1339	22.9423	22.0636	23.2006	7	7	14	12.9	12.9	2.25472	P35612	Beta-adducin	ADD2	-0.974967
25.1432	24.1093	25.9042	25.3258	25.6736	25.4305	7	7	17.9	17.9	17.9	0.573143	P35613	Basigin	BSG	0.618467
27.2942	27.2056	26.9523	27.1039	27.4355	26.8851	18	15	30	30	28.3	0.400199	P35637	RNA-binding protein FUS	FUS	0.162467
25.55	25.0705	25.8245	25.5644	25.2041	24.7957	32	32	19.4	19.4	19.4	0.594578	P35658	Nuclear pore complex protein Nup214	NUP214	0.382667
26.2991	26.7117	26.0095	26.2718	26.0608	26.0811	17	17	40.3	40.3	40.3	0.487405	P35659	Protein DEK	DEK	-0.231733
21.8932	21.9145	23.0404	19.6016	19.3543	19.1372	2	2	4.6	4.6	4.6	0.364826	P35712	Transcription factor SOX-6	SOX6	1.21153
24.923	25.6761	25.5775	26.7365	25.6022	26.9748	10	10	95.3	95.3	95.3	1.12686	P35754	Glutaredoxin-1	GLRX	-1.0949
22.2141	22.6441	22.6139	23.4207	22.6628	22.8933	10	10	46.3	38.2	38.2	0.842614	P35813	Protein phosphatase 1A	PPM1A	-0.4891
22.7786	23.4113	22.6957	23.5825	22.7913	23.7911	9	9	37.2	37.2	37.2	2.74492	P35914	Hydroxymethylglutaryl-CoA lyase, mitochondrial	HMGCL	-0.839767
27.3497	27.3695	27.5386	27.4328	27.2992	27.2816	29	29	61.9	61.9	61.9	0.151494	P35998	26S protease regulatory subunit 7	PSMC2	0.0345333
21.6247	21.6683	20.2811	20.1108	22.0952	21.0099	4	4	26.1	26.1	26.1	0.223256	P36404	ADP-ribosylation factor-like protein 2	ARL2	0.404
23.485	23.6129	23.3566	23.7057	23.5663	23.605	6	6	44	44	44	1.16989	P36405	ADP-ribosylation factor-like protein 3	ARL3	-0.1719
24.5044	24.9467	24.6143	25.3777	24.6694	25.2574	16	10	36.5	36.5	23.5	1.91721	P36507	Dual specificity mitogen-activated protein kinase kinase 2	MAP2K2	-0.5979
27.2083	27.2341	26.8768	27.0939	27.646	27.7193	22	22	43.3	43.3	43.3	0.132697	P36542	ATP synthase subunit gamma, mitochondrial	ATP5C1	-0.1054
24.7309	24.6838	25.1575	25.1972	24.9073	25.1643	15	15	55.3	55.3	55.3	0.14974	P36543	V-type proton ATPase subunit E 1	ATP6V1E1	-0.0832
26.0147	25.6248	25.6915	25.6201	25.8295	25.3523	21	21	48.9	48.9	48.9	1.1325	P36551	Coproporphyrinogen-III oxidase, mitochondrial	CPOX	0.312833
30.402	29.9828	30.483	30.0369	30.4455	30.0854	51	51	71	71	71	3.38269	P36578	60S ribosomal protein L4	RPL4	0.408467
21.0693	20.8356	21.2878	21.3288	21.7543	21.2577	4	4	19.3	19.3	19.3	0.380128	P36639	7,8-dihydro-8-oxoguanine triphosphatase	NUDT1	0.229767
27.5465	27.392	27.1302	26.8261	27.3444	26.8718	48	48	48.8	48.8	48.8	0.643884	P36776	Lon protease homolog, mitochondrial	LONP1	0.3104
24.8477	24.8827	23.9093	24.4749	24.8783	24.3831	23	23	49.6	49.6	49.6	0.0336163	P36871	Phosphoglucomutase-1	PGM1	-0.0351333
23.5416	23.5595	24.3127	23.2749	22.8366	22.9372	3	3	55.4	9.3	9.3	0.264473	P36873	Serine/threonine-protein phosphatase PP1-gamma catalytic subunit	PPP1CC	0.306433
22.3101	22.1975	22.8316	22.9699	22.4783	22.8298	5	5	7.7	7.7	7.7	0.167616	P36915	Guanine nucleotide-binding protein-like 1	GNL1	-0.125733
21.7671	21.8848	22.4956	22.4514	21.2894	20.8875	3	3	38.4	38.4	38.4	0.0662218	P36954	DNA-directed RNA polymerase II subunit RPB9	POLR2I	0.109467
26.0209	26.5135	25.7862	26.3151	26.1948	26.4277	15	15	34.7	34.7	34.7	1.47382	P36957	Dihydrolipoyllysine-residue succinyltransferase component of 2-oxoglutarate dehydrogenase complex, mitochondrial	DLST	-0.418133
27.3694	27.4567	26.8396	26.8949	27.0625	27.2585	14	14	55.1	55.1	55.1	0.192221	P37108	Signal recognition particle 14 kDa protein	SRP14	-0.112867
24.8392	24.741	24.3275	23.4626	24.1759	23.5972	7	7	19.5	19.5	19.5	0.495515	P37198	Nuclear pore glycoprotein p62	NUP62	0.513933
21.8295	20.3555	20.2058	18.6395	22.4255	19.916	2	2	6.5	6.5	6.5	1.03489	P37268	Squalene synthase	FDFT1	1.84993
29.5274	29.7057	29.5851	29.8711	29.9448	29.8764	32	32	98	98	98	0.391834	P37802	Transgelin-2	TAGLN2	-0.131967
28.3376	28.854	28.4153	28.6273	28.3462	28.9937	36	36	69.4	69.4	69.4	1.85861	P37837	Transaldolase	TALDO1	-0.458633
27.491	27.6054	27.1719	27.652	27.539	27.7086	22	22	68.2	68.2	68.2	1.0041	P38117	Electron transfer flavoprotein subunit beta	ETFB	-0.2547
29.0463	29.0435	29.2424	29.2982	28.7518	28.8519	54	17	75.7	75.7	30.7	0.0946982	P38159	RNA-binding motif protein, X chromosome;RNA-binding motif protein, X chromosome, N-terminally processed	RBMX	-0.0510333
21.8074	21.2817	21.5383	20.0964	21.4091	21.2696	3	3	7.6	7.6	7.6	0.790398	P38432	Coilin	COIL	0.702367
25.2821	25.7304	25.7805	25.9762	25.3741	25.7564	21	21	39.9	39.9	39.9	0.930718	P38606	V-type proton ATPase catalytic subunit A	ATP6V1A	-0.3421
30.8876	30.2482	30.8591	30.1257	30.6274	30.2085	71	71	68.5	68.5	68.5	2.57358	P38646	Stress-70 protein, mitochondrial	HSPA9	0.597233
29.2905	29.0406	29.4842	28.5026	29.286	28.8477	39	36	73.7	73.7	67.6	1.51021	P38919	Eukaryotic initiation factor 4A-III;Eukaryotic initiation factor 4A-III, N-terminally processed	EIF4A3	0.5566
29.865	29.6571	30.0025	29.4179	29.4765	29.2855	27	27	85.5	85.5	85.5	0.790704	P39019	40S ribosomal protein S19	RPS19	0.327833
29.9141	29.519	29.8859	29.4968	29.861	29.7818	53	48	72.2	72.2	70.7	1.44179	P39023	60S ribosomal protein L3	RPL3	0.2878
25.4186	25.7496	24.4748	24.5395	25.4541	25.1909	10	10	23.2	23.2	23.2	0.0313767	P39656	Dolichyl-diphosphooligosaccharide--protein glycosyltransferase 48 kDa subunit	DDOST	-0.0441667
28.1044	28.1196	28.0574	28.3336	28.3095	28.2389	26	23	64.3	64.3	61.4	0.301851	P39687	Acidic leucine-rich nuclear phosphoprotein 32 family member A	ANP32A	-0.0736
27.3359	27.2719	27.0064	26.8641	27.4062	27.1171	24	24	60.5	60.5	60.5	0.409564	P39748	Flap endonuclease 1	FEN1	0.165133
20.7659	21.6689	21.0963	20.7492	21.1794	21.6133	4	4	8.8	8.8	8.8	0.437321	Q13948;P39880	Protein CASP;Homeobox protein cut-like 1	CUX1	-0.329933
26.1713	28.127	25.4819	28.6936	25.9993	28.3892	22	22	69.3	69.3	69.3	3.17128	P40121	Macrophage-capping protein	CAPG	-2.5191
25.2072	23.2881	25.6862	24.5845	24.6133	22.4997	21	20	51.8	51.8	51.5	1.17917	P40222	Alpha-taxilin	TXLNA	1.71147
28.3668	28.0601	28.4345	28.0344	28.2394	28.2235	34	26	64	64	50.7	1.36667	P40227	T-complex protein 1 subunit zeta	CCT6A	0.2409
22.4214	22.9598	23.0816	24.7493	23.1706	24.5107	7	7	23.6	23.6	23.6	0.906203	P40259	B-cell antigen receptor complex-associated protein beta chain	CD79B	-1.18207
23.436	24.6718	24.5475	25.9611	23.6184	24.9775	10	10	42.9	42.9	42.9	1.20898	P40306	Proteasome subunit beta type-10	PSMB10	-1.33617
28.8396	28.4656	28.7945	28.3981	28.6953	28.6838	32	32	76.4	76.4	76.4	1.27136	P40429	60S ribosomal protein L13a	RPL13A	0.260633
23.4089	22.6359	23.5096	22.2178	22.9696	22.5431	11	11	22.2	22.2	22.2	1.78491	P40692	DNA mismatch repair protein Mlh1	MLH1	0.830433
21.9878	22.1402	20.5146	24.0995	20.2611	22.8239	13	13	24.8	24.8	24.8	1.25259	P40763	Signal transducer and activator of transcription 3	STAT3	-2.10003
21.6006	21.8122	22.1993	23.0787	20.0433	20.1648	6	6	29.8	29.8	29.8	0.141163	P40855	Peroxisomal biogenesis factor 19	PEX19	-0.404167
28.6796	28.8347	29.2504	29.4559	28.9999	29.1839	31	31	66.2	66.2	66.2	0.302351	P40925	Malate dehydrogenase, cytoplasmic	MDH1	-0.181533
30.8819	30.5706	30.6133	30.4752	30.7005	30.278	37	37	75.7	75.7	75.7	1.16863	P40926	Malate dehydrogenase, mitochondrial	MDH2	0.290633
23.0757	22.8172	22.9251	21.5452	22.9533	22.3276	9	9	37.1	37.1	37.1	0.945936	P40937	Replication factor C subunit 5	RFC5	0.7547
23.9442	23.554	24.6005	23.8758	24.0142	23.6199	9	9	30.6	30.6	30.6	1.02662	P40938	Replication factor C subunit 3	RFC3	0.503067
28.2507	28.4613	27.9702	28.4967	28.4243	28.2685	57	57	70.8	70.8	70.8	0.574549	P40939	Trifunctional enzyme subunit alpha, mitochondrial;Long-chain enoyl-CoA hydratase;Long chain 3-hydroxyacyl-CoA dehydrogenase	HADHA	-0.193767
28.0003	27.6919	28.1092	27.4856	27.6229	27.5103	31	31	58.1	58.1	58.1	1.01462	P41091;Q2VIR3	Eukaryotic translation initiation factor 2 subunit 3;Putative eukaryotic translation initiation factor 2 subunit 3-like protein	EIF2S3;EIF2S3L	0.3482
22.1851	21.9205	22.6307	22.6158	22.3971	21.6333	10	10	25.5	25.5	25.5	0.472889	P41214	Eukaryotic translation initiation factor 2D	EIF2D	0.347767
21.1851	23.0632	19.6244	23.9639	19.7495	23.724	10	10	25.3	25.3	25.3	2.4045	P41218	Myeloid cell nuclear differentiation antigen	MNDA	-3.39737
24.4724	24.2688	25.0379	24.419	24.7811	24.4821	12	12	66	66	66	1.00026	P41223	Protein BUD31 homolog	BUD31	0.373833
26.192	25.6383	26.526	26.0458	26.1276	25.8243	20	20	70.6	70.6	70.6	1.22687	P41227	N-alpha-acetyltransferase 10	NAA10	0.445733
20.6113	21.5987	21.4819	22.4672	21.8309	21.7465	6	6	23.4	23.4	23.4	0.628176	P41236;Q6NXS1	Protein phosphatase inhibitor 2;Putative protein phosphatase inhibitor 2-like protein 3	PPP1R2;PPP1R2P3	-0.629433
26.6935	27.5618	26.4211	27.5632	26.651	27.1753	36	35	80.2	80.2	78	2.26616	P41240	Tyrosine-protein kinase CSK	CSK	-0.8449
27.122	27.0299	27.6109	27.0601	27.3192	27.1073	34	34	52.1	52.1	52.1	0.925961	P41250	Glycine--tRNA ligase	GARS	0.284933
27.3371	26.9468	26.7321	26.1383	27.329	26.8962	47	47	39.7	39.7	39.7	0.647995	P41252	Isoleucine--tRNA ligase, cytoplasmic	IARS	0.4723
25.8636	25.5477	25.9937	25.6449	25.3861	24.6216	11	5	81.4	81.4	46	0.564584	P41567	Eukaryotic translation initiation factor 1	EIF1	0.4764
22.4993	21.7456	19.8376	18.7744	22.2464	21.8352	8	8	21.6	21.6	21.6	0.220004	P41743	Protein kinase C iota type	PRKCI	0.7427
24.4716	25.0909	24.3065	23.987	25.0709	24.7218	9	9	33.8	33.8	33.8	0.0136396	P42126	Enoyl-CoA delta isomerase 1, mitochondrial	ECI1	0.0164333
27.564	27.4816	27.5889	27.3038	27.2265	27.0123	38	23	55.2	55.2	34	0.466182	P42166	Lamina-associated polypeptide 2, isoform alpha;Thymopoietin;Thymopentin	TMPO	0.1939
25.9022	26.2377	25.905	25.6611	25.3181	25.2874	16	16	67.2	34.8	34.8	0.0200236	P42167	Lamina-associated polypeptide 2, isoforms beta/gamma;Thymopoietin;Thymopentin	TMPO	-0.0203
23.0497	24.1482	23.5229	24.1971	23.4084	24.278	12	11	13.7	13.7	13.7	2.40349	P42226	Signal transducer and activator of transcription 6	STAT6	-0.880767
25.8245	25.362	26.2422	25.2193	25.9238	25.6066	35	35	40.3	40.3	40.3	1.6232	P42285	Superkiller viralicidic activity 2-like 2	SKIV2L2	0.600867
20.2113	24.1545	20.769	24.5411	20.5047	23.9866	17	17	34.9	34.9	34.9	4.07407	P42331	Rho GTPase-activating protein 25	ARHGAP25	-3.7324
20.1099	21.1417	21.4633	21.4859	21.2206	21.1558	6	6	3.7	3.7	3.7	0.31229	P42345	Serine/threonine-protein kinase mTOR	MTOR	-0.329867
21.1983	22.1286	21.5785	22.8535	21.2372	21.8744	6	6	9.7	9.7	9.7	1.39289	P42566	Epidermal growth factor receptor substrate 15	EPS15	-0.9475
22.3784	22.8861	22.081	22.8177	23.0536	23.4402	6	6	23.1	23.1	23.1	0.71212	P42574	Caspase-3;Caspase-3 subunit p17;Caspase-3 subunit p12	CASP3	-0.543667
27.7997	27.4862	27.847	27.1339	27.3143	27.5324	9	4	48.8	48.8	20.2	0.565442	P42677	40S ribosomal protein S27	RPS27	0.2695
19.3281	20.0196	20.0816	19.3452	19.9613	19.2151	2	2	7.9	5.9	5.9	0.315749	P42679	Megakaryocyte-associated tyrosine-protein kinase	MATK	0.2637
21.317	20.6231	21.616	20.9919	20.836	19.4475	4	4	3.3	3.3	3.3	0.805162	P42695	Condensin-2 complex subunit D3	NCAPD3	0.902167
22.7113	22.0942	23.2495	21.7661	22.6273	21.9816	10	10	27.7	27.7	27.7	1.86734	P42696	RNA-binding protein 34	RBM34	0.9154
29.4717	28.452	28.9729	27.6422	29.5384	28.3091	108	108	68.9	68.9	68.9	1.75214	P42704	Leucine-rich PPR motif-containing protein, mitochondrial	LRPPRC	1.19323
26.7791	26.9965	26.2775	26.4911	25.8752	26.2826	23	23	66.5	66.5	66.5	0.343897	P42765	3-ketoacyl-CoA thiolase, mitochondrial	ACAA2	-0.279467
27.6787	27.6049	28.163	28.068	27.9589	28.0393	9	9	42.3	42.3	42.3	0.0493169	P42766	60S ribosomal protein L35	RPL35	0.0294667
24.3085	25.0836	24.6704	25.902	23.3919	24.3891	13	13	34.7	34.7	34.7	0.798261	P42768	Wiskott-Aldrich syndrome protein	WAS	-1.0013
20.3236	20.302	20.0948	20.5402	20.13	20.5364	3	3	1.1	1.1	1.1	1.22469	P42858	Huntingtin	HTT	-0.276733
23.3465	24.2527	23.671	23.9734	22.7575	23.8789	10	10	33.4	33.4	33.4	1.2572	P43034	Platelet-activating factor acetylhydrolase IB subunit alpha	PAFAH1B1	-0.776667
21.2325	19.6212	20.0949	20.242	19.8103	20.6862	3	3	6.3	6.3	6.3	0.13571	P43121	Cell surface glycoprotein MUC18	MCAM	0.1961
29.1339	28.9835	28.9952	28.795	28.7574	28.7191	58	58	59.3	59.3	59.3	0.406987	P43243	Matrin-3	MATR3	0.129633
26.0911	25.5814	26.0291	24.802	26.1328	25.2178	30	30	39.8	39.8	39.8	1.75266	P43246	DNA mismatch repair protein Msh2	MSH2	0.883933
20.3776	19.1475	20.5079	22.6002	20.906	22.3764	6	6	16	16	16	0.277288	P43250	G protein-coupled receptor kinase 6	GRK6	-0.777533
22.0833	22.8788	21.8216	22.8708	22.6899	22.9039	12	12	22.3	22.3	22.3	1.25178	P43304	Glycerol-3-phosphate dehydrogenase, mitochondrial	GPD2	-0.686233
26.5035	28.3127	26.4628	28.2438	26.5814	28.0943	39	39	69	69	69	4.69085	P43405	Tyrosine-protein kinase SYK	SYK	-1.70103
28.9457	28.4967	28.8934	28.1606	28.4589	28.2332	16	16	75.1	75.1	75.1	1.19198	P43487	Ran-specific GTPase-activating protein	RANBP1	0.469167
25.3826	24.9882	25.287	23.3227	25.3144	24.1237	16	16	39.7	39.7	39.7	1.15486	P43490	Nicotinamide phosphoribosyltransferase	NAMPT	1.18313
26.7567	26.6574	26.9841	26.9283	26.4715	26.6399	29	29	67.9	67.9	67.9	0.00827125	P43686	26S protease regulatory subunit 6B	PSMC4	-0.00443333
26.3109	25.6941	25.9337	25.5117	25.8345	25.4008	18	18	66.2	66.2	66.2	1.36142	P43897	Elongation factor Ts, mitochondrial	TSFM	0.490833
28.5252	28.2955	27.8726	27.8843	28.6828	28.1844	17	17	58.5	58.5	58.5	0.359689	P45880	Voltage-dependent anion-selective channel protein 2	VDAC2	0.2388
25.1592	25.3638	25.3644	25.0568	25.6889	25.3352	13	13	59.7	59.7	59.7	0.345267	P45973	Chromobox protein homolog 5	CBX5	0.152233
26.4757	26.6061	26.3035	26.7987	26.4879	26.7047	40	38	49	49	47.8	1.58277	P45974	Ubiquitin carboxyl-terminal hydrolase 5	USP5	-0.2808
20.906	21.3273	22.307	22.7107	20.9492	20.7564	2	2	7.3	7.3	7.3	0.102345	P45985	Dual specificity mitogen-activated protein kinase kinase 4	MAP2K4	-0.210733
25.1878	23.9472	25.4429	23.0492	24.8697	23.2337	40	40	17.2	17.2	17.2	2.27006	P46013	Antigen KI-67	MKI67	1.75677
26.9767	26.7145	27.2057	26.7848	27.3803	27.0118	33	33	58.3	58.3	58.3	1.11878	P46060	Ran GTPase-activating protein 1	RANGAP1	0.350533
24.9867	25.9375	24.7623	25.4945	24.695	25.2661	23	23	37.9	37.9	37.9	1.59594	P46063	ATP-dependent DNA helicase Q1	RECQL	-0.751367
27.6848	26.8727	27.7562	26.7056	27.6925	26.9805	44	44	51.5	51.5	51.5	3.30415	P46087	Putative ribosomal RNA methyltransferase NOP2	NOP2	0.858233
20.271	20.9953	21.1745	21.4249	20.6068	21.4025	9	9	4.2	4.2	4.2	0.924217	P46100	Transcriptional regulator ATRX	ATRX	-0.590133
22.526	22.2435	19.8119	19.5522	21.6941	21.7504	6	6	26	26	26	0.048154	P46108	Adapter molecule crk	CRK	0.161967
24.6498	24.6603	24.7589	24.4591	24.1541	24.3858	13	13	56.4	56.4	56.4	0.0318142	P46109	Crk-like protein	CRKL	0.0192
25.1245	24.9242	25.4755	25.0836	24.819	24.6475	20	20	23.3	23.3	23.3	0.484555	P46379	Large proline-rich protein BAG6	BAG6	0.254567
23.9256	24.8584	24.3918	25.0253	24.1768	24.7305	19	18	32.4	32.4	31.5	1.9427	P46459	Vesicle-fusing ATPase	NSF	-0.706667
22.1526	22.3451	21.7233	22.6404	21.7991	22.5363	7	7	23.1	23.1	23.1	1.75428	P46734	Dual specificity mitogen-activated protein kinase kinase 3	MAP2K3	-0.6156
28.5317	28.0114	28.586	28.2434	28.5689	28.3928	16	16	64.2	64.2	64.2	1.43654	P46776	60S ribosomal protein L27a	RPL27A	0.346333
29.7501	29.2321	29.5227	29.3121	29.7609	29.3376	42	42	75.8	75.8	75.8	1.99055	P46777	60S ribosomal protein L5	RPL5	0.383967
29.0772	28.6845	29.1174	28.4738	28.8794	28.9498	21	21	74.4	74.4	74.4	0.96578	P46778	60S ribosomal protein L21	RPL21	0.321967
28.7579	28.2491	29.3938	28.8019	28.8846	28.6592	24	24	74.5	74.5	74.5	0.799941	P46779	60S ribosomal protein L28	RPL28	0.442033
29.6979	29.4974	29.8731	29.2798	29.9494	30.0038	34	34	71.6	71.6	71.6	0.470162	P46781	40S ribosomal protein S9	RPS9	0.246467
28.1999	27.7855	29.2607	28.3201	29.0282	29.0155	24	24	78.9	78.9	78.9	0.402248	P46782	40S ribosomal protein S5;40S ribosomal protein S5, N-terminally processed	RPS5	0.4559
28.8372	28.3755	27.9488	27.7641	28.6016	28.2549	20	20	81.2	81.2	81.2	0.436655	P46783	40S ribosomal protein S10	RPS10	0.331033
27.0868	27.1064	27.1971	26.9354	27.0637	26.8901	75	73	39.5	39.5	38.6	0.827167	P46821	Microtubule-associated protein 1B;MAP1B heavy chain;MAP1 light chain LC1	MAP1B	0.138567
18.2119	19.9099	19.2225	24.3215	18.6431	20.9524	16	16	6.3	6.3	6.3	1.04615	P46939	Utrophin	UTRN	-3.03543
28.4172	29.3381	27.5937	28.8914	28.2489	28.9711	93	91	53.7	53.7	52.7	1.57334	P46940	Ras GTPase-activating-like protein IQGAP1	IQGAP1	-0.980267
22.0796	21.4572	21.5168	20.2876	22.2623	21.8221	3	3	5.7	5.7	5.7	0.674408	P46977	Dolichyl-diphosphooligosaccharide--protein glycosyltransferase subunit STT3A	STT3A	0.763933
20.7806	21.8243	22.5026	21.4151	23.0066	22.731	7	7	12.6	12.6	12.6	0.0468345	P47712	Cytosolic phospholipase A2;Phospholipase A2;Lysophospholipase	PLA2G4A	0.106467
24.8449	25.3358	24.9633	25.4035	24.2149	24.5471	11	11	61.5	48.6	48.6	0.513005	P47755	F-actin-capping protein subunit alpha-2	CAPZA2	-0.4211
27.9487	28.6639	27.8168	28.7271	27.8342	28.4844	28	28	72.2	72.2	72.2	3.08625	P47756	F-actin-capping protein subunit beta	CAPZB	-0.758567
26.3588	25.7359	26.0567	25.601	26.1034	25.7528	13	13	56.2	56.2	56.2	1.97116	P47813;O14602	Eukaryotic translation initiation factor 1A, X-chromosomal;Eukaryotic translation initiation factor 1A, Y-chromosomal	EIF1AX;EIF1AY	0.4764
26.9474	26.8363	27.0721	26.8427	27.2628	27.0725	44	44	58.5	58.5	58.5	0.66753	P47897	Glutamine--tRNA ligase	QARS	0.176933
27.5101	26.9872	28.0275	27.5496	27.0032	27.2264	11	11	35.2	35.2	35.2	0.31379	P47914	60S ribosomal protein L29	RPL29	0.2592
25.627	25.4272	25.5649	25.2598	25.8605	25.8708	12	12	47.4	47.4	47.4	0.334578	P47985;P0C7P4	Cytochrome b-c1 complex subunit Rieske, mitochondrial;Cytochrome b-c1 complex subunit 11;Putative cytochrome b-c1 complex subunit Rieske-like protein 1	UQCRFS1;UQCRFS1P1	0.164867
28.4896	28.4809	28.4339	28.3276	28.3041	28.4519	22	22	78.9	78.9	78.9	0.0519943	P48047	ATP synthase subunit O, mitochondrial	ATP5O	-0.0109333
22.7661	23.1826	22.3132	24.6438	23.0039	23.6865	13	13	53.5	53.5	53.5	1.13424	P48059	LIM and senescent cell antigen-like-containing domain protein 1	LIMS1	-1.14323
20.6457	20.748	19.9998	20.7609	21.3724	20.683	4	4	6.2	6.2	6.2	0.0501975	P48147	Prolyl endopeptidase	PREP	-0.058
21.8731	21.8191	21.5406	22.607	22.853	21.7025	6	6	14.9	13.6	13.6	0.0319995	P48163	NADP-dependent malic enzyme	ME1	0.0460333
21.028	21.3659	21.2128	22.3842	21.1945	21.5495	9	9	17.2	17.2	17.2	0.909837	P48382	DNA-binding protein RFX5	RFX5	-0.621433
21.6726	23.1832	22.9366	23.9852	21.7683	23.2779	7	5	20.9	20.9	15.8	1.32618	P48426	Phosphatidylinositol 5-phosphate 4-kinase type-2 alpha	PIP4K2A	-1.35627
26.8765	27.0421	27.118	27.1507	26.9175	27.3163	34	34	59.9	59.9	59.9	0.846566	P48444	Coatomer subunit delta	ARCN1	-0.199033
23.9919	23.9064	24.4347	23.6723	24.4986	23.9001	19	19	26.5	26.5	26.5	1.27776	P48449	Lanosterol synthase	LSS	0.482133
21.6693	22.5478	22.9368	22.5596	21.8992	22.753	8	8	18.4	18.4	18.4	0.498735	P48506	Glutamate--cysteine ligase catalytic subunit	GCLC	-0.4517
21.9692	21.9357	22.5109	22.136	22.1141	22.3952	4	4	16.1	16.1	16.1	0.0709767	P48507	Glutamate--cysteine ligase regulatory subunit	GCLM	0.0424333
23.8177	24.1098	22.9391	23.2803	24.6347	24.5679	9	9	21.4	21.4	21.4	0.110624	P48556	26S proteasome non-ATPase regulatory subunit 8	PSMD8	-0.188833
24.1207	23.8929	25.0642	24.3421	24.4725	23.8411	16	16	13.7	13.3	13.3	0.762736	P48634	Protein PRRC2A	PRRC2A	0.5271
24.3304	24.9122	25.0558	24.42	24.8178	25.2439	15	15	36.7	36.7	36.7	0.143516	P48637	Glutathione synthetase	GSS	-0.124033
28.8244	28.4729	28.7264	28.2843	28.7618	28.6577	52	52	86.5	86.5	86.5	1.25911	P48643	T-complex protein 1 subunit epsilon	CCT5	0.299233
21.0337	23.4087	21.1194	22.1835	20.5046	22.197	10	10	8.6	8.6	8.6	1.72127	P48681	Nestin	NES	-1.7105
21.3867	22.3365	19.863	19.939	22.5183	22.0014	10	10	38.3	38.3	38.3	0.0544499	P48729	Casein kinase I isoform alpha	CSNK1A1	-0.169633
22.7736	22.3533	19.6462	19.1639	23.0138	22.8417	5	4	15.9	15.9	13	0.0798333	P48730	Casein kinase I isoform delta	CSNK1D	0.358233
28.1057	28.6768	27.3552	27.9782	27.9788	28.433	27	26	58.8	58.8	58.8	0.822847	P48735	Isocitrate dehydrogenase [NADP], mitochondrial	IDH2	-0.549433
25.216	25.1879	25.4881	25.5238	25.664	25.5157	13	12	46.9	46.9	43.5	0.0982238	P48739	Phosphatidylinositol transfer protein beta isoform	PITPNB	0.0469
22.5261	23.0891	22.1647	23.3943	22.3081	23.1725	9	9	17.8	17.8	17.8	2.50648	P48960	CD97 antigen;CD97 antigen subunit alpha;CD97 antigen subunit beta	CD97	-0.885667
25.0201	24.4722	24.7252	23.0108	24.2941	23.3913	11	11	30.7	30.7	30.7	1.01932	P49005	DNA polymerase delta subunit 2	POLD2	1.05503
23.1337	22.5302	23.8468	24.3338	22.9786	22.7512	4	4	51.3	51.3	51.3	0.0635123	P49006	MARCKS-related protein	MARCKSL1	0.114633
22.9624	25.4339	23.3484	25.6514	22.2993	24.4919	17	17	41.3	41.3	41.3	2.1089	P49023	Paxillin	PXN	-2.32237
25.2479	25.7908	25.8812	26.329	25.3856	25.8352	22	22	44.5	44.5	44.5	0.864303	P49189	4-trimethylaminobutyraldehyde dehydrogenase	ALDH9A1	-0.4801
28.3984	27.8186	29.7849	28.9098	29.0295	28.9028	18	18	59.8	59.8	59.8	0.415066	P49207	60S ribosomal protein L34	RPL34	0.5272
26.1721	25.9318	26.3641	25.7368	26.5833	26.0628	14	14	48.2	48.2	48.2	1.41782	P49247	Ribose-5-phosphate isomerase	RPIA	0.4627
25.0248	25.151	24.6047	24.3002	24.7384	24.7868	11	11	22.2	22.2	22.2	0.0540369	P49257	Protein ERGIC-53	LMAN1	0.0433
28.0894	27.8322	28.3343	28.0684	28.684	28.5963	33	33	55.2	55.2	55.2	0.289568	P49321	Nuclear autoantigenic sperm protein	NASP	0.2036
29.9579	29.2107	29.7426	28.8352	30.0849	29.2221	129	129	58.9	58.9	58.9	2.1831	P49327	Fatty acid synthase;[Acyl-carrier-protein] S-acetyltransferase;[Acyl-carrier-protein] S-malonyltransferase;3-oxoacyl-[acyl-carrier-protein] synthase;3-oxoacyl-[acyl-carrier-protein] reductase;3-hydroxyacyl-[acyl-carrier-protein] dehydratase;Enoyl-[acyl-carrier-protein] reductase;Oleoyl-[acyl-carrier-protein] hydrolase	FASN	0.839133
19.8561	20.1737	22.5696	22.877	20.7872	21.089	4	4	9.8	9.8	9.8	0.0984801	P49354	Protein farnesyltransferase/geranylgeranyltransferase type-1 subunit alpha	FNTA	-0.308933
21.0885	20.8281	21.1078	20.0063	21.117	20.2258	3	3	11.4	11.4	11.4	1.42221	P49366	Deoxyhypusine synthase	DHPS	0.751033
29.2098	28.7855	29.3074	28.7972	29.1456	28.8733	48	48	78	78	78	2.74588	P49368	T-complex protein 1 subunit gamma	CCT3	0.402267
23.8941	23.3138	24.2848	23.0559	24.9034	23.8479	11	11	35.3	35.3	35.3	1.19653	P49406	39S ribosomal protein L19, mitochondrial	MRPL19	0.9549
29.932	29.6173	29.8654	29.8255	29.8633	29.8166	40	40	81.9	81.9	81.9	0.869292	P49411	Elongation factor Tu, mitochondrial	TUFM	0.133767
19.6571	19.9357	20.2254	19.4953	20.3227	20.1024	2	2	7.2	7.2	7.2	0.335474	P49427	Ubiquitin-conjugating enzyme E2 R1	CDC34	0.223933
27.6244	27.5864	27.5342	27.3527	27.414	27.3486	15	15	89.5	89.5	89.5	0.404792	P49458	Signal recognition particle 9 kDa protein	SRP9	0.0949667
23.1843	23.3488	22.9736	23.8696	22.8724	23.6869	13	13	48.5	48.5	48.5	1.60757	P49585	Choline-phosphate cytidylyltransferase A	PCYT1A	-0.625
27.9516	27.9894	27.707	27.8758	27.9681	27.9635	62	62	65.8	65.8	65.8	0.300177	P49588	Alanine--tRNA ligase, cytoplasmic	AARS	-0.0673333
24.1834	24.2305	24.7323	24.7155	24.5686	24.0512	21	21	33.8	33.8	33.8	0.250873	P49589	Cysteine--tRNA ligase, cytoplasmic	CARS	0.162367
21.384	21.4639	21.0558	20.4306	21.1638	21.2591	6	6	31.6	19.2	19.2	0.171766	P49590	Probable histidine--tRNA ligase, mitochondrial	HARS2	0.15
25.4226	25.4647	24.8116	24.956	25.1179	25.0387	14	14	37	37	37	0.0520434	P49591	Serine--tRNA ligase, cytoplasmic	SARS	-0.0357667
23.2283	23.1711	22.9435	23.1994	23.3033	22.7984	8	8	24.9	24.9	24.9	0.237119	P49593	Protein phosphatase 1F	PPM1F	0.102067
21.9025	21.3281	21.5221	21.805	21.3591	19.9872	4	4	11.4	11.4	11.4	0.415836	P49643	DNA primase large subunit	PRIM2	0.554467
23.2053	23.514	24.1102	24.3891	22.658	22.9848	13	13	21.2	21.2	21.2	0.199197	P49711	Transcriptional repressor CTCF	CTCF	-0.3048
25.917	26.3595	25.8219	25.4862	26.068	26.0895	18	18	55.6	55.6	55.6	0.0550667	P49720	Proteasome subunit beta type-3	PSMB3	-0.0427667
26.9642	27.1564	27.0971	27.0948	26.9549	26.9243	20	20	67.2	67.2	67.2	0.253257	P49721	Proteasome subunit beta type-2	PSMB2	-0.0531
28.465	27.9583	28.2915	27.2028	28.2829	27.6031	52	52	57.6	57.6	57.6	1.54569	P49736	DNA replication licensing factor MCM2	MCM2	0.7584
24.2803	25.1949	23.8538	24.4927	23.796	24.2857	15	15	27.8	27.8	27.8	1.01588	P49748	Very long-chain specific acyl-CoA dehydrogenase, mitochondrial	ACADVL	-0.681067
24.0121	24.0536	24.5794	24.6495	23.5064	23.6204	23	23	14.2	14.2	14.2	0.0606069	P49750	YLP motif-containing protein 1	YLPM1	-0.0752
24.9432	25.2175	24.0473	24.2705	24.4551	24.2204	8	8	42.9	42.9	42.9	0.0740921	P49755	Transmembrane emp24 domain-containing protein 10	TMED10	-0.0876
26.5417	26.367	26.3586	26.2713	26.1777	26.1673	23	23	34.3	34.3	34.3	0.308985	P49756	RNA-binding protein 25	RBM25	0.0908
24.0967	23.9825	24.2214	24.3379	23.8141	24.1152	14	14	44.4	44.4	44.4	0.252297	P49770	Translation initiation factor eIF-2B subunit beta	EIF2B2	-0.101133
28.3422	28.4041	28.6909	28.6036	28.2092	28.5829	14	14	96.8	96.8	96.8	0.300491	P49773	Histidine triad nucleotide-binding protein 1	HINT1	-0.1161
23.6108	23.2427	23.8555	23.7391	22.8185	23.3	18	18	15.9	15.9	15.9	0.000941054	P49790	Nuclear pore complex protein Nup153	NUP153	0.001
26.3966	26.1241	26.6836	26.3721	26.2532	26.0302	68	55	27.6	27.6	22.7	0.761467	P49792	E3 SUMO-protein ligase RanBP2;Putative peptidyl-prolyl cis-trans isomerase	RANBP2	0.269
21.6366	21.6134	22.3657	21.9488	20.4669	19.4825	7	7	6	6	6	0.191512	P49815	Tuberin	TSC2	0.474833
26.3545	26.2923	23.4151	23.3042	25.8053	24.6482	21	21	58.4	58.4	58.4	0.130426	P49821	NADH dehydrogenase [ubiquinone] flavoprotein 1, mitochondrial	NDUFV1	0.4434
23.0029	23.3533	23.012	23.153	23.0802	22.7661	8	6	26.9	26.9	23	0.124109	P49840	Glycogen synthase kinase-3 alpha	GSK3A	-0.0591
20.9457	20.4198	21.3502	22.163	19.7899	19.3549	5	5	25.2	20.7	20.7	0.0174081	P49841	Glycogen synthase kinase-3 beta	GSK3B	0.0493667
23.2827	23.3003	23.1509	23.8152	23.3596	23.0881	8	8	19.4	19.4	19.4	0.240426	P49902	Cytosolic purine 5-nucleotidase	NT5C2	-0.1368
24.3831	24.3209	24.6926	24.5528	23.8383	23.8498	11	11	39.3	39.3	39.3	0.0683938	P49903	Selenide, water dikinase 1	SEPHS1	0.0635
19.3449	19.9228	20.6688	21.1982	20.8637	20.4407	3	3	15.3	15.3	15.3	0.139766	P49914	5-formyltetrahydrofolate cyclo-ligase	MTHFS	-0.2281
27.6539	26.8945	27.7701	26.8476	27.6584	27.1282	46	46	67	67	67	2.83269	P49915	GMP synthase [glutamine-hydrolyzing]	GMPS	0.737367
23.7983	23.5962	23.8315	23.3431	24.1778	23.6235	19	19	23.7	23.7	23.7	1.29136	P49916	DNA ligase 3	LIG3	0.414933
24.4732	24.6273	25.4947	25.3106	25.2947	24.6782	23	23	34.6	34.6	34.6	0.219739	P49959	Double-strand break repair protein MRE11A	MRE11A	0.2155
20.9836	22.0156	20.9924	22.1984	21.084	22.027	4	4	9	9	9	4.02386	P49961	Ectonucleoside triphosphate diphosphohydrolase 1	ENTPD1	-1.06033
26.891	26.8298	27.2024	27.0719	26.7086	26.9317	22	22	50	50	50	0.0217923	P50213	Isocitrate dehydrogenase [NAD] subunit alpha, mitochondrial	IDH3A	-0.0104667
26.0365	27.1447	26.2001	27.5647	25.9888	27.5588	7	7	84.4	84.4	84.4	3.0371	P50238	Cysteine-rich protein 1	CRIP1	-1.3476
20.4473	20.6444	20.2191	20.6115	20.9392	20.6745	4	4	11.9	11.9	11.9	0.194982	P50336	Protoporphyrinogen oxidase	PPOX	-0.108267
29.4112	29.938	29.1682	29.747	29.3732	29.6706	49	38	95.1	95.1	81.6	1.88663	P50395	Rab GDP dissociation inhibitor beta	GDI2	-0.467667
24.0155	24.1274	24.3009	23.7964	23.2196	23.3819	6	6	26.4	26.4	26.4	0.068974	P50402	Emerin	EMD	0.0767667
21.7368	21.8188	22.3795	21.9106	21.3393	21.8657	4	4	13.6	13.6	13.6	0.0526243	P50454	Serpin H1	SERPINH1	-0.0465
27.9763	27.7143	27.5442	27.7034	27.7605	27.4933	22	22	44.4	44.4	44.4	0.356493	P50502;Q8NFI4	Hsc70-interacting protein;Putative protein FAM10A5	ST13;ST13P5	0.123333
21.7068	19.9146	24.1899	25.4789	23.8959	21.4277	5	5	11.7	11.7	11.7	0.208822	P50542	Peroxisomal targeting signal 1 receptor	PEX5	0.990467
24.4704	26.6452	25.2278	27.8133	24.0024	26.6103	23	23	56.1	56.1	56.1	2.00223	P50552	Vasodilator-stimulated phosphoprotein	VASP	-2.45607
24.8979	25.513	24.4437	25.6966	25.3685	25.7956	27	27	33.8	33.8	33.8	1.28338	P50570	Dynamin-2	DNM2	-0.765033
22.4846	21.8036	22.2227	21.9239	20.388	21.1276	6	6	20.9	20.9	20.9	0.038576	P50579	Methionine aminopeptidase 2	METAP2	0.0800667
22.2163	21.5992	22.4072	22.77	23.2318	23.0047	6	6	36.7	36.7	36.7	0.108405	P50583	Bis(5-nucleosyl)-tetraphosphatase [asymmetrical]	NUDT2	0.160467
24.4749	25.4192	24.8984	26.2203	24.8602	25.5594	17	17	60.7	60.7	60.7	1.60781	P50749	Ras association domain-containing protein 2	RASSF2	-0.988467
22.026	21.9462	22.3002	22.053	22.8432	21.5105	10	10	34.1	32	32	0.882927	P50750	Cyclin-dependent kinase 9	CDK9	0.553233
22.5293	22.9403	23.317	23.4657	23.0016	23.0337	16	13	7.9	7.9	6.5	0.283678	P50851	Lipopolysaccharide-responsive and beige-like anchor protein	LRBA	-0.197267
24.0649	23.5715	24.599	24.2516	24.2439	24.3125	8	8	32.4	32.4	32.4	0.379796	P50897	Palmitoyl-protein thioesterase 1	PPT1	0.2574
28.7768	28.3888	29.0843	28.6101	29.1277	29.0083	24	24	65.6	65.6	65.6	0.703248	P50914	60S ribosomal protein L14	RPL14	0.3272
29.4573	28.9173	29.5484	28.9334	29.3983	29.0905	58	58	78.6	78.6	78.6	2.64213	P50990	T-complex protein 1 subunit theta	CCT8	0.4876
28.9424	28.3991	29.2834	28.3737	29.1317	28.7887	53	53	82.9	82.9	82.9	1.64006	P50991	T-complex protein 1 subunit delta	CCT4	0.598667
26.4903	26.6558	26.4948	27.0409	26.2895	26.7723	26	26	41.2	41.2	41.2	1.3996	P50995	Annexin A11	ANXA11	-0.398133
23.9104	23.402	23.6283	23.3246	23.4543	23.0535	14	14	26.2	26.2	26.2	1.12008	P51003	Poly(A) polymerase alpha	PAPOLA	0.4043
24.7996	24.6464	25.5848	24.0038	25.2727	24.6954	17	15	36.4	36.4	33.8	1.13598	P51114	Fragile X mental retardation syndrome-related protein 1	FXR1	0.7705
21.6655	20.0756	21.916	21.4147	21.925	20.5984	6	5	13.4	11	8.2	1.33641	P51116	Fragile X mental retardation syndrome-related protein 2	FXR2	1.13927
25.6796	26.0496	26.0061	26.0861	25.6105	26.0356	10	6	43.1	43.1	23.6	1.11605	P51148	Ras-related protein Rab-5C	RAB5C	-0.2917
27.0512	27.1572	27.044	26.568	27.0524	26.8036	21	21	72.5	72.5	72.5	0.530524	P51149	Ras-related protein Rab-7a	RAB7A	0.206267
21.4246	20.7225	21.347	20.7158	20.1973	19.7275	3	3	18.9	18.9	18.9	0.509777	P51151	Ras-related protein Rab-9A	RAB9A	0.601033
24.4774	23.1359	23.5778	22.5599	23.855	22.5083	11	11	38.9	38.9	38.9	1.68284	P51398	28S ribosomal protein S29, mitochondrial	DAP3	1.23537
19.6338	20.9855	19.5239	21.9097	20.8286	21.7552	8	8	21.2	21.2	21.2	1.42891	P51451	Tyrosine-protein kinase Blk	BLK	-1.5547
22.0466	22.4038	20.7365	22.0064	22.1365	21.8702	6	6	13.4	6	6	0.40007	P51531	Probable global transcription activator SNF2L2	SMARCA2	-0.4536
25.7135	25.495	25.4649	25.0041	25.3528	25.0867	33	21	21.7	21.7	15.1	0.78404	P51532	Transcription activator BRG1	SMARCA4	0.315133
25.5443	25.7789	25.1839	25.5973	25.0354	24.4879	12	12	46.8	46.8	46.8	0.0260267	P51553	Isocitrate dehydrogenase [NAD] subunit gamma, mitochondrial	IDH3G	-0.0335
25.0332	25.1829	24.8704	25.3286	25.2428	25.3829	15	15	38.3	38.3	38.3	0.946655	P51570	Galactokinase	GALK1	-0.249333
23.8732	23.6236	23.7191	23.2599	23.4502	23.7481	7	7	30.6	30.6	30.6	0.288767	P51571	Translocon-associated protein subunit delta	SSR4	0.136967
24.574	24.574	24.7988	24.8184	23.9416	23.5268	7	7	17.1	17.1	17.1	0.100159	P51572	B-cell receptor-associated protein 31	BCAP31	0.131733
26.2673	26.1228	26.2245	26.3341	26.1931	26.1357	40	40	25.4	25.4	25.4	0.161147	P51610	Host cell factor 1;HCF N-terminal chain 1;HCF N-terminal chain 2;HCF N-terminal chain 3;HCF N-terminal chain 4;HCF N-terminal chain 5;HCF N-terminal chain 6;HCF C-terminal chain 1;HCF C-terminal chain 2;HCF C-terminal chain 3;HCF C-terminal chain 4;HCF C-terminal chain 5;HCF C-terminal chain 6	HCFC1	0.0307667
21.8674	21.3678	22.3203	22.0911	22.3043	21.8212	8	8	16.8	16.8	16.8	0.715758	P51649	Succinate-semialdehyde dehydrogenase, mitochondrial	ALDH5A1	0.403967
25.8606	25.4507	25.9537	25.4161	25.5297	25.2531	22	22	39	39	39	1.34052	P51659	Peroxisomal multifunctional enzyme type 2;(3R)-hydroxyacyl-CoA dehydrogenase;Enoyl-CoA hydratase 2	HSD17B4	0.408033
26.298	26.3157	25.7497	25.9716	26.1565	26.2523	14	14	48.1	48.1	48.1	0.223534	P51665	26S proteasome non-ATPase regulatory subunit 7	PSMD7	-0.1118
20.4628	21.2144	22.1777	23.3952	21.0038	22.724	10	10	16.4	15.5	15.5	0.681974	P51692;P42229	Signal transducer and activator of transcription 5B;Signal transducer and activator of transcription 5A	STAT5B;STAT5A	-1.22977
22.2419	22.4271	20.1347	21.415	21.8001	22.3499	5	4	8.5	7.6	6.1	0.394459	P51784	Ubiquitin carboxyl-terminal hydrolase 11	USP11	-0.671767
24.1045	24.7849	24.008	24.7171	24.1511	24.0831	15	12	27	27	21.4	0.90369	P51812	Ribosomal protein S6 kinase alpha-3	RPS6KA3	-0.4405
27.1428	27.0825	26.4575	26.6165	26.8309	26.9364	15	15	60.4	60.4	60.4	0.101363	P51858	Hepatoma-derived growth factor	HDGF	-0.0680667
21.6619	21.7579	22.1384	22.0448	21.4728	21.0873	3	3	15.9	15.9	15.9	0.136297	P51948	CDK-activating kinase assembly factor MAT1	MNAT1	0.1277
23.2724	22.0466	24.5101	21.7538	19.305	19.3172	3	2	30.1	30.1	15	0.299872	P51965	Ubiquitin-conjugating enzyme E2 E1	UBE2E1	1.3233
23.614	23.5406	24.4584	23.8638	24.5067	23.2827	9	9	59.9	59.9	59.9	0.87633	P51970	NADH dehydrogenase [ubiquinone] 1 alpha subcomplex subunit 8	NDUFA8	0.630667
30.0651	29.9883	29.653	29.8275	29.4794	29.4136	35	35	57.1	57.1	57.1	0.0144194	P51991	Heterogeneous nuclear ribonucleoprotein A3	HNRNPA3	-0.0106333
28.5316	28.6035	28.5401	28.6001	28.725	28.7972	34	34	71	71	71	0.305447	P52209	6-phosphogluconate dehydrogenase, decarboxylating	PGD	-0.0680333
30.3312	30.3809	30.391	30.0878	30.2165	30.439	60	60	75.5	75.5	75.5	0.028804	P52272	Heterogeneous nuclear ribonucleoprotein M	HNRNPM	0.0103333
25.8019	23.5209	26.7246	23.1074	25.648	23.5157	15	15	37.8	37.8	37.8	2.74412	P52292	Importin subunit alpha-1	KPNA2	2.67683
23.8983	23.7325	23.9644	23.4386	23.3704	23.1597	9	6	18.2	18.2	11.5	0.52883	P52294	Importin subunit alpha-5	KPNA1	0.300767
22.0366	22.6198	23.2214	22.1419	22.393	22.0328	5	5	35.9	35.9	35.9	0.292996	P52298	Nuclear cap-binding protein subunit 2	NCBP2	0.2855
24.6134	24.7486	24.674	25.0771	24.8744	25.1094	19	19	40.9	40.9	40.9	0.858001	P52306	Rap1 GTPase-GDP dissociation stimulator 1	RAP1GDS1	-0.257767
22.7924	22.2088	23.1605	21.2216	22.658	21.9356	5	5	38	38	38	1.51311	P52434	DNA-directed RNA polymerases I, II, and III subunit RPABC3	POLR2H	1.08163
28.4316	28.4338	28.4282	28.8729	28.2117	28.4056	18	18	84.8	84.8	84.8	0.565146	P52565	Rho GDP-dissociation inhibitor 1	ARHGDIA	-0.2136
28.8266	29.7482	28.3559	30.0321	28.7648	29.3508	29	29	93.5	93.5	93.5	1.89872	P52566	Rho GDP-dissociation inhibitor 2	ARHGDIB	-1.06127
29.1142	28.9176	28.5936	28.1763	28.8421	28.6144	31	31	72.5	72.5	72.5	0.461726	P52597	Heterogeneous nuclear ribonucleoprotein F;Heterogeneous nuclear ribonucleoprotein F, N-terminally processed	HNRNPF	0.280533
21.5484	20.4967	22.6072	20.7273	19.6636	19.4458	2	2	6.6	6.6	6.6	0.481848	P52655	Transcription initiation factor IIA subunit 1;Transcription initiation factor IIA alpha chain;Transcription initiation factor IIA beta chain	GTF2A1	1.0498
25.768	25.2175	25.9865	24.5177	25.9004	24.8825	44	44	36	36	36	2.05659	P52701	DNA mismatch repair protein Msh6	MSH6	1.0124
21.9134	20.2458	23.2588	20.052	22.5634	19.7942	12	12	13.4	13.4	13.4	2.46738	P52732	Kinesin-like protein KIF11	KIF11	2.54787
21.6859	22.2423	21.6499	22.4742	21.5234	21.8237	6	6	9.8	9.8	9.8	1.33346	P52735	Guanine nucleotide exchange factor VAV2	VAV2	-0.560333
22.2626	22.1632	22.1579	21.7154	21.6064	20.9112	7	7	11.2	11.2	11.2	0.419281	P52756	RNA-binding protein 5	RBM5	0.412367
24.0327	23.4773	22.9348	22.775	23.3976	23.4402	4	4	31.4	31.4	31.4	0.223595	P52758	Ribonuclease UK114	HRSP12	0.2242
23.7594	23.1151	23.175	22.3588	23.7706	23.0439	8	8	24	24	24	1.10181	P52788	Spermine synthase	SMS	0.729067
25.4718	22.4661	24.6939	21.8229	24.2992	21.4117	21	21	33.4	30.4	30.4	2.49714	P52789	Hexokinase-2	HK2	2.9214
25.4416	24.8242	26.3885	25.9237	26.0397	25.9382	7	7	33.3	33.3	33.3	0.356221	P52815	39S ribosomal protein L12, mitochondrial	MRPL12	0.394567
26.0273	25.9872	26.6586	26.0515	26.1921	26.0626	30	30	44.1	44.1	44.1	0.609644	P52888	Thimet oligopeptidase	THOP1	0.2589
28.3037	29.0064	28.2446	29.4559	27.6707	28.2974	28	21	80.1	80.1	67.5	1.0112	P52907	F-actin-capping protein subunit alpha-1	CAPZA1	-0.8469
24.8802	24.4618	24.7751	24.5202	24.2627	23.9661	23	23	15.1	15.1	15.1	0.551869	P52948	Nuclear pore complex protein Nup98-Nup96;Nuclear pore complex protein Nup98;Nuclear pore complex protein Nup96	NUP98	0.3233
23.569	23.9571	20.7708	20.8881	23.8541	23.5998	9	9	32.8	32.8	32.8	0.0201822	P53007	Tricarboxylate transport protein, mitochondrial	SLC25A1	-0.0837
25.2634	25.2654	25.6883	25.8798	25.3635	25.5809	17	17	36.7	36.7	36.7	0.247657	P53041	Serine/threonine-protein phosphatase 5	PPP5C	-0.136967
21.815	22.0011	20.6661	19.6055	21.8233	21.3863	6	6	24.9	24.9	24.9	0.207614	P53367	Arfaptin-1	ARFIP1	0.437167
22.8974	22.4786	23.3087	23.794	21.5797	21.8255	5	5	27.8	27.8	27.8	0.045673	P53384	Cytosolic Fe-S cluster assembly factor NUBP1	NUBP1	-0.1041
29.2718	29.038	29.2673	28.8899	29.3367	28.8472	69	69	63.7	63.7	63.7	2.38813	P53396	ATP-citrate synthase	ACLY	0.3669
26.2036	26.0848	26.427	26.0962	26.2222	25.9664	18	18	61.7	61.7	61.7	1.33021	P53582	Methionine aminopeptidase 1	METAP1	0.235133
26.1204	26.0005	25.8422	26.5461	25.8414	25.94	14	14	39.9	39.9	39.9	0.459103	P53597	Succinyl-CoA ligase [ADP/GDP-forming] subunit alpha, mitochondrial	SUCLG1	-0.227533
22.7656	23.5267	23.2397	23.311	22.4264	22.4086	7	7	22	22	22	0.260122	P53602	Diphosphomevalonate decarboxylase	MVD	-0.271533
25.8106	26.0291	25.3249	25.6855	25.6448	25.9123	24	24	37.9	37.9	37.9	0.741388	P53618	Coatomer subunit beta	COPB1	-0.2822
27.5405	27.9502	27.3573	27.6848	27.3345	27.5714	61	61	51.6	51.6	51.6	1.176	P53621	Coatomer subunit alpha;Xenin;Proxenin	COPA	-0.3247
24.2587	24.0965	24.4216	23.6921	24.6099	24.3862	8	8	24	24	24	0.758461	P53634	Dipeptidyl peptidase 1;Dipeptidyl peptidase 1 exclusion domain chain;Dipeptidyl peptidase 1 heavy chain;Dipeptidyl peptidase 1 light chain	CTSC	0.3718
20.3768	23.7095	19.6687	23.8435	20.0813	23.1985	14	14	28.4	28.4	28.4	3.62239	P53667	LIM domain kinase 1	LIMK1	-3.54157
22.3449	21.3017	21.157	20.7989	22.2405	21.0326	4	4	15.7	15.7	15.7	1.00353	P53701	Cytochrome c-type heme lyase	HCCS	0.869733
24.0726	24.494	24.7857	25.4824	25.0705	25.5888	14	14	35.7	35.7	35.7	0.52389	P53990	IST1 homolog	IST1	-0.545467
24.5807	24.4625	24.5555	24.853	24.4304	24.6131	21	20	28	28	26.6	0.418458	P53992	Protein transport protein Sec24C	SEC24C	-0.120667
28.9892	29.6071	28.7709	29.5044	28.7204	29.0232	17	17	84.3	84.3	84.3	1.30473	P53999	Activated RNA polymerase II transcriptional coactivator p15	SUB1	-0.5514
25.338	24.5369	25.4909	24.7691	25.5434	24.7859	7	7	46.4	46.4	46.4	2.77375	P54105	Methylosome subunit pICln	CLNS1A	0.760133
27.057	27.0698	26.7709	26.821	27.1759	27.0188	41	41	55.8	55.8	55.8	0.0777594	P54136	Arginine--tRNA ligase, cytoplasmic	RARS	0.0314
21.3488	21.3852	21.5411	21.9975	21.4789	21.9417	3	3	12.7	12.7	12.7	0.715453	P54252	Ataxin-3	ATXN3	-0.318533
28.0482	27.7005	27.6726	27.6683	28.0572	27.8164	48	48	76.7	76.7	76.7	0.666101	P54577	Tyrosine--tRNA ligase, cytoplasmic;Tyrosine--tRNA ligase, cytoplasmic, N-terminally processed	YARS	0.1976
26.2498	26.257	26.3312	26.496	26.7378	26.6314	23	23	52.8	52.8	52.8	0.0398696	P54578	Ubiquitin carboxyl-terminal hydrolase 14	USP14	-0.0218667
26.446	25.4213	25.8895	24.1383	26.9824	25.5264	14	14	40.4	40.4	40.4	1.21291	P54687	Branched-chain-amino-acid aminotransferase, cytosolic	BCAT1	1.41063
25.4578	23.3721	25.5354	24.727	24.3222	24.3689	6	6	31.5	31.5	31.5	0.775517	P54709	Sodium/potassium-transporting ATPase subunit beta-3	ATP1B3	0.949133
24.1521	24.2114	23.5653	23.971	23.4683	22.7964	5	5	23.7	21.2	21.2	0.0485933	P54725	UV excision repair protein RAD23 homolog A	RAD23A	0.0689667
27.233	27.3247	27.188	27.5536	27.4598	27.7574	18	15	38.9	38.9	38.9	0.769202	P54727	UV excision repair protein RAD23 homolog B	RAD23B	-0.251633
29.1722	28.8582	29.1624	28.5701	28.8924	28.5728	32	32	92.9	92.9	92.9	1.43492	P54819	Adenylate kinase 2, mitochondrial;Adenylate kinase 2, mitochondrial, N-terminally processed	AK2	0.408633
28.5685	27.762	28.4679	27.1535	28.4745	27.8495	43	43	51.6	51.6	51.6	1.841	P54886	Delta-1-pyrroline-5-carboxylate synthase;Glutamate 5-kinase;Gamma-glutamyl phosphate reductase	ALDH18A1	0.9153
25.7736	26.3036	25.1961	25.5861	25.5997	26.0256	21	21	82.7	82.7	82.7	0.76479	P54920	Alpha-soluble NSF attachment protein	NAPA	-0.448633
25.2709	24.6902	25.272	25.1072	25.7059	25.2229	13	13	35.7	35.7	35.7	0.878367	P55010	Eukaryotic translation initiation factor 5	EIF5	0.4095
26.3884	26.2089	25.9537	26.1985	26.1044	26.3647	16	14	41.4	41.4	38.5	0.321874	P55036	26S proteasome non-ATPase regulatory subunit 4	PSMD4	-0.108533
30.5261	30.1483	30.6237	30.2648	30.7964	30.71	33	33	34.1	34.1	34.1	0.65901	P55060	Exportin-2	CSE1L	0.274367
30.4449	30.7566	30.2784	30.7957	30.2414	30.4717	91	91	78.8	78.8	78.8	1.37643	P55072	Transitional endoplasmic reticulum ATPase	VCP	-0.3531
23.9569	23.7408	24.5553	24.4791	22.9214	22.4881	10	10	27.3	27.3	27.3	0.117003	P55081	Microfibrillar-associated protein 1	MFAP1	0.241867
27.2244	27.5054	26.8787	27.331	27.3805	27.6812	28	28	58.6	58.6	58.6	0.895714	P55084	Trifunctional enzyme subunit beta, mitochondrial;3-ketoacyl-CoA thiolase	HADHB	-0.344667
23.8384	23.3661	24.2249	24.3563	24.4214	24.1698	12	12	58.2	58.2	58.2	0.220868	P55145	Mesencephalic astrocyte-derived neurotrophic factor	MANF	0.1975
22.632	23.4703	23.6299	24.8849	22.5124	23.7424	14	13	10	10	10	0.924799	P55160	Nck-associated protein 1-like	NCKAP1L	-1.10777
19.3617	19.6158	20.5934	19.4578	19.7236	19.4771	2	2	3.4	3.4	3.4	0.436862	P55199	RNA polymerase II elongation factor ELL	ELL	0.376
29.1444	28.8533	29.1694	28.5846	28.9045	28.6721	25	23	65.5	65.5	65.5	1.47983	P55209	Nucleosome assembly protein 1-like 1	NAP1L1	0.369433
22.2369	23.0712	20.3686	22.3546	22.257	22.6687	7	7	35.6	35.6	35.6	0.750205	P55210	Caspase-7;Caspase-7 subunit p20;Caspase-7 subunit p11	CASP7	-1.07733
25.1032	25.6726	25.4698	26.0559	25.2775	25.73	15	15	34.5	34.5	34.5	1.54773	P55263	Adenosine kinase	ADK	-0.536
27.6402	27.8499	27.6912	27.8032	27.4251	27.584	57	57	48.8	48.8	48.8	0.623138	P55265	Double-stranded RNA-specific adenosine deaminase	ADAR	-0.1602
25.6565	26.3124	25.4681	26.7515	25.8563	26.309	19	19	60.7	60.7	60.7	1.90307	P55327	Tumor protein D52	TPD52	-0.797333
24.6701	25.2048	24.7616	24.5751	25.0639	24.8166	10	10	52.5	52.5	52.5	0.0529249	P55735	Protein SEC13 homolog	SEC13	-0.0336333
27.5831	27.3271	27.9196	27.5929	27.5832	27.4736	18	18	92.2	92.2	92.2	0.782838	P55769	NHP2-like protein 1;NHP2-like protein 1, N-terminally processed	NHP2L1	0.230767
26.1445	26.3978	26.046	26.3994	26.3231	26.4741	31	31	38.1	38.1	38.1	1.38739	P55786	Puromycin-sensitive aminopeptidase	NPEPPS	-0.252567
25.7343	25.853	25.3395	25.8988	25.1579	25.5951	14	14	47.2	31.4	31.4	0.89031	P55795	Heterogeneous nuclear ribonucleoprotein H2;Heterogeneous nuclear ribonucleoprotein H2, N-terminally processed	HNRNPH2	-0.371733
26.0605	26.2538	25.7563	25.603	26.1984	26.4714	18	18	41.9	41.9	41.9	0.131538	P55809	Succinyl-CoA:3-ketoacid coenzyme A transferase 1, mitochondrial	OXCT1	-0.104333
27.74	27.4138	27.8099	27.1966	27.7901	27.6643	48	48	58.2	58.2	58.2	1.22003	P55884	Eukaryotic translation initiation factor 3 subunit B	EIF3B	0.3551
23.9963	24.1223	24.4186	24.1358	24.6885	24.7691	12	12	68.7	68.7	68.7	0.0291204	P55957	BH3-interacting domain death agonist;BH3-interacting domain death agonist p15;BH3-interacting domain death agonist p13;BH3-interacting domain death agonist p11	BID	0.0254
23.99	24.0382	23.5867	23.8435	23.9365	23.5742	4	4	42.6	42.6	42.6	0.0350274	P56134	ATP synthase subunit f, mitochondrial	ATP5J2	0.0191
24.3118	23.3922	25.382	24.3913	24.9149	24.2529	13	13	26	26	26	0.909554	P56182	Ribosomal RNA processing protein 1 homolog A	RRP1	0.857433
25.9242	25.63	25.6583	25.3536	25.8068	25.1855	22	22	30.9	30.9	30.9	1.26642	P56192	Methionine--tRNA ligase, cytoplasmic	MARS	0.406733
21.2795	21.4735	21.096	22.8012	20.0778	20.7233	3	3	52.7	37.5	37.5	0.522694	P56211	cAMP-regulated phosphoprotein 19	ARPP19	-0.848233
19.8447	19.8657	20.9399	21.0368	20.7712	20.9551	3	3	51.5	51.5	51.5	0.0691788	P56277	Cx9C motif-containing protein 4	CMC4	-0.1006
25.3846	25.784	24.7866	25.2901	26.6942	26.5161	10	10	81.6	81.6	81.6	0.133534	P56279	T-cell leukemia/lymphoma protein 1A	TCL1A	-0.2416
25.9539	25.51	25.9466	26.0773	26.4197	26.6614	6	6	64.7	64.7	64.7	0.0216398	P56381;Q5VTU8	ATP synthase subunit epsilon, mitochondrial;ATP synthase subunit epsilon-like protein, mitochondrial	ATP5E;ATP5EP2	0.0238333
26.6691	26.1542	26.3498	25.9476	26.1534	25.8714	10	9	88.4	88.4	78.3	1.09022	P56385	ATP synthase subunit e, mitochondrial	ATP5I	0.3997
26.7531	26.437	26.7819	26.9971	26.4827	26.5644	11	11	59.6	59.6	59.6	0.0108402	P56537	Eukaryotic translation initiation factor 6	EIF6	0.0064
24.8973	24.3489	24.3498	23.3657	25.0021	24.1271	8	8	51.3	51.3	51.3	1.04741	P56556	NADH dehydrogenase [ubiquinone] 1 alpha subcomplex subunit 6	NDUFA6	0.8025
22.8611	21.1962	22.8508	21.2398	20.8215	19.4255	4	4	30	30	30	0.795846	P57076	Uncharacterized protein C21orf59	C21orf59	1.5573
19.9198	19.3661	22.6522	20.7894	21.7969	21.0455	9	9	34.5	34.5	34.5	0.476678	P57081	tRNA (guanine-N(7)-)-methyltransferase subunit WDR4	WDR4	1.05597
25.8164	26.1887	26.4586	27.1311	25.9698	26.2065	30	30	38.4	38.4	38.4	0.51057	P57737	Coronin-7	CORO7	-0.427167
24.2925	24.0466	24.0101	23.3433	23.5684	23.1251	11	11	15	15	15	0.577103	P57740	Nuclear pore complex protein Nup107	NUP107	0.452
19.9722	20.7608	20.8086	21.2624	20.0803	20.465	4	4	8.5	8.5	8.5	0.70527	P58004	Sestrin-2	SESN2	-0.542367
27.4436	28.2128	27.2097	28.5959	26.7664	27.3173	12	12	91.5	91.5	91.5	0.988903	P58546	Myotrophin	MTPN	-0.9021
32.9996	33.3517	34.2835	33.7745	33.1662	33.9956	25	1	86.5	86.5	8.7	0.193132	P58876	Histone H2B type 1-D	HIST1H2BD	-0.224167
27.3318	27.9473	26.7201	27.787	27.0016	27.5269	14	14	84.5	84.5	84.5	1.5728	P59998	Actin-related protein 2/3 complex subunit 4	ARPC4	-0.7359
30.7079	30.6267	30.5904	30.732	30.6707	30.8384	44	44	83.2	83.2	83.2	0.468487	P60174	Triosephosphate isomerase	TPI1	-0.0760333
26.8376	26.6292	26.8164	26.4795	27.0082	27.0675	25	25	48.1	48.1	48.1	0.362215	P60228	Eukaryotic translation initiation factor 3 subunit E	EIF3E	0.162
23.6326	23.8251	24.2648	24.2122	22.6702	23.563	5	5	40.6	40.6	40.6	0.276231	P60468	Protein transport protein Sec61 subunit beta	SEC61B	-0.344233
19.518	19.2058	21.2043	19.9149	21.1277	21.118	3	3	18.2	13.4	13.4	0.275218	P60510	Serine/threonine-protein phosphatase 4 catalytic subunit	PPP4C	0.5371
21.1142	23.0132	20.2811	20.2972	21.5096	22.1644	5	5	48.7	48.7	48.7	0.413969	P60520	Gamma-aminobutyric acid receptor-associated protein-like 2	GABARAPL2	-0.856633
23.3608	22.0627	24.4233	22.762	23.5483	21.9204	3	3	34.2	34.2	34.2	1.66476	P60602	Reactive oxygen species modulator 1	ROMO1	1.5291
23.8585	23.1611	23.9389	22.5623	22.7576	22.0772	3	3	27.9	27.9	27.9	0.865502	P60604	Ubiquitin-conjugating enzyme E2 G2	UBE2G2	0.918133
28.1766	29.1146	27.944	29.3997	28.0844	29.1352	14	11	67.5	67.5	67.5	3.26202	P60660	Myosin light polypeptide 6	MYL6	-1.14817
34.0942	34.8914	33.9471	34.7922	33.972	34.7727	63	2	99.2	99.2	7.2	3.81248	P60709	Actin, cytoplasmic 1;Actin, cytoplasmic 1, N-terminally processed	ACTB	-0.814333
29.901	29.5347	29.1519	28.8156	29.7502	29.3238	34	23	80.8	74.6	58.4	0.52969	P60842	Eukaryotic initiation factor 4A-I	EIF4A1	0.376333
29.2019	28.9435	29.2396	28.9558	28.9441	28.9848	13	13	77.3	77.3	77.3	0.827147	P60866	40S ribosomal protein S20	RPS20	0.167167
27.0021	26.8257	26.9542	26.6854	27.2786	26.9489	22	7	59.7	59.7	24.8	0.95528	P60891	Ribose-phosphate pyrophosphokinase 1	PRPS1	0.2583
22.6088	22.1726	23.7084	22.1587	20.458	21.082	2	2	18.6	18.6	18.6	0.167819	P60896	26S proteasome complex subunit DSS1	SHFM1	0.453967
27.8862	27.8893	27.6862	28.0537	28.0114	28.0417	25	25	64.2	64.2	64.2	0.544296	P60900	Proteasome subunit alpha type-6	PSMA6	-0.133633
26.0464	26.6003	26.6177	27.8262	26.6028	27.3279	17	17	71.2	65.4	65.4	0.964725	P60953	Cell division control protein 42 homolog	CDC42	-0.829167
24.9882	24.7087	24.9232	24.7906	25.0077	24.7123	9	9	58.8	51.5	51.5	2.50883	P60981	Destrin	DSTN	0.235833
23.8592	23.7325	23.4044	23.8536	23.4661	24.1566	9	9	73.2	54.2	54.2	0.822113	P60983	Glia maturation factor beta	GMFB	-0.337667
23.583	24.0834	22.8725	24.1243	24.0607	24.213	9	8	41.5	41.5	33.3	0.84898	P61006	Ras-related protein Rab-8A	RAB8A	-0.634833
22.7331	23.5642	22.0569	22.5594	23.0326	23.2731	4	4	12.2	12.2	12.2	0.560735	P61009	Signal peptidase complex subunit 3	SPCS3	-0.5247
25.5467	25.7514	25.4269	25.7703	25.6363	25.6785	23	23	55.2	55.2	55.2	1.37534	P61011	Signal recognition particle 54 kDa protein	SRP54	-0.196767
19.7553	21.0981	20.1199	21.7197	19.7674	21.2038	3	3	20.7	20.7	20.7	2.52737	P61018	Ras-related protein Rab-4B	RAB4B	-1.45967
24.5658	24.9686	23.3726	23.8047	23.9974	23.9176	10	10	58	58	58	0.190453	P61019	Ras-related protein Rab-2A	RAB2A	-0.2517
23.0862	24.1006	22.9903	23.5337	21.3617	22.1296	4	4	38.6	23.7	23.7	0.405827	P61020	Ras-related protein Rab-5B	RAB5B	-0.775233
22.3287	22.1113	24.1141	21.1029	24.0054	20.0623	5	5	74.7	74.7	74.7	1.35141	P61024	Cyclin-dependent kinases regulatory subunit 1	CKS1B	2.39057
24.1402	24.2045	25.3023	24.606	24.1488	24.415	6	6	34.5	26	26	0.1094	P61026	Ras-related protein Rab-10	RAB10	0.121933
26.2783	26.6327	26.8613	25.8739	26.4605	26.9085	6	3	49	49	12.9	0.0603774	P61077	Ubiquitin-conjugating enzyme E2 D3	UBE2D3	0.0616667
25.6321	25.2643	25.9441	25.4475	26.0427	25.8458	10	10	43.7	43.7	43.7	0.769745	P61081	NEDD8-conjugating enzyme Ubc12	UBE2M	0.353767
24.6128	24.7387	24.7959	24.5183	25.01	24.6671	9	9	40.5	40.5	40.5	0.553724	P61086	Ubiquitin-conjugating enzyme E2 K	UBE2K	0.164867
27.7626	27.7793	27.4124	27.6702	28.277	28.0045	15	15	89.5	89.5	89.5	0.000739338	P61088	Ubiquitin-conjugating enzyme E2 N	UBE2N	-0.000666667
26.3112	26.8964	25.6531	25.8824	25.6514	25.5606	18	18	76.7	76.7	76.7	0.202972	P61106	Ras-related protein Rab-14	RAB14	-0.241233
27.6911	28.4211	27.3361	28.5018	27.6154	28.2801	37	37	84	84	84	2.60693	P61158	Actin-related protein 3	ACTR3	-0.853467
28.2971	28.9682	27.9576	28.9932	28.177	28.7103	34	34	70.1	70.1	70.1	2.28962	P61160	Actin-related protein 2	ACTR2	-0.746667
25.4404	26.0523	23.7422	24.207	25.2795	25.3803	16	9	54.5	54.5	31.9	0.197562	P61163	Alpha-centractin	ACTR1A	-0.3925
25.4365	25.621	24.8139	24.8621	25.1294	24.9515	19	19	59.4	59.4	59.4	0.0203058	P61201	COP9 signalosome complex subunit 2	COPS2	-0.0182667
21.5964	18.9503	22.1701	21.4912	19.3047	19.1549	3	3	9.4	9.4	9.4	0.411538	P61218	DNA-directed RNA polymerases I, II, and III subunit RPABC2	POLR2F	1.15827
26.8443	26.4693	26.9327	26.5108	27.2149	26.9467	31	31	56.3	56.3	56.3	0.873424	P61221	ATP-binding cassette sub-family E member 1	ABCE1	0.355033
26.4135	27.1	26.441	27.5138	26.8868	27.8369	14	4	47.8	47.8	19	1.57935	P61224;A6NIZ1	Ras-related protein Rap-1b;Ras-related protein Rap-1b-like protein	RAP1B	-0.903133
22.8068	23.2611	23.6444	23.8698	22.9172	22.8899	6	6	50	50	50	0.218138	P61244	Protein max	MAX	-0.217467
30.3609	30.0691	30.6006	30.1929	30.4313	30.2788	52	52	88.6	88.6	88.6	1.41286	P61247	40S ribosomal protein S3a	RPS3A	0.284
29.1839	28.6684	29.5722	29.0445	29.3837	29.2793	26	5	77.9	77.9	15.2	0.844518	P61254	60S ribosomal protein L26	RPL26	0.382533
27.2734	26.4258	26.9242	25.7995	27.0811	26.2222	18	18	52.8	52.8	52.8	1.9616	P61289	Proteasome activator complex subunit 3	PSME3	0.943733
28.9513	28.5236	29.1901	28.6405	29.0044	28.8529	23	23	72.5	72.5	72.5	1.45002	P61313	60S ribosomal protein L15	RPL15	0.376267
24.0638	24.5109	24.0449	23.9594	24.4653	24.2795	10	1	58.2	58.2	5.5	0.0999036	P61326	Protein mago nashi homolog	MAGOH	-0.0586
28.9388	28.4275	28.6223	28.5049	28.8096	28.3939	17	17	71.3	71.3	71.3	1.63063	P61353	60S ribosomal protein L27	RPL27	0.348133
22.5123	23.4014	22.7338	23.4186	22.1856	23.1033	7	7	19.7	19.7	19.7	1.92791	P61421	V-type proton ATPase subunit d 1	ATP6V0D1	-0.830533
26.8982	26.4715	28.0383	27.4421	27.8634	27.9259	10	10	77.2	77.2	77.2	0.225308	P61513	60S ribosomal protein L37a	RPL37A	0.320133
27.0799	27.5607	27.6828	28.3675	27.6886	28.0023	16	7	55.4	55.4	27.5	0.732318	P61586	Transforming protein RhoA	RHOA	-0.493067
30.6208	30.196	30.2237	30.1287	30.4086	30.4556	24	24	94.1	94.1	94.1	0.445621	P61604	10 kDa heat shock protein, mitochondrial	HSPE1	0.1576
24.8391	24.5534	25.0621	25.0711	25.4769	25.1425	15	15	67	67	67	0.316534	P61758	Prefoldin subunit 3	VBP1	0.2037
24.0667	24.1759	25.5681	26.4687	24.9139	26.3727	4	4	41.2	41.2	41.2	0.402643	P61769	Beta-2-microglobulin;Beta-2-microglobulin form pI 5.3	B2M	-0.822867
23.9825	24.218	23.7867	23.7869	23.9743	23.7304	7	7	39	39	39	0.0053393	P61923	Coatomer subunit zeta-1	COPZ1	0.00273333
24.9129	23.781	26.6016	26.3297	26.5649	26.3195	7	7	59.8	59.8	59.8	0.209951	P61927	60S ribosomal protein L37	RPL37	0.549733
25.4294	25.4482	25.7006	26.4328	26.4584	26.4809	6	2	45.3	45.3	21.1	0.220346	P61956;Q6EEV6	Small ubiquitin-related modifier 2;Small ubiquitin-related modifier 4	SUMO2;SUMO4	-0.257833
24.4906	24.0835	20.1053	19.0658	24.432	24.082	6	6	80	80	80	0.0967864	P61960	Ubiquitin-fold modifier 1	UFM1	0.598867
23.2498	22.6322	24.2257	21.2355	21.782	22.7104	4	4	15.5	15.5	15.5	0.448533	P61962	DDB1- and CUL4-associated factor 7	DCAF7	0.893133
25.3422	24.7512	25.8136	25.142	25.4427	25.1716	11	11	41.3	41.3	41.3	1.21776	P61964	WD repeat-containing protein 5	WDR5	0.511233
20.3135	20.4444	20.1391	20.3164	21.2645	21.2761	3	3	20.3	20.3	20.3	0.0816846	P61966	AP-1 complex subunit sigma-1A	AP1S1	-0.1066
20.6757	20.3131	20.78	20.5323	19.4754	19.3557	2	2	17.6	17.6	17.6	0.165811	P61968	LIM domain transcription factor LMO4	LMO4	0.243333
25.5083	25.556	25.8837	23.637	25.9324	25.9419	6	6	75.6	75.6	75.6	0.430408	P61970	Nuclear transport factor 2	NUTF2	0.729833
31.0947	30.9286	30.6191	30.5281	30.9213	30.84	45	45	71.9	71.9	71.9	0.241094	P61978	Heterogeneous nuclear ribonucleoprotein K	HNRNPK	0.1128
27.9946	27.9338	28.5734	28.2391	28.4362	28.5806	20	19	89.9	75.7	72.1	0.119089	P61981	14-3-3 protein gamma;14-3-3 protein gamma, N-terminally processed	YWHAG	0.0835667
22.0244	22.5092	22.4186	22.871	22.216	22.7524	5	5	33.3	33.3	33.3	1.46283	P62070	Ras-related protein R-Ras2	RRAS2	-0.4912
22.2697	22.2992	23.6297	23.0139	22.4776	21.8831	3	3	33.3	33.3	33.3	0.297641	P62072	Mitochondrial import inner membrane translocase subunit Tim10	TIMM10	0.3936
29.4584	28.8612	29.2028	28.6756	29.2427	28.7404	27	27	77.3	77.3	77.3	2.3115	P62081	40S ribosomal protein S7	RPS7	0.542233
27.4573	27.9238	27.1805	27.2315	27.4643	27.4789	23	7	71.8	71.8	26.7	0.326983	P62136	Serine/threonine-protein phosphatase PP1-alpha catalytic subunit	PPP1CA	-0.177367
24.5904	24.4361	23.7836	23.688	23.7874	23.848	6	6	63	27.5	27.5	0.0623471	P62140	Serine/threonine-protein phosphatase PP1-beta catalytic subunit	PPP1CB	0.0631
26.3746	26.4998	26.3273	26.625	26.2905	26.3291	24	24	53.4	53.4	53.4	0.797509	P62191	26S protease regulatory subunit 4	PSMC1	-0.153833
27.2996	27.298	27.5398	27.4575	27.2343	27.4033	39	38	85.7	85.7	85.7	0.0977463	P62195	26S protease regulatory subunit 8	PSMC5	-0.0283667
29.8706	29.5931	30.286	29.8131	30.0389	29.8634	27	27	71.2	71.2	71.2	0.988231	P62241	40S ribosomal protein S8	RPS8	0.308633
29.1832	29.0106	28.8745	28.2126	29.0927	29.0529	23	23	86.2	86.2	86.2	0.432731	P62244	40S ribosomal protein S15a	RPS15A	0.291433
29.5587	29.2161	29.7087	29.0899	29.616	29.6694	26	26	84.9	84.9	84.9	0.768581	P62249	40S ribosomal protein S16	RPS16	0.302667
23.3416	22.8214	23.3866	20.6202	22.8439	20.8908	6	6	37.1	37.1	37.1	1.14947	P62253	Ubiquitin-conjugating enzyme E2 G1	UBE2G1	1.74657
29.6593	29.9157	29.2236	29.2226	29.61	29.9299	30	30	82.4	82.4	82.4	0.285399	P62258	14-3-3 protein epsilon	YWHAE	-0.191767
28.9826	28.618	29.329	28.7631	28.7216	28.6021	14	14	48.3	48.3	48.3	0.890303	P62263	40S ribosomal protein S14	RPS14	0.35
28.3681	28.2108	28.4701	28.1621	28.0927	28.3095	17	17	76.2	76.2	76.2	0.275379	P62266	40S ribosomal protein S23	RPS23	0.0828333
29.5586	29.2014	29.7162	29.1648	29.5683	29.5587	27	27	71.7	71.7	71.7	1.0609	P62269	40S ribosomal protein S18	RPS18	0.306067
26.2211	25.919	27.0854	26.2475	26.9329	27.1274	7	7	73.2	73.2	73.2	0.283245	P62273	40S ribosomal protein S29	RPS29	0.315167
29.4831	29.2398	29.3028	28.7268	29.2715	28.9117	27	27	76.8	76.8	76.8	1.12791	P62277	40S ribosomal protein S13	RPS13	0.393033
29.6587	29.3682	29.6525	29.5395	29.7974	29.8473	29	29	85.4	85.4	85.4	0.327582	P62280	40S ribosomal protein S11	RPS11	0.117867
26.8629	26.6813	23.1198	22.214	26.8221	26.2434	5	5	59.8	59.8	59.8	0.106148	P62304	Small nuclear ribonucleoprotein E	SNRPE	0.555367
27.9433	27.4971	26.798	26.1139	27.8001	26.9543	5	5	58.1	58.1	58.1	0.538185	P62306	Small nuclear ribonucleoprotein F	SNRPF	0.6587
26.5761	25.8667	27.1724	26.4334	27.2955	26.9686	7	7	51.3	51.3	51.3	0.694865	P62308;A8MWD9	Small nuclear ribonucleoprotein G;Small nuclear ribonucleoprotein G-like protein	SNRPG	0.591767
25.5713	25.1324	24.7773	24.5362	24.8061	24.4378	4	4	42.2	42.2	42.2	0.443238	P62310	U6 snRNA-associated Sm-like protein LSm3	LSM3	0.349433
23.918	24.4914	24.3086	24.9867	25.1136	25.2765	10	10	92.5	92.5	92.5	0.488802	P62312	U6 snRNA-associated Sm-like protein LSm6	LSM6	-0.471467
27.6612	27.38	27.6941	26.816	28.3396	28.1219	8	8	66.4	66.4	66.4	0.451328	P62314	Small nuclear ribonucleoprotein Sm D1	SNRPD1	0.459
28.4041	27.9666	27.7367	27.537	28.2139	27.7277	21	21	79.7	79.7	79.7	0.732559	P62316	Small nuclear ribonucleoprotein Sm D2	SNRPD2	0.374467
28.0111	27.9312	27.588	27.5925	27.7383	27.3894	13	13	61.1	61.1	61.1	0.284006	P62318	Small nuclear ribonucleoprotein Sm D3	SNRPD3	0.141433
28.9345	29.9136	28.436	30.6875	28.6401	29.6421	9	8	88.6	88.6	88.6	1.8244	P62328	Thymosin beta-4;Hematopoietic system regulatory peptide	TMSB4X	-1.41087
23.4818	24.2857	20.2907	20.0063	22.4265	22.5871	2	2	24	24	24	0.0499391	P62330	ADP-ribosylation factor 6	ARF6	-0.2267
27.4146	27.4162	27.378	27.3735	27.2081	27.3467	36	36	84.6	84.6	84.6	0.271433	P62333	26S protease regulatory subunit 10B	PSMC6	-0.0452333
30.1528	29.7144	30.3185	29.8971	30.048	29.9602	34	34	73.7	73.7	73.7	1.36778	P62424	60S ribosomal protein L7a	RPL7A	0.315867
22.2921	21.6632	22.6174	22.2369	22.0365	21.131	5	5	39.5	39.5	39.5	0.819162	P62487	DNA-directed RNA polymerase II subunit RPB7	POLR2G	0.6383
26.6295	27.4371	27.0201	27.0684	26.5391	27.1162	17	17	60.2	60.2	60.2	1.19686	P62491;Q15907	Ras-related protein Rab-11A;Ras-related protein Rab-11B	RAB11A;RAB11B	-0.477667
26.5367	26.0087	26.1592	25.2213	26.398	25.6444	18	18	42.8	42.8	42.8	1.36676	P62495	Eukaryotic peptide chain release factor subunit 1	ETF1	0.739833
26.6437	25.5097	28.2175	27.7297	28.1017	27.5515	19	19	79.1	79.1	79.1	0.342997	P62633	Cellular nucleic acid-binding protein	CNBP	0.724
29.5223	29.2785	29.7713	29.4416	29.6331	29.6326	42	42	85.6	85.6	85.6	0.696872	P62701	40S ribosomal protein S4, X isoform	RPS4X	0.191333
28.5721	28.0069	28.1572	28.2105	28.7375	28.1781	16	16	61.5	61.5	61.5	0.906736	P62750	60S ribosomal protein L23a	RPL23A	0.3571
31.3161	31.0832	31.0711	30.7287	31.1616	31.1276	28	28	63.5	63.5	63.5	0.630695	P62753	40S ribosomal protein S6	RPS6	0.2031
33.7355	33.9395	33.7448	33.5069	33.6452	34.0887	25	25	85.4	85.4	85.4	0.314775	P62805	Histone H4	HIST1H4A	-0.136533
25.2011	25.2478	24.8603	25.6271	25.3058	25.1667	15	8	59	59	35.1	0.502786	P62820	Ras-related protein Rab-1A	RAB1A	-0.2248
30.4268	30.2743	30.3776	30.0232	30.382	30.3103	27	27	75.5	75.5	75.5	0.986401	P62826	GTP-binding nuclear protein Ran	RAN	0.192867
29.3276	28.614	28.6334	28.1668	28.7264	28.4347	17	17	65	65	65	0.903311	P62829	60S ribosomal protein L23	RPL23	0.490633
22.093	22.429	23.3197	23.7473	22.7528	23.2668	2	2	47.8	19	19	0.335796	P62834	Ras-related protein Rap-1A	RAP1A	-0.425867
26.2973	25.9234	26.1897	25.7681	27.787	27.1501	12	12	82.1	82.1	82.1	0.284959	P62841	40S ribosomal protein S15	RPS15	0.477467
28.3628	27.918	28.0513	27.6017	27.8502	27.4322	16	16	56.4	56.4	56.4	0.995165	P62847	40S ribosomal protein S24	RPS24	0.437467
28.8336	28.5014	29.1383	28.5064	28.8911	28.5983	18	18	63.2	63.2	63.2	1.87986	P62851	40S ribosomal protein S25	RPS25	0.418967
26.8556	26.6139	28.102	27.5336	27.6371	28.0448	6	6	42.6	42.6	42.6	0.0857574	P62854;Q5JNZ5	40S ribosomal protein S26;Putative 40S ribosomal protein S26-like 1	RPS26;RPS26P11	0.134133
28.5132	27.9568	28.5039	27.9285	28.0997	27.3612	11	11	82.6	82.6	82.6	1.23494	P62857	40S ribosomal protein S28	RPS28	0.623433
26.4745	26.0019	26.4787	26.1327	26.7327	26.2389	3	3	20.3	20.3	20.3	1.79113	P62861	40S ribosomal protein S30	FAU	0.437467
27.2205	27.6752	26.7466	27.7352	26.9251	27.8342	22	13	76.8	76.8	44.1	2.2388	P62873	Guanine nucleotide-binding protein G(I)/G(S)/G(T) subunit beta-1	GNB1	-0.784133
22.7255	22.2191	23.9689	22.7026	23.9742	23.1902	4	4	76.1	76.1	76.1	0.784632	P62875	DNA-directed RNA polymerases I, II, and III subunit RPABC5	POLR2L	0.852233
25.219	24.9469	25.4342	24.8375	24.59	24.1834	6	6	34.3	34.3	34.3	0.539621	P62877	E3 ubiquitin-protein ligase RBX1;E3 ubiquitin-protein ligase RBX1, N-terminally processed	RBX1	0.425133
24.984	25.8765	25.6936	26.6894	24.8655	26.2563	11	8	58.2	34.7	28.8	1.45339	P62879	Guanine nucleotide-binding protein G(I)/G(S)/G(T) subunit beta-2	GNB2	-1.09303
29.5246	29.07	29.7733	29.1659	29.4293	29.3132	18	18	84.3	84.3	84.3	1.4631	P62888	60S ribosomal protein L30	RPL30	0.3927
25.11	24.7897	24.785	24.7675	25.051	24.9658	2	2	23.5	23.5	23.5	0.525464	Q59GN2;P62891	Putative 60S ribosomal protein L39-like 5;60S ribosomal protein L39	RPL39P5;RPL39	0.141
27.5283	27.0835	27.8307	27.3042	27.8227	27.7546	10	10	63.2	63.2	63.2	0.71614	P62899	60S ribosomal protein L31	RPL31	0.346467
29.2495	28.7374	28.9914	28.4982	29.2199	29.0052	26	26	74.2	74.2	74.2	1.14104	P62906	60S ribosomal protein L10a	RPL10A	0.406667
28.7374	28.2255	28.8758	28.3809	28.4813	28.2071	19	19	80	80	80	1.53795	P62910	60S ribosomal protein L32	RPL32	0.427
28.9726	28.4807	29.8245	28.9946	29.2546	28.839	20	20	75.8	75.8	75.8	0.922918	P62913	60S ribosomal protein L11	RPL11	0.579133
29.5258	29.0881	29.5157	29.0959	29.3131	29.3989	29	29	68.9	68.9	68.9	0.975471	P62917	60S ribosomal protein L8	RPL8	0.257233
32.3065	32.091	32.5124	32.3351	32.4179	32.4465	28	28	95.8	95.8	95.8	0.430245	P62937	Peptidyl-prolyl cis-trans isomerase A;Peptidyl-prolyl cis-trans isomerase A, N-terminally processed	PPIA	0.1214
26.5157	25.8927	26.61	27.4175	26.8905	26.6667	11	11	88.9	88.9	88.9	0.00946778	P62942	Peptidyl-prolyl cis-trans isomerase FKBP1A	FKBP1A	0.0131
28.8648	29.0575	29.0725	28.5706	28.5583	28.6136	25	11	80.1	80.1	37.8	0.145878	P62979	Ubiquitin-40S ribosomal protein S27a;Ubiquitin;40S ribosomal protein S27a	RPS27A	0.0846333
25.948	26.5516	25.9845	26.508	26.0898	26.1273	25	25	82.9	82.9	82.9	1.28806	P62993	Growth factor receptor-bound protein 2	GRB2	-0.3882
27.0641	27.1077	27.189	26.9821	26.8969	26.8731	21	19	53.8	53.8	53.8	0.22489	P62995	Transformer-2 protein homolog beta	TRA2B	0.0623667
25.4431	25.9436	25.947	26.1175	25.461	25.6808	8	5	53.6	33.3	29.2	0.644084	P63000	Ras-related C3 botulinum toxin substrate 1	RAC1	-0.296933
22.6118	22.7598	22.5203	22.1403	22.6806	22.6302	5	5	22.4	6.2	6.2	0.184876	P63010	AP-2 complex subunit beta	AP2B1	0.0941333
19.062	18.9785	22.7721	21.8102	21.4317	21.1559	4	4	39.7	39.7	39.7	0.115841	P63027	Vesicle-associated membrane protein 2	VAMP2	0.4404
25.1295	25.4795	25.6196	25.9673	25.0272	25.4158	20	20	49.7	45.7	45.7	0.64813	P63092;Q5JWF2	Guanine nucleotide-binding protein G(s) subunit alpha isoforms short;Guanine nucleotide-binding protein G(s) subunit alpha isoforms XLas	GNAS	-0.3621
21.9675	22.2788	19.1589	19.6578	21.4359	22.0204	3	3	29.4	29.4	29.4	0.143918	P63098	Calcineurin subunit B type 1	PPP3R1	-0.4649
30.338	31.0449	30.6114	31.3992	30.5393	31.4584	37	28	80	80	73.1	2.20502	P63104	14-3-3 protein zeta/delta	YWHAZ	-0.8046
25.1139	25.3594	25.2182	24.7533	24.944	24.9734	11	7	33.8	33.8	22.1	0.118727	P63151	Serine/threonine-protein phosphatase 2A 55 kDa regulatory subunit B alpha isoform	PPP2R2A	0.0633333
24.4746	23.6728	24.1832	24.7159	24.441	24.2308	5	5	52.5	52.5	52.5	0.194652	P63165	Small ubiquitin-related modifier 1	SUMO1	0.159767
25.3262	25.0663	24.5017	24.7105	25.3845	25.0936	8	5	69.7	69.7	43.8	0.135386	P63167	Dynein light chain 1, cytoplasmic	DYNLL1	0.114
27.1236	26.3943	26.7941	26.4653	27.4878	26.9815	9	9	61.4	61.4	61.4	0.891193	P63173	60S ribosomal protein L38	RPL38	0.521467
25.8273	25.1732	25.2352	25.2922	25.786	25.1853	10	10	74.2	74.2	74.2	0.960796	P63208	S-phase kinase-associated protein 1	SKP1	0.399267
23.058	23.3855	24.906	25.464	23.7821	24.7028	6	6	51.5	51.5	51.5	0.301832	P63218	Guanine nucleotide-binding protein G(I)/G(S)/G(O) subunit gamma-5	GNG5	-0.602067
27.5597	27.2189	27.6114	27.2173	27.7066	28.0068	13	13	85.5	85.5	85.5	0.210874	P63220	40S ribosomal protein S21	RPS21	0.1449
30.0208	29.5201	28.9999	29.3825	29.6921	29.2214	20	20	91.6	91.6	91.6	0.248196	P63241;Q6IS14;Q9GZV4	Eukaryotic translation initiation factor 5A-1;Eukaryotic translation initiation factor 5A-1-like;Eukaryotic translation initiation factor 5A-2	EIF5A;EIF5AL1;EIF5A2	0.196267
29.4073	29.3269	29.2331	28.4159	29.2575	29.2069	32	32	90.9	90.9	90.9	0.470593	P63244	Guanine nucleotide-binding protein subunit beta-2-like 1	GNB2L1	0.316067
27.1832	26.5874	22.8247	23.7636	27.8858	28.1239	2	2	99.2	7.2	7.2	0.0321266	P63261	Actin, cytoplasmic 2;Actin, cytoplasmic 2, N-terminally processed	ACTG1	-0.193733
23.3627	22.7149	23.5361	23.0497	23.7367	23.2358	4	4	35.9	35.9	35.9	1.3631	P63272	Transcription elongation factor SPT4	SUPT4H1	0.545033
25.7507	25.8045	25.913	25.9824	25.6467	25.7414	8	8	81.6	81.6	81.6	0.275366	P63279	SUMO-conjugating enzyme UBC9	UBE2I	-0.0726333
25.9193	25.8772	26.3074	26.798	26.3946	26.0764	21	19	69.9	69.9	65	0.0471029	P67775;P62714	Serine/threonine-protein phosphatase 2A catalytic subunit alpha isoform;Serine/threonine-protein phosphatase 2A catalytic subunit beta isoform	PPP2CA;PPP2CB	-0.0434333
27.6215	26.3369	28.325	27.3806	27.2085	26.2474	27	18	77.8	77.8	65.7	1.02219	P67809	Nuclease-sensitive element-binding protein 1	YBX1	1.06337
21.6513	22.2577	21.2303	21.8532	22.2184	22.0356	4	4	24	24	24	0.491615	P67812	Signal peptidase complex catalytic subunit SEC11A	SEC11A	-0.348833
25.6008	25.1235	26.2413	25.2667	25.7799	25.3078	10	10	70.7	70.7	70.7	1.49342	P67870	Casein kinase II subunit beta	CSNK2B	0.641333
28.8831	29.8761	29.1125	30.4713	28.7915	29.9742	44	28	86.7	86.7	63.7	2.32351	P67936	Tropomyosin alpha-4 chain	TPM4	-1.17817
31.3144	32.0075	29.3908	31.0041	30.8936	31.141	5	5	45.1	9	9	0.571084	P68032;P68133;P63267;P62736	Actin, alpha cardiac muscle 1;Actin, alpha skeletal muscle;Actin, gamma-enteric smooth muscle;Actin, aortic smooth muscle	ACTC1;ACTA1;ACTG2;ACTA2	-0.851267
24.413	24.5213	23.5941	24.1926	24.2734	23.7414	10	10	86.4	86.4	86.4	0.0594413	P68036;A0A1B0GUS4	Ubiquitin-conjugating enzyme E2 L3	UBE2L3	-0.0582667
32.2052	31.8982	31.7619	31.253	32.2346	32.0897	46	29	78.6	78.6	48.9	0.468895	P68104;Q5VTE0	Elongation factor 1-alpha 1;Putative elongation factor 1-alpha-like 3	EEF1A1;EEF1A1P5	0.320267
32.0115	32.0047	31.3147	31.2989	32.0384	31.9553	53	0	84.7	84.7	0	0.0363964	P68363	Tubulin alpha-1B chain	TUBA1B	0.0352333
25.3619	25.8151	25.1119	26.0076	25.0431	25.6563	10	10	68.5	22.3	22.3	2.01832	P68366	Tubulin alpha-4A chain	TUBA4A	-0.654033
32.2934	32.2911	31.9426	31.7174	32.0866	32.1224	47	2	80.7	80.7	3.6	0.117214	P68371	Tubulin beta-4B chain	TUBB4B	0.0639
26.8819	26.0715	25.8874	25.0936	26.439	25.1994	18	18	59.3	59.3	59.3	1.05347	P68400;Q8NEV1	Casein kinase II subunit alpha;Casein kinase II subunit alpha 3	CSNK2A1;CSNK2A3	0.947933
25.3802	25.5997	19.3086	20.1247	25.437	25.1135	8	8	52.8	52.8	52.8	0.0297722	P68402	Platelet-activating factor acetylhydrolase IB subunit beta	PAFAH1B2	-0.237367
29.0537	29.2776	28.9809	29.1389	30.9446	30.8277	2	2	78.7	24.3	24.3	0.035587	P68431;Q16695;Q6NXT2	Histone H3.1;Histone H3.1t;Histone H3.3C	HIST1H3A;HIST3H3;H3F3C	-0.0883333
21.9434	21.5285	22.1753	21.8167	22.9867	21.3759	7	7	7.4	7.4	7.4	1.0938	Q15155;P69849;Q5JPE7	Nodal modulator 1;Nodal modulator 3;Nodal modulator 2	NOMO1;NOMO3;NOMO2	0.794767
25.2278	24.1154	25.0384	23.6604	24.7052	23.8607	18	18	24.3	24.3	24.3	2.27695	P78316	Nucleolar protein 14	NOP14	1.11163
22.9975	22.7793	23.3943	23.7415	23.0763	22.9399	10	10	38.1	38.1	38.1	0.00251971	P78318	Immunoglobulin-binding protein 1	IGBP1	0.00246667
21.559	21.8963	23.4178	22.1786	19.3464	20.8542	6	6	28.4	28.4	28.4	0.0560714	P78330	Phosphoserine phosphatase	PSPH	-0.201967
25.7115	25.4111	25.9994	25.4341	25.2575	24.7998	33	33	45	45	45	0.667603	P78344	Eukaryotic translation initiation factor 4 gamma 2	EIF4G2	0.441133
22.2418	21.3363	22.0235	20.8329	21.2049	21.6623	4	4	17.3	17.3	17.3	0.617735	P78345	Ribonuclease P protein subunit p38	RPP38	0.546233
22.9457	22.0964	23.1813	22.424	23.1429	22.7977	8	8	34	34	34	1.40763	P78346	Ribonuclease P protein subunit p30	RPP30	0.6506
28.0119	28.0367	27.9555	27.5476	27.9222	27.7523	60	60	53.2	53.2	53.2	0.568308	P78347	General transcription factor II-I	GTF2I	0.184333
22.697	23.4348	23.3414	23.8034	21.9198	22.4727	9	9	21.9	18.9	18.9	0.438679	P78362	SRSF protein kinase 2;SRSF protein kinase 2 N-terminal;SRSF protein kinase 2 C-terminal	SRPK2	-0.584233
29.5767	28.9863	29.4609	28.7995	29.4972	29.0918	62	62	95.5	95.5	95.5	2.41123	P78371	T-complex protein 1 subunit beta	CCT2	0.5524
25.8463	25.532	25.7523	25.8477	25.6786	25.3923	14	14	53.8	53.8	53.8	0.516238	P78406	mRNA export factor	RAE1	0.1684
26.3044	26.5785	26.1271	26.6805	27.0132	27.3077	18	18	44.4	44.4	44.4	0.455696	P78417	Glutathione S-transferase omega-1	GSTO1	-0.374
29.2538	29.3799	29.1575	29.0763	29.2923	29.1381	179	179	41.3	41.3	41.3	0.132784	P78527	DNA-dependent protein kinase catalytic subunit	PRKDC	0.0364333
20.7671	21.2939	20.8026	21.3732	20.0977	18.4099	5	5	6.9	6.9	6.9	0.06865	P78536	Disintegrin and metalloproteinase domain-containing protein 17	ADAM17	0.1968
24.6653	25.0265	25.5151	26.0371	24.6322	25.479	9	2	53.2	34	7.1	0.632239	P01891;P30453;P30457;P30450;P18462;P30456;P30512;P30459;P10314;P16190;P16189	HLA class I histocompatibility antigen, A-68 alpha chain;HLA class I histocompatibility antigen, A-34 alpha chain;HLA class I histocompatibility antigen, A-66 alpha chain;HLA class I histocompatibility antigen, A-26 alpha chain;HLA class I histocompatibility antigen, A-25 alpha chain;HLA class I histocompatibility antigen, A-43 alpha chain;HLA class I histocompatibility antigen, A-29 alpha chain;…	HLA-A	-0.576667
19.6291	21.8201	20.5462	19.8281	20.3426	21.6712	9	9	26.8	26.8	26.8	0.59833	P80404	4-aminobutyrate aminotransferase, mitochondrial	ABAT	-0.933833
19.1821	20.5014	21.5116	26.2717	19.2677	20.514	11	11	72.7	72.7	72.7	0.518663	P80723	Brain acid soluble protein 1	BASP1	-2.4419
20.0269	20.1611	20.2492	19.465	20.2124	19.5893	3	3	3.5	3.5	3.5	0.877655	P82094	TATA element modulatory factor	TMF1	0.424367
25.3319	24.7003	25.3586	24.2935	25.4569	24.7193	18	18	48.3	48.3	48.3	2.31158	P82650	28S ribosomal protein S22, mitochondrial	MRPS22	0.811433
23.5317	22.6041	23.6759	22.1611	25.0367	24.0004	7	7	50.3	50.3	50.3	0.72412	P82663	28S ribosomal protein S25, mitochondrial	MRPS25	1.15957
22.1332	21.6089	20.4963	19.5166	22.7533	21.9234	2	2	11.9	11.9	11.9	0.314381	P82664	28S ribosomal protein S10, mitochondrial	MRPS10	0.777967
24.3715	22.4741	21.4788	21.2383	24.7247	22.7786	6	6	28.2	28.2	28.2	0.530124	P82673	28S ribosomal protein S35, mitochondrial	MRPS35	1.36133
25.4517	24.585	24.7924	24.2232	24.7508	23.7717	15	15	37.9	37.9	37.9	1.15788	P82675	28S ribosomal protein S5, mitochondrial	MRPS5	0.805
23.2269	23.3366	23.557	22.9955	22.6737	22.3855	4	4	60.2	60.2	60.2	0.258949	P82909	28S ribosomal protein S36, mitochondrial	MRPS36	0.246667
22.9148	22.3157	23.0096	22.3583	22.9778	22.7815	5	5	38.7	38.7	38.7	1.47783	P82912	28S ribosomal protein S11, mitochondrial	MRPS11	0.482233
23.2964	22.2896	22.9196	22.8018	21.997	22.3015	6	6	25.7	25.7	25.7	0.258205	P82914	28S ribosomal protein S15, mitochondrial	MRPS15	0.273367
25.7689	25.6288	26.3071	25.085	19.537	19.1039	2	2	33.3	33.3	33.3	0.0693879	P82921	28S ribosomal protein S21, mitochondrial	MRPS21	0.598433
25.0313	24.1154	25.3045	24.2031	24.9966	24.1958	14	14	55	55	55	3.12348	P82930	28S ribosomal protein S34, mitochondrial	MRPS34	0.939367
24.1088	22.8861	23.7763	22.0783	23.5597	23.422	8	8	75.2	75.2	75.2	1.13632	P82932	28S ribosomal protein S6, mitochondrial	MRPS6	1.01947
26.1071	25.064	25.8254	24.6958	25.8084	24.6998	18	18	61.9	61.9	61.9	2.66352	P82933	28S ribosomal protein S9, mitochondrial	MRPS9	1.09377
21.3118	19.8583	21.1075	20.5041	21.5341	21.3216	3	3	14.5	14.5	14.5	0.792085	P82970	High mobility group nucleosome-binding domain-containing protein 5	HMGN5	0.756467
26.6576	26.7155	26.4894	26.4734	26.9195	27.0905	18	18	58.1	58.1	58.1	0.118	P82979	SAP domain-containing ribonucleoprotein	SARNP	-0.0709667
28.8329	28.329	29.0065	28.469	29.0444	28.7395	19	19	64.3	64.3	64.3	1.5147	P83731	60S ribosomal protein L24	RPL24	0.448767
26.9651	26.1992	27.7077	27.0312	27.2058	27.0538	16	5	67.9	67.9	11.3	0.677721	P83881	60S ribosomal protein L36a	RPL36A	0.531467
26.69	27.2591	24.6171	24.8817	26.909	26.6054	11	9	65.7	65.7	65.7	0.0601747	P84077;P61204	ADP-ribosylation factor 1;ADP-ribosylation factor 3	ARF1;ARF3	-0.1767
22.0904	22.286	22.06	22.7099	22.258	22.2474	4	4	55	38.3	38.3	0.801961	P84085	ADP-ribosylation factor 5	ARF5	-0.2783
28.4314	28.4322	28.69	28.4491	28.0598	28.1018	11	11	92.3	92.3	92.3	0.11119	P84090	Enhancer of rudimentary homolog	ERH	0.0660333
24.5342	25.6307	24.8246	26.3946	23.6934	24.7615	13	13	63.4	57.6	57.6	1.00517	P84095	Rho-related GTP-binding protein RhoG	RHOG	-1.24487
28.3177	27.8818	28.827	28.1582	28.3139	28.0074	19	19	57.1	57.1	57.1	1.17525	P84098	60S ribosomal protein L19	RPL19	0.4704
18.3828	18.9464	23.154	23.0035	23.9174	22.2101	4	4	33.9	33.9	33.9	0.0708726	P84101	Small EDRK-rich factor 2	SERF2	0.4314
28.7549	28.5831	29.1697	28.9913	28.7708	28.7638	18	17	52.4	52.4	52.4	0.264141	P84103	Serine/arginine-rich splicing factor 3	SRSF3	0.119067
27.1256	27.6489	26.023	26.9291	29.1344	29.2574	2	2	70.6	24.3	24.3	0.171439	P84243	Histone H3.3	H3F3A	-0.517467
23.5266	22.9729	23.0664	21.6912	23.5257	23.2112	8	8	13.9	13.9	13.9	0.685524	P85037	Forkhead box protein K1	FOXK1	0.7478
19.8067	19.448	20.1694	20.85	19.8195	19.4986	3	3	7.4	7.4	7.4	0.000220567	P98170	E3 ubiquitin-protein ligase XIAP	XIAP	-0.000333333
21.5274	22.1311	21.348	23.6968	22.2181	22.5762	12	12	14.2	14.2	14.2	0.964137	P98171	Rho GTPase-activating protein 4	ARHGAP4	-1.10353
24.9716	24.9536	24.9065	24.0608	24.5036	24.3388	16	16	18.2	18.2	18.2	0.495933	P98175	RNA-binding protein 10	RBM10	0.342833
27.576	27.0325	27.6084	26.7655	27.6144	26.4937	10	10	66.9	66.9	66.9	2.23226	P98179	Putative RNA-binding protein 3	RBM3	0.8357
24.0998	24.2477	23.4742	23.3918	25.6181	24.9644	11	11	63.8	63.8	63.8	0.0891401	P99999	Cytochrome c	CYCS	0.196067
27.1406	27.0476	26.6732	26.5008	26.921	26.7968	18	18	55.7	55.7	55.7	0.247199	Q00059	Transcription factor A, mitochondrial	TFAM	0.129867
26.7554	26.7976	25.9867	25.8644	26.0721	26.0659	14	14	31.5	31.5	31.5	0.0258171	Q00325	Phosphate carrier protein, mitochondrial	SLC25A3	0.0287667
25.88	25.3709	26.4701	25.6681	26.1009	25.5717	36	36	33.8	33.8	33.8	1.47324	Q00341	Vigilin	HDLBP	0.613433
23.2291	22.9963	23.6599	23.4057	22.4351	22.3274	7	7	27.8	27.8	27.8	0.155525	Q00403	Transcription initiation factor IIB	GTF2B	0.198233
20.9988	20.6335	19.6198	19.8317	20.4586	20.8238	6	6	21.2	18.5	18.5	0.0480425	Q00535	Cyclin-dependent kinase 5	CDK5	-0.0706
21.7415	21.8882	22.8888	22.9591	18.3079	19.483	4	4	25.8	25.8	25.8	0.096695	Q00577	Transcriptional activator protein Pur-alpha	PURA	-0.464033
29.5786	30.1056	29.4851	29.8859	29.5159	29.7371	98	98	57.7	57.7	57.7	1.59061	Q00610	Clathrin heavy chain 1	CLTC	-0.383
21.7175	21.5377	21.8152	21.9483	21.5911	21.3713	5	5	11.2	11.2	11.2	0.184881	Q00613	Heat shock factor protein 1	HSF1	0.0888333
20.5001	20.7784	20.4793	21.8181	20.3918	20.8865	6	6	9.1	9.1	9.1	0.995306	Q00653	Nuclear factor NF-kappa-B p100 subunit;Nuclear factor NF-kappa-B p52 subunit	NFKB2	-0.703933
27.1306	27.1546	26.8295	27.3497	26.8176	27.1387	22	22	74.6	74.6	74.6	1.10424	Q00688	Peptidyl-prolyl cis-trans isomerase FKBP3	FKBP3	-0.288433
21.9835	22.065	21.4431	22.4928	20.866	21.6089	9	9	8.9	8.9	8.9	0.691458	Q00722	1-phosphatidylinositol 4,5-bisphosphate phosphodiesterase beta-2	PLCB2	-0.6247
21.623	22.3629	20.9508	22.712	20.9146	23.3072	4	4	15.3	15.3	15.3	1.97928	Q00765	Receptor expression-enhancing protein 5	REEP5	-1.63123
27.5072	27.1162	27.0828	26.8188	27.2891	26.8819	25	25	84.3	84.3	84.3	1.09292	Q00796	Sorbitol dehydrogenase	SORD	0.354067
30.8481	30.8107	30.7873	30.7495	30.5937	30.8006	72	72	61.7	61.7	61.7	0.216041	Q00839	Heterogeneous nuclear ribonucleoprotein U	HNRNPU	-0.0439
27.9223	28.491	27.8803	28.6682	27.7419	28.1867	116	108	54.4	54.4	52	1.786	Q01082	Spectrin beta chain, non-erythrocytic 1	SPTBN1	-0.600467
25.5671	25.1408	25.8839	25.2072	25.5289	25.4921	18	13	57.6	57.6	45.3	1.1472	Q01085	Nucleolysin TIAR	TIAL1	0.379933
29.6466	29.6723	29.1696	29.3473	29.6283	29.4941	23	23	53.8	53.8	53.8	0.0432272	Q01105	Protein SET	SET	-0.0230667
27.4681	27.493	27.3753	27.2518	27.1906	27.2036	14	11	44.8	44.8	43.4	0.0833464	Q01130	Serine/arginine-rich splicing factor 2	SRSF2	0.0285333
21.3316	21.5632	22.1282	21.7163	19.525	20.6811	3	3	11	11	11	0.144647	Q01196	Runt-related transcription factor 1	RUNX1	-0.325267
22.5946	22.8859	22.7987	22.9768	23.0517	23.1916	11	11	14.2	14.2	14.2	0.562392	Q01433	AMP deaminase 2	AMPD2	-0.2031
29.2582	28.6827	29.3511	29.2759	29.6049	29.1341	29	29	94.8	94.8	94.8	0.839268	Q01469	Fatty acid-binding protein, epidermal	FABP5	0.373833
28.0186	29.1154	28.0871	29.8236	28.4127	29.4602	53	53	81.1	81.1	81.1	2.25577	Q01518	Adenylyl cyclase-associated protein 1	CAP1	-1.2936
25.6991	21.9674	25.4505	21.0768	25.5695	21.586	22	22	58.5	58.5	58.5	3.94456	Q01581	Hydroxymethylglutaryl-CoA synthase, cytoplasmic	HMGCS1	4.02963
22.7883	22.324	24.5656	22.8305	23.873	23.7296	5	5	8.1	8.1	8.1	0.519095	Q01650	Large neutral amino acids transporter small subunit 1	SLC7A5	0.780933
23.5317	23.6801	24.1072	24.114	23.4705	24.0108	7	7	43.2	43.2	43.2	0.407622	Q01658	Protein Dr1	DR1	-0.231833
21.5123	20.2565	20.3151	19.8406	21.3612	19.9391	4	4	13.6	13.6	13.6	1.24345	Q01664	Transcription factor AP-4	TFAP4	1.0508
23.7148	23.3037	23.2739	22.7284	23.0536	22.6872	11	11	14.7	14.7	14.7	0.725682	Q01780	Exosome component 10	EXOSC10	0.441
27.3954	27.3938	27.1547	26.9293	27.2346	27.1235	40	35	51.5	51.5	44.6	0.301171	Q01813	6-phosphofructokinase type C	PFKP	0.1127
26.8341	26.8646	26.8483	26.8353	25.9721	25.8506	9	9	17.4	17.4	17.4	0.0263162	Q01844	RNA-binding protein EWS	EWSR1	0.0346667
21.1181	20.9819	21.7412	21.7435	21.6415	21.6329	9	9	14.4	14.4	14.4	0.0534205	Q02040	A-kinase anchor protein 17A	AKAP17A	0.0475
23.947	23.1775	23.5208	22.7402	23.7884	23.4198	13	13	57.5	57.5	57.5	1.27882	Q02127	Dihydroorotate dehydrogenase (quinone), mitochondrial	DHODH	0.639567
19.843	19.1323	20.8118	20.9004	19.9488	20.6075	3	3	5.8	5.8	5.8	0.00638956	Q02156	Protein kinase C epsilon type	PRKCE	-0.0122
25.3476	25.6276	24.9826	25.3359	24.9764	25.0229	21	18	31.9	31.9	30	0.458258	Q02218	2-oxoglutarate dehydrogenase, mitochondrial	OGDH	-0.2266
20.4435	19.8521	20.1714	20.4731	20.4961	19.6735	4	4	5.8	5.8	5.8	0.637285	Q02241	Kinesin-like protein KIF23	KIF23	0.370767
24.1618	24.1042	23.6716	23.2345	24.7005	23.9345	9	9	33.2	33.2	33.2	0.454032	Q02338	D-beta-hydroxybutyrate dehydrogenase, mitochondrial	BDH1	0.420233
21.6927	20.9384	21.9837	20.4492	21.2548	20.5984	3	3	38.7	38.7	38.7	1.72873	Q02535	DNA-binding protein inhibitor ID-3	ID3	0.981733
29.1998	28.6474	29.6039	28.7259	29.1204	28.8435	32	32	75	75	75	1.62476	Q02543	60S ribosomal protein L18a	RPL18A	0.5691
24.0164	24.8917	24.1961	24.945	23.4351	24.5918	9	9	33.5	33.5	33.5	1.65852	Q02548	Paired box protein Pax-5	PAX5	-0.926967
19.3924	19.5162	21.2505	21.6897	19.7821	19.5313	6	6	18.8	18.8	18.8	0.0385121	Q02556	Interferon regulatory factor 8	IRF8	-0.104067
22.6515	23.0332	22.2567	22.4986	22.28	22.5618	6	6	25.4	12.2	12.2	0.64391	Q02750	Dual specificity mitogen-activated protein kinase kinase 1	MAP2K1	-0.3018
29.1802	28.5508	29.2882	28.3421	29.1001	28.6946	62	62	91.1	91.1	91.1	2.32837	Q02790	Peptidyl-prolyl cis-trans isomerase FKBP4;Peptidyl-prolyl cis-trans isomerase FKBP4, N-terminally processed	FKBP4	0.660333
23.693	23.6259	23.2263	23.2902	22.6989	23.1099	9	9	21	21	21	0.156875	Q02818	Nucleobindin-1	NUCB1	-0.135933
29.9323	29.398	29.9216	29.5631	30.1402	29.9405	35	35	67.7	67.7	67.7	0.971521	Q02878	60S ribosomal protein L6	RPL6	0.364167
27.2288	27.3492	26.6337	26.5186	27.2861	26.8866	68	49	36.3	36.3	29.6	0.154442	Q02880	DNA topoisomerase 2-beta	TOP2B	0.1314
23.9036	24.2196	23.6843	24.0044	23.3917	23.6272	10	10	34.1	34.1	34.1	0.566316	Q02978	Mitochondrial 2-oxoglutarate/malate carrier protein	SLC25A11	-0.290533
26.8759	26.9758	26.9898	27.1746	27.0918	27.1553	44	44	62.9	57.7	57.7	0.582714	Q03252	Lamin-B2	LMNB2	-0.116067
19.2194	19.5855	21.56	21.4382	21.7065	21.251	3	3	15.9	15.9	15.9	0.0235977	Q03426	Mevalonate kinase	MVK	0.0704
24.2044	25.3853	23.7666	25.196	21.9482	23.9272	12	12	25.5	25.5	25.5	0.858162	Q03518	Antigen peptide transporter 1	TAP1	-1.52977
23.8794	25.4675	22.2057	24.2728	21.3967	23.4267	11	10	20.7	20.7	19.5	0.942283	Q03519	Antigen peptide transporter 2	TAP2	-1.89507
24.4026	23.6075	23.4368	23.097	23.4548	23.5722	11	11	12.4	12.4	12.4	0.399844	Q03701	CCAAT/enhancer-binding protein zeta	CEBPZ	0.339167
22.3305	22.5706	23.6765	24.5949	23.3767	23.5882	15	15	25.8	25.8	25.8	0.254502	Q04206	Transcription factor p65	RELA	-0.456667
24.649	25.0792	24.6089	25.7917	25.0955	24.9907	14	14	48.8	48.8	48.8	0.778577	Q04323	UBX domain-containing protein 1	UBXN1	-0.502733
24.2479	24.6672	23.6121	23.9884	23.949	24.0929	10	10	19.2	19.2	19.2	0.487335	Q04446	1,4-alpha-glucan-branching enzyme	GBE1	-0.313167
27.73	26.9862	27.9561	27.0266	27.7252	26.8767	53	47	34.5	34.5	31.3	3.16633	Q04637	Eukaryotic translation initiation factor 4 gamma 1	EIF4G1	0.8406
23.0358	24.1358	23.3612	24.4774	22.3895	24.0775	12	10	21.5	21.5	18.7	1.85518	Q04726	Transducin-like enhancer protein 3	TLE3	-1.3014
27.7485	27.6508	27.8899	27.8351	28.2504	28.1722	14	14	72.8	72.8	72.8	0.132442	Q04760	Lactoylglutathione lyase	GLO1	0.0769
28.1443	28.0555	28.1971	27.9273	27.8495	27.5977	16	16	68.2	68.2	68.2	0.512553	Q04837	Single-stranded DNA-binding protein, mitochondrial	SSBP1	0.203467
24.1509	24.5391	24.7085	25.2336	22.2723	24.2159	14	14	29.1	29.1	29.1	0.526524	Q04864	Proto-oncogene c-Rel	REL	-0.9523
26.6105	26.7643	26.5109	26.3854	26.8768	26.8841	17	17	70.7	62.6	62.6	0.0213211	Q04917	14-3-3 protein eta	YWHAH	-0.0118667
25.2176	24.8196	25.3743	24.6113	25.1381	24.5017	15	15	47.6	47.6	47.6	2.17248	Q05048	Cleavage stimulation factor subunit 1	CSTF1	0.599133
22.2329	22.0708	23.5672	22.989	22.7174	22.3145	12	12	19.9	19.9	19.9	0.328771	Q05086	Ubiquitin-protein ligase E3A	UBE3A	0.381067
20.4229	21.4327	20.8198	21.4663	20.7752	21.6559	7	7	13.7	13.7	13.7	2.38261	Q05209	Tyrosine-protein phosphatase non-receptor type 12	PTPN12	-0.845667
25.7052	25.3273	24.828	24.87	25.5437	25.0283	9	9	21.9	21.9	21.9	0.398766	Q05519	Serine/arginine-rich splicing factor 11	SRSF11	0.283767
25.264	25.5021	24.0695	23.534	24.9644	26.0654	10	10	54.6	25.1	25.1	0.114808	Q05639	Elongation factor 1-alpha 2	EEF1A2	-0.267867
24.8107	25.4086	24.7213	25.5868	24.8304	25.4084	22	22	28.4	28.4	28.4	3.24527	Q05655	Protein kinase C delta type;Protein kinase C delta type regulatory subunit;Protein kinase C delta type catalytic subunit	PRKCD	-0.680467
19.79	19.9194	20.3704	20.3047	20.5893	21.0546	2	2	4	4	4	0.161699	Q05682	Caldesmon	CALD1	-0.176333
22.6426	21.506	23.1627	21.3663	22.7419	21.0416	7	7	18.4	18.4	18.4	2.73552	Q05932	Folylpolyglutamate synthase, mitochondrial	FPGS	1.54443
23.605	23.809	23.9422	24.2467	23.4794	23.8559	14	14	30.8	30.8	30.8	0.685262	Q06124	Tyrosine-protein phosphatase non-receptor type 11	PTPN11	-0.295
26.9414	27.2707	26.715	27.5102	27.0622	27.4567	35	34	63.4	63.4	63.4	1.81072	Q06187	Tyrosine-protein kinase BTK	BTK	-0.506333
26.3762	25.6308	26.4049	25.4245	26.3169	25.4843	23	23	43.1	43.1	43.1	3.67065	Q06203	Amidophosphoribosyltransferase	PPAT	0.8528
24.2476	23.9788	23.9546	23.6675	23.8913	23.7821	18	18	28.9	28.9	28.9	0.710538	Q06210	Glutamine--fructose-6-phosphate aminotransferase [isomerizing] 1	GFPT1	0.2217
21.9147	21.2746	21.5473	20.265	21.5294	21.1378	4	4	11.6	11.6	11.6	1.06557	Q06265	Exosome complex component RRP45	EXOSC9	0.771333
27.54	28.348	26.933	28.0046	28.1862	28.6375	21	21	61	61	61	0.89341	Q06323	Proteasome activator complex subunit 1	PSME1	-0.776967
21.4528	21.3694	21.957	21.0476	19.5224	19.7599	5	5	14.2	14.2	14.2	0.101658	Q06330	Recombining binding protein suppressor of hairless	RBPJ	0.251767
22.1028	22.7866	21.8041	22.9338	21.6259	22.7364	4	3	11	11	8.7	2.52546	Q06413	Myocyte-specific enhancer factor 2C	MEF2C	-0.974667
23.6886	23.6916	23.1943	22.9593	23.4464	23.3601	5	5	16.3	16.3	16.3	0.155468	Q06546	GA-binding protein alpha chain	GABPA	0.1061
23.2632	22.9512	23.0205	23.6784	23.3508	22.3377	6	5	20.7	20.7	16.7	0.216288	Q06587	E3 ubiquitin-protein ligase RING1	RING1	0.2224
30.8627	30.5395	30.2134	30.5567	30.6603	30.5997	32	28	99.5	99.5	84.4	0.0234024	Q06830	Peroxiredoxin-1	PRDX1	0.0135
29.2479	28.7415	29.4353	28.8157	29.2475	29.2836	20	20	66	66	66	0.939401	Q07020	60S ribosomal protein L18	RPL18	0.3633
28.1157	27.5855	23.3527	23.5081	27.4978	26.4687	12	12	46.1	46.1	46.1	0.0861222	Q07021	Complement component 1 Q subcomponent-binding protein, mitochondrial	C1QBP	0.467967
27.5109	27.8919	27.1861	27.4875	26.8215	27.0567	44	44	68.6	68.6	68.6	0.416298	Q07065	Cytoskeleton-associated protein 4	CKAP4	-0.305867
27.4032	27.511	27.747	27.539	27.329	27.6523	21	21	46.5	46.5	46.5	0.212361	Q07666	KH domain-containing, RNA-binding, signal transduction-associated protein 1	KHDRBS1	-0.0743667
24.2243	24.7972	24.2076	24.9738	24.0637	24.8206	8	8	43.8	43.8	43.8	3.12521	Q07812	Apoptosis regulator BAX	BAX	-0.698667
22.415	22.5691	22.8635	22.9661	22.6234	23.1063	8	5	18.7	18.7	10.6	0.524789	Q07866	Kinesin light chain 1	KLC1	-0.246533
27.9231	27.98	27.4661	27.452	27.7765	27.5053	31	31	65.3	65.3	65.3	0.129992	Q07955	Serine/arginine-rich splicing factor 1	SRSF1	0.0761333
23.0682	23.7198	22.9206	24.1258	23.2801	23.8476	9	9	20.7	20.7	20.7	2.15155	Q07960	Rho GTPase-activating protein 1	ARHGAP1	-0.8081
20.3664	21.6864	21.5854	23.8204	20.6547	22.8036	4	4	31.5	31.5	31.5	1.24393	Q08117	Amino-terminal enhancer of split	AES	-1.9013
26.5651	26.5188	26.3016	26.3977	25.6109	25.5796	16	12	23.5	23.5	20.2	0.004921	Q08170	Serine/arginine-rich splicing factor 4	SRSF4	-0.00616667
22.8407	23.2513	20.2614	21.6384	23.4395	23.803	9	6	14.8	14.8	10.2	0.241415	Q08209	Serine/threonine-protein phosphatase 2B catalytic subunit alpha isoform	PPP3CA	-0.717033
29.4989	29.4493	29.4775	28.9817	29.5574	29.4422	81	81	56.5	56.5	56.5	0.634049	Q08211	ATP-dependent RNA helicase A	DHX9	0.2202
24.3211	24.4331	24.4389	24.5896	24.3969	24.3643	11	11	45.3	45.3	45.3	0.43807	Q08257	Quinone oxidoreductase	CRYZ	-0.0767
23.5679	23.6187	23.6046	23.8715	23.4323	23.5422	19	19	19.9	19.9	19.9	0.562526	Q08378	Golgin subfamily A member 3	GOLGA3	-0.142533
21.0502	21.4514	22.1079	22.8579	20.7691	20.3152	7	7	7.6	7.6	7.6	0.0991526	Q08379	Golgin subfamily A member 2	GOLGA2	-0.232433
21.7939	22.1031	22.4802	23.4927	23.2765	23.7383	6	6	31.1	31.1	31.1	0.374612	Q08623	Pseudouridine-5-monophosphatase	HDHD1	-0.5945
22.0336	22.2212	20.713	20.4901	22.3047	22.6439	3	3	7.7	7.7	7.7	0.041975	Q08722	Leukocyte surface antigen CD47	CD47	-0.1013
25.3607	24.4048	25.1777	25.0762	25.9396	24.9451	22	22	67.8	64.3	64.3	1.04263	Q08752	Peptidyl-prolyl cis-trans isomerase D	PPID	0.683967
27.9207	27.6189	27.5851	26.8675	27.6365	27.0213	31	31	35.4	35.4	35.4	1.01567	Q08945	FACT complex subunit SSRP1	SSRP1	0.544867
18.9139	23.84	19.5082	23.733	19.2793	24.5464	13	10	20	20	16.7	4.00489	Q08AF3	Schlafen family member 5	SLFN5	-4.806
27.7714	27.3961	27.9336	27.3671	27.6585	27.2379	49	49	71.1	71.1	71.1	2.08127	Q08J23	tRNA (cytosine(34)-C(5))-methyltransferase	NSUN2	0.454133
27.7186	27.8682	27.4898	27.1209	26.8039	26.5362	8	8	54.8	44.5	44.5	0.125569	Q09028	Histone-binding protein RBBP4	RBBP4	0.162333
23.1543	23.1874	23.5821	23.0882	22.3965	22.3071	4	4	8.1	8.1	8.1	0.154199	Q09161	Nuclear cap-binding protein subunit 1	NCBP1	0.1834
27.6174	28.8238	26.6871	28.7374	27.8892	28.6865	162	162	51.9	51.9	51.9	1.67761	Q09666	Neuroblast differentiation-associated protein AHNAK	AHNAK	-1.35133
20.7239	23.0679	20.8186	22.4145	21.4211	22.7442	9	9	12.9	12.9	12.9	2.43191	Q0VD83	Apolipoprotein B receptor	APOBR	-1.75433
24.099	23.4833	24.0356	23.7029	23.9163	23.2266	11	11	23	23	23	1.67985	Q0VDF9	Heat shock 70 kDa protein 14	HSPA14	0.546033
21.8827	22.0993	23.2534	21.9984	22.8262	22.4282	6	6	11	11	11	0.490616	Q10471	Polypeptide N-acetylgalactosaminyltransferase 2;Polypeptide N-acetylgalactosaminyltransferase 2 soluble form	GALNT2	0.4788
25.2995	25.7703	25.6094	26.0753	25.9137	26.2309	34	17	33	33	17.1	0.872394	Q10567	AP-1 complex subunit beta-1	AP1B1	-0.417967
23.6472	23.8977	23.9192	23.4612	23.8691	23.9235	15	15	12.7	12.7	12.7	0.107287	Q10570	Cleavage and polyadenylation specificity factor subunit 1	CPSF1	0.0510333
22.5111	22.6694	23.5534	23.6751	23.1251	23.4625	3	3	11.7	11.7	11.7	0.18216	Q10589	Bone marrow stromal antigen 2	BST2	-0.2058
27.5153	27.2865	27.1741	26.9998	27.1826	27.3199	25	25	56.8	56.8	56.8	0.229144	Q10713	Mitochondrial-processing peptidase subunit alpha	PMPCA	0.0886
24.985	25.8955	25.5872	26.8411	24.9836	26.0047	15	15	35.3	35.3	35.3	1.37689	Q12765	Secernin-1	SCRN1	-1.06183
22.3143	21.9209	22.3491	21.745	22.6901	22.2137	6	6	6.9	6.9	6.9	1.26789	Q12769	Nuclear pore complex protein Nup160	NUP160	0.4913
25.7205	24.5211	25.6893	24.4195	25.4527	24.3128	25	25	39.7	39.7	39.7	3.49989	Q12788	Transducin beta-like protein 3	TBL3	1.20303
22.4011	22.4138	23.0478	21.6663	22.9056	22.3023	15	15	10.2	10.2	10.2	1.01318	Q12789	General transcription factor 3C polypeptide 1	GTF3C1	0.657367
19.8194	20.4173	21.9712	22.4571	20.6032	21.9485	4	4	18.9	14.9	14.9	0.388613	Q12792	Twinfilin-1	TWF1	-0.8097
21.0769	21.9164	20.5597	20.6509	21.8908	20.7305	5	4	15.5	15.5	12	0.0464748	Q12800	Alpha-globin transcription factor CP2	TFCP2	0.0765333
23.6388	24.7581	23.8809	25.2253	23.424	24.5259	29	29	13.4	13.4	13.4	2.08317	Q12802	A-kinase anchor protein 13	AKAP13	-1.18853
22.8881	23.3203	23.3086	23.244	22.931	23.2495	10	10	39.2	39.2	39.2	0.776074	Q12824	SWI/SNF-related matrix-associated actin-dependent regulator of chromatin subfamily B member 1	SMARCB1	-0.2287
21.4628	20.9336	22.1884	20.6393	20.9957	20.4223	10	10	4.2	4.2	4.2	1.10155	Q12830	Nucleosome-remodeling factor subunit BPTF	BPTF	0.8839
21.4004	21.2808	22.1044	22.1737	20.0334	20.3588	4	4	15.5	15.5	15.5	0.0387904	Q12846	Syntaxin-4	STX4	-0.0917
24.4712	22.8262	24.9435	23.2058	24.8331	23.7803	13	13	35.2	35.2	35.2	2.0443	Q12849	G-rich sequence factor 1	GRSF1	1.4785
20.1803	20.4109	20.4202	21.5656	20.3406	19.5167	4	4	6	6	6	0.111588	Q12851	Mitogen-activated protein kinase kinase kinase kinase 2	MAP4K2	-0.184033
21.1301	21.8213	22.2229	21.1665	21.6055	21.4682	6	6	5.9	5.9	5.9	0.171955	Q12872	Splicing factor, suppressor of white-apricot homolog	SFSWAP	0.1675
26.3243	26.1	25.4919	25.4568	26.4528	25.7482	27	27	57.1	57.1	57.1	0.381619	Q12874	Splicing factor 3A subunit 3	SF3A3	0.321333
23.5646	23.6401	23.9323	24.1273	23.2724	23.2806	24	24	17.6	17.6	17.6	0.107891	Q12888	Tumor suppressor p53-binding protein 1	TP53BP1	-0.0929
26.8744	26.7269	26.8441	26.9167	26.8728	26.6263	22	22	71.8	71.8	71.8	0.553497	Q12904	Aminoacyl tRNA synthase complex-interacting multifunctional protein 1;Endothelial monocyte-activating polypeptide 2	AIMP1	0.107133
27.0148	27.1123	26.5551	26.6303	26.8792	26.5271	16	16	52.8	52.8	52.8	0.0944977	Q12905	Interleukin enhancer-binding factor 2	ILF2	0.0598
28.687	28.6321	28.6837	28.6191	28.6838	28.5075	43	41	49.4	49.4	47.5	1.17115	Q12906	Interleukin enhancer-binding factor 3	ILF3	0.0986
22.0328	22.1409	21.9783	21.8188	22.08	22.0407	7	7	19.4	19.4	19.4	0.109801	Q12907	Vesicular integral-membrane protein VIP36	LMAN2	0.0302333
26.8066	27.4838	26.8618	27.7157	26.6113	27.2728	33	33	46.3	46.3	46.3	2.0985	Q12912	Lymphoid-restricted membrane protein;Processed lymphoid-restricted membrane protein	LRMP	-0.730867
29.1739	28.6496	29.1307	27.8731	29.2979	28.5835	54	54	67.9	67.9	67.9	1.51628	Q12931	Heat shock protein 75 kDa, mitochondrial	TRAP1	0.8321
19.5013	19.4267	21.2972	21.1802	21.2341	20.9561	5	5	9.8	9.8	9.8	0.0677915	Q12933	TNF receptor-associated factor 2	TRAF2	0.156533
21.7672	22.1135	21.5871	21.1677	19.1563	19.1731	3	3	4.8	4.8	4.8	0.00510175	Q12959	Disks large homolog 1	DLG1	0.0187667
19.7926	21.7888	21.6587	21.9633	21.1909	20.9717	2	2	17.9	17.9	17.9	0.470761	Q12962	Transcription initiation factor TFIID subunit 10	TAF10	-0.693867
24.5234	24.6515	24.7987	24.6412	24.4218	24.2846	10	10	49	49	49	0.12295	Q12972	Nuclear inhibitor of protein phosphatase 1;Activator of RNA decay	PPP1R8	0.0555333
22.3747	22.3981	22.8156	22.7651	22.8184	22.7582	6	6	47.3	47.3	47.3	0.0524679	Q12974	Protein tyrosine phosphatase type IVA 2	PTP4A2	0.0291
20.0776	21.3296	19.6996	19.6203	22.4578	21.8647	2	2	8	8	8	0.0610977	Q12982;Q86WG3	BCL2/adenovirus E1B 19 kDa protein-interacting protein 2;Caytaxin	BNIP2;ATCAY	-0.1932
18.5772	18.9026	20.2605	20.7892	20.1451	19.5352	5	5	6.6	6.6	6.6	0.0355096	Q12986	Transcriptional repressor NF-X1	NFX1	-0.0814
23.2836	23.0736	23.6305	23.4524	24.7372	22.8368	10	10	24.5	24.5	24.5	0.738766	Q12996	Cleavage stimulation factor subunit 3	CSTF3	0.762833
26.0824	26.4517	26.5586	26.5461	26.1035	26.5752	21	21	65.9	65.9	65.9	0.798831	Q13011	Delta(3,5)-Delta(2,4)-dienoyl-CoA isomerase, mitochondrial	ECH1	-0.276167
19.837	19.7659	19.9348	20.2991	19.5897	20.1346	3	3	5.6	5.6	5.6	0.674408	Q13042	Cell division cycle protein 16 homolog	CDC16	-0.279367
25.899	26.4655	25.4425	26.394	25.4777	26.5412	21	21	47	47	47	2.31154	Q13043	Serine/threonine-protein kinase 4;Serine/threonine-protein kinase 4 37kDa subunit;Serine/threonine-protein kinase 4 18kDa subunit	STK4	-0.8605
25.3893	25.8206	25.7023	25.7375	25.2364	25.3807	28	28	25.9	25.9	25.9	0.456515	Q13045	Protein flightless-1 homolog	FLII	-0.2036
22.5571	23.021	23.2481	23.0298	22.5304	23.1622	7	7	18.6	18.6	18.6	0.53951	Q13057	Bifunctional coenzyme A synthase;Phosphopantetheine adenylyltransferase;Dephospho-CoA kinase	COASY	-0.292467
24.1726	23.6135	24.2093	23.6572	24.0213	22.067	11	11	55.1	55.1	55.1	0.906449	Q13084	39S ribosomal protein L28, mitochondrial	MRPL28	1.02183
24.544	23.3727	24.4218	22.6043	24.292	21.8319	21	18	11.3	11.3	9.4	1.80317	Q13085	Acetyl-CoA carboxylase 1;Biotin carboxylase	ACACA	1.8163
25.0051	24.9628	25.048	24.9904	24.3348	24.4756	15	15	34.2	34.2	34.2	0.0158175	Q13098	COP9 signalosome complex subunit 1	GPS1	-0.0136333
20.6116	20.0806	21.9238	19.5772	20.6674	20.1851	5	5	8.4	8.4	8.4	1.12615	Q13111	Chromatin assembly factor 1 subunit A	CHAF1A	1.11997
22.5103	21.0937	22.4416	20.1017	22.391	20.3627	6	6	16.1	16.1	16.1	2.52698	Q13112	Chromatin assembly factor 1 subunit B	CHAF1B	1.92827
24.9289	24.4301	24.9499	24.4717	24.4917	23.9646	15	15	33.6	33.6	33.6	1.06765	Q13123	Protein Red	IK	0.501367
26.2814	25.8831	26.8469	26.4198	26.3323	26.0235	20	20	73.1	73.1	73.1	0.71466	Q13126	S-methyl-5-thioadenosine phosphorylase	MTAP	0.378067
21.7149	22.1135	22.2617	22.7768	21.4398	23.0893	8	8	19.1	19.1	19.1	1.06899	Q13131	5-AMP-activated protein kinase catalytic subunit alpha-1	PRKAA1	-0.8544
23.0771	22.9035	23.8552	22.9004	23.0907	23.4458	11	11	23	23	23	0.338577	Q13144	Translation initiation factor eIF-2B subunit epsilon	EIF2B5	0.257767
26.7808	26.8741	26.9818	26.986	27.1803	27.3502	24	24	51.4	51.4	51.4	0.184557	Q13148	TAR DNA-binding protein 43	TARDBP	-0.0891333
27.6326	27.3371	27.4139	27.0069	27.1694	26.7974	20	20	65.9	65.9	65.9	0.802436	Q13151	Heterogeneous nuclear ribonucleoprotein A0	HNRNPA0	0.358167
19.567	21.1147	19.8565	21.484	20.5141	20.4711	4	3	24	11.2	9	1.20406	Q13153	Serine/threonine-protein kinase PAK 1	PAK1	-1.04407
25.5849	25.147	25.6173	25.319	25.5418	25.1583	12	12	39.4	39.4	39.4	2.47601	Q13155	Aminoacyl tRNA synthase complex-interacting multifunctional protein 2	AIMP2	0.373233
25.6262	25.2657	25.6296	24.7953	25.1032	24.3983	9	9	61.3	54.2	54.2	0.970425	Q13162	Peroxiredoxin-4	PRDX4	0.633233
26.3345	26.6441	26.241	26.7964	26.4583	26.6948	26	16	61.5	61.5	43.5	2.04834	Q13177	Serine/threonine-protein kinase PAK 2;PAK-2p27;PAK-2p34	PAK2	-0.367167
28.0861	27.769	28.1336	27.5262	28.0885	27.6298	18	16	86.3	86.3	77.6	2.51478	Q13185	Chromobox protein homolog 3	CBX3	0.461067
26.7174	26.806	26.8421	27.0142	26.9907	27.2196	37	37	49	49	49	0.497517	Q13200	26S proteasome non-ATPase regulatory subunit 2	PSMD2	-0.1632
21.3865	20.0407	24.1234	21.6702	23.4653	21.1317	14	14	19	19	19	1.00535	Q13206	Probable ATP-dependent RNA helicase DDX10	DDX10	2.0442
20.5684	20.2607	20.4081	21.7853	21.154	20.965	4	4	9.1	9.1	9.1	0.232484	Q13217	DnaJ homolog subfamily C member 3	DNAJC3	-0.2935
26.1999	25.9088	26.3804	25.7661	26.3792	25.8392	22	22	72.9	72.9	72.9	2.56893	Q13242	Serine/arginine-rich splicing factor 9	SRSF9	0.4818
26.3823	26.0621	25.082	24.9951	25.4011	24.7791	11	11	38.2	38.2	38.2	0.243069	Q13243	Serine/arginine-rich splicing factor 5	SRSF5	0.343033
26.3331	26.1857	26.537	25.8715	26.1574	26.0459	11	11	34.3	29.7	29.7	1.01495	Q13247	Serine/arginine-rich splicing factor 6	SRSF6	0.308133
23.6296	22.5803	24.0369	21.4014	24.0127	22.7908	5	5	22	22	22	1.65	Q13257	Mitotic spindle assembly checkpoint protein MAD2A	MAD2L1	1.63557
28.7268	28.4468	29.1381	28.4795	28.7053	28.4508	48	48	67.5	67.5	67.5	1.31886	Q13263	Transcription intermediary factor 1-beta	TRIM28	0.3977
28.1419	26.8105	28.3657	26.7888	27.8922	27.058	25	21	57.9	57.9	52.4	2.81815	Q13283	Ras GTPase-activating protein-binding protein 1	G3BP1	1.2475
23.0189	23.0648	22.7119	22.6067	23.0279	22.5854	8	8	34.6	34.6	34.6	0.373364	Q13303	Voltage-gated potassium channel subunit beta-2	KCNAB2	0.167267
25.272	24.1284	25.5091	23.9277	24.7966	24.4305	13	13	46.9	25.5	25.5	1.80462	Q13310	Polyadenylate-binding protein 4	PABPC4	1.03037
20.9999	21.8831	21.4695	22.8029	20.7391	22.2357	13	13	5.4	5.4	5.4	1.64728	Q13315	Serine-protein kinase ATM	ATM	-1.23773
24.6841	24.2665	24.927	24.1828	24.5302	24.1667	18	13	34.7	31.2	24.1	1.88149	Q13330	Metastasis-associated protein MTA1	MTA1	0.508433
27.9814	27.542	27.9333	27.6315	27.7624	27.5433	28	28	77.2	77.2	77.2	1.93241	Q13347	Eukaryotic translation initiation factor 3 subunit I	EIF3I	0.3201
23.9444	23.709	23.7494	23.4259	23.6684	24.8203	7	7	16.2	16.2	16.2	0.172657	Q13356	Peptidyl-prolyl cis-trans isomerase-like 2	PPIL2	-0.197667
20.6311	20.6251	19.8819	19.8257	21.1599	20.6069	3	3	10.3	8	8	0.170375	Q13362	Serine/threonine-protein phosphatase 2A 56 kDa regulatory subunit gamma isoform	PPP2R5C	0.205067
24.1337	24.6429	24.4883	25.0665	23.8583	24.7138	15	15	35	35	35	1.34868	Q13363	C-terminal-binding protein 1	CTBP1	-0.647633
25.8151	25.8791	26.442	26.7584	25.7274	26.3148	8	8	74.1	49.7	49.7	0.402942	Q13404	Ubiquitin-conjugating enzyme E2 variant 1	UBE2V1	-0.3226
22.5261	21.944	21.4552	21.301	22.277	21.1465	4	4	31.3	31.3	31.3	0.699897	Q13405	39S ribosomal protein L49, mitochondrial	MRPL49	0.622267
24.4583	24.5364	24.6263	24.7228	23.6491	24.3747	12	12	19.9	19.9	19.9	0.3993	Q13409	Cytoplasmic dynein 1 intermediate chain 2	DYNC1I2	-0.300067
24.5926	25.697	23.566	25.5651	24.7414	25.926	18	18	42.9	42.9	42.9	1.68885	Q13418	Integrin-linked protein kinase	ILK	-1.42937
23.9692	24.0869	23.9538	24.0555	23.4428	23.2875	7	7	29.3	21.2	21.2	0.022771	Q13422	DNA-binding protein Ikaros	IKZF1	-0.0213667
24.7872	25.2218	24.0604	24.2054	23.8535	24.2816	20	20	20.9	20.9	20.9	0.318153	Q13423	NAD(P) transhydrogenase, mitochondrial	NNT	-0.3359
21.7897	22.4835	20.6993	19.4812	22.1349	21.8376	5	5	16.1	16.1	16.1	0.0971179	Q13426	DNA repair protein XRCC4	XRCC4	0.273867
24.5349	24.572	24.9026	24.8953	24.882	24.8322	10	10	13.7	13.7	13.7	0.0142235	Q13427	Peptidyl-prolyl cis-trans isomerase G	PPIG	0.00666667
26.1458	25.7354	26.4877	26.2652	25.9713	25.8835	33	33	26.8	26.8	26.8	0.476248	Q13428	Treacle protein	TCOF1	0.240233
20.3487	20.3915	19.0883	20.7186	20.0208	21.678	3	2	15.8	15.8	12.1	0.962729	Q13432	Protein unc-119 homolog A	UNC119	-1.1101
27.5284	27.3978	27.6686	27.4077	26.9431	26.7959	47	47	52.5	52.5	52.5	0.234813	Q13435	Splicing factor 3B subunit 2	SF3B2	0.179567
25.3953	25.1255	25.5591	25.7137	25.009	24.9973	16	16	54.7	54.7	54.7	0.0531135	Q13442	28 kDa heat- and acid-stable phosphoprotein	PDAP1	0.0423
26.2833	25.9926	26.0281	26.0206	26.3807	25.7969	19	19	50.5	50.5	50.5	1.09278	Q13451	Peptidyl-prolyl cis-trans isomerase FKBP5	FKBP5	0.294
21.2475	22.3654	22.8798	24.2	19.5982	21.8234	13	13	8.1	8.1	8.1	0.582873	Q13459	Unconventional myosin-IXb	MYO9B	-1.55443
22.5924	22.7866	23.1198	24.3704	22.524	23.6302	21	19	17.2	17.2	16.2	0.793737	Q13464	Rho-associated protein kinase 1	ROCK1	-0.850333
19.2664	20.4895	20.0039	20.0157	19.9056	19.8649	3	3	4.5	4.5	4.5	0.597427	Q13469	Nuclear factor of activated T-cells, cytoplasmic 2	NFATC2	-0.398067
21.2457	20.203	21.5674	20.5962	21.485	20.8208	6	5	6.9	6.9	5.8	1.91899	Q13472	DNA topoisomerase 3-alpha	TOP3A	0.8927
22.0088	22.4368	22.3941	21.8711	22.4738	22.9344	6	6	10.1	10.1	10.1	0.132246	Q13492	Phosphatidylinositol-binding clathrin assembly protein	PICALM	-0.121867
22.6567	22.1744	24.8668	23.9021	21.7561	21.6296	12	12	43.6	43.6	43.6	0.172592	Q13501	Sequestosome-1	SQSTM1	0.5245
23.5314	23.5481	23.3418	23.0601	23.6642	23.0386	9	9	26	26	26	0.71036	Q13505	Metaxin-1	MTX1	0.296867
27.9742	27.918	28.3067	27.5496	27.9033	28.0423	18	14	72	50.9	48.2	0.509373	Q13509	Tubulin beta-3 chain	TUBB3	0.224767
22.0363	22.4919	21.6322	22.0907	21.989	21.859	7	7	9	9	9	0.509722	Q13523	Serine/threonine-protein kinase PRP4 homolog	PRPF4B	-0.261367
25.6817	25.7146	25.4679	25.4212	25.1111	24.8372	10	10	80.4	80.4	80.4	0.113327	Q13526	Peptidyl-prolyl cis-trans isomerase NIMA-interacting 1	PIN1	0.0959
21.8073	20.7167	23.035	22.5373	19.2649	19.9887	2	2	35.6	35.6	35.6	0.0753466	Q13541	Eukaryotic translation initiation factor 4E-binding protein 1	EIF4EBP1	0.288167
25.9315	25.9583	25.9221	25.6175	25.7475	25.9218	20	14	49.4	49.4	39.8	0.100201	Q13547	Histone deacetylase 1	HDAC1	0.0345
19.1518	19.1375	19.9865	20.4846	21.0157	20.6013	2	0	16.4	3.9	0	0.0106804	Q13554	Calcium/calmodulin-dependent protein kinase type II subunit beta	CAMK2B	-0.0231333
25.3657	26.1131	25.4125	26.7837	25.4603	26.4384	21	15	45.9	45.9	29.3	2.20957	Q13557	Calcium/calmodulin-dependent protein kinase type II subunit delta	CAMK2D	-1.03223
25.5108	25.7998	25.0195	25.6016	25.342	25.8633	21	21	49.6	49.6	49.6	1.32284	Q13561	Dynactin subunit 2	DCTN2	-0.464133
23.2525	23.4888	23.0628	23.4256	23.0907	22.8377	11	11	26.4	26.4	26.4	0.206951	Q13564	NEDD8-activating enzyme E1 regulatory subunit	NAE1	-0.115367
23.0615	23.0435	23.3647	23.5337	22.9334	22.6801	4	4	16.7	16.7	16.7	0.0416752	Q13572	Inositol-tetrakisphosphate 1-kinase	ITPK1	0.0341
25.258	25.0198	26.1203	25.5847	25.2588	25.1621	18	18	40.1	40.1	40.1	0.362904	Q13573	SNW domain-containing protein 1	SNW1	0.290167
25.7278	26.8426	25.0798	26.4634	25.9031	26.8964	59	59	40.4	39.4	39.4	1.82214	Q13576	Ras GTPase-activating-like protein IQGAP2	IQGAP2	-1.1639
22.5688	24.0434	22.2674	24.4108	21.479	23.031	14	14	27.2	27.2	27.2	1.51641	Q13586	Stromal interaction molecule 1	STIM1	-1.72333
24.6438	25.3809	24.1631	24.6581	24.2501	24.8969	11	11	64.1	64.1	64.1	1.13722	Q13588	GRB2-related adapter protein	GRAP	-0.6263
25.0155	25.1212	25.0737	24.7605	25.0494	24.7006	11	11	45.7	42.2	42.2	0.630759	Q13595	Transformer-2 protein homolog alpha	TRA2A	0.185433
25.1511	25.2806	24.9454	25.5924	25.0377	25.1736	20	20	47.3	43.3	43.3	1.02716	Q13596	Sorting nexin-1	SNX1	-0.304133
23.442	22.9038	24.2305	22.3617	23.7469	23.5203	8	8	22.3	22.3	22.3	1.01517	Q13601	KRR1 small subunit processome component homolog	KRR1	0.877867
24.3809	24.4134	24.4753	24.125	24.3666	24.585	8	8	17.6	17.6	17.6	0.0849022	Q13610	Periodic tryptophan protein 1 homolog	PWP1	0.0331333
23.6614	24.0991	23.6751	23.8864	23.4543	23.9289	5	5	11.3	11.3	11.3	1.74828	Q13613	Myotubularin-related protein 1	MTMR1	-0.374533
23.7395	22.9984	24.6449	23.7974	24.4767	24.0218	19	19	24.1	24.1	24.1	0.750569	Q13616	Cullin-1	CUL1	0.681167
23.2645	23.4957	23.1356	23.4378	23.475	23.7945	13	13	18.9	18.9	18.9	0.893727	Q13617	Cullin-2	CUL2	-0.2843
23.1812	23.696	23.5806	23.5635	23.785	23.6615	12	12	18.9	18.9	18.9	0.275666	Q13618	Cullin-3	CUL3	-0.124733
23.4793	22.953	23.198	22.5766	24.532	23.4328	17	10	28.6	28.6	20.2	0.720258	Q13619	Cullin-4A	CUL4A	0.748967
21.4758	22.0823	20.542	22.0604	21.1577	21.4222	6	6	15.1	8.1	8.1	1.07197	Q13620	Cullin-4B	CUL4B	-0.796467
22.8242	22.6634	20.0103	22.924	22.1282	22.7936	5	5	19.6	19.6	19.6	0.600478	Q13630	GDP-L-fucose synthase	TSTA3	-1.13943
23.0609	21.5299	23.0878	23.2906	22.9086	22.4901	10	10	28.5	28.5	28.5	0.49624	Q13642	Four and a half LIM domains protein 1	FHL1	0.582233
19.3395	19.9228	20.6788	20.5504	19.927	19.4562	2	2	12.9	12.9	12.9	0.00346799	Q13643	Four and a half LIM domains protein 3	FHL3	0.0053
21.9248	21.3439	22.3669	21.7843	22.228	21.49	4	4	13.6	13.6	13.6	1.58287	Q13685	Angio-associated migratory cell protein	AAMP	0.633833
25.0314	24.6755	24.0647	23.5834	24.0383	23.8927	14	14	25	25	25	0.286946	Q13724	Mannosyl-oligosaccharide glucosidase	MOGS	0.3276
22.5255	22.5628	22.4329	22.8108	22.7307	22.3813	5	5	12.3	12.3	12.3	0.0493965	Q13769	THO complex subunit 5 homolog	THOC5	-0.0219333
28.4255	28.7262	28.3841	28.9362	28.1276	28.4826	140	140	56	56	56	1.17715	Q13813	Spectrin alpha chain, non-erythrocytic 1	SPTAN1	-0.4026
23.7835	22.6125	24.7168	21.7528	24.0411	21.3203	14	14	19.2	19.2	19.2	2.08017	Q13823	Nucleolar GTP-binding protein 2	GNL2	2.28527
29.35	29.4646	28.7239	28.7982	29.6166	29.6096	43	22	78.5	78.5	49.3	0.0576074	Q13838	Spliceosome RNA helicase DDX39B	DDX39B	-0.0606333
24.6957	24.7979	24.0806	24.4224	24.8615	24.0383	11	11	29.2	29.2	29.2	0.145192	Q13867	Bleomycin hydrolase	BLMH	0.1264
24.3732	23.6632	23.9754	22.2963	24.6314	23.3231	14	14	42	42	42	1.27619	Q13868	Exosome complex component RRP4	EXOSC2	1.23247
20.9983	22.1642	21.0182	23.6674	20.549	23.2713	10	10	29.4	29.4	29.4	1.99397	Q13884	Beta-1-syntrophin	SNTB1	-2.17913
25.3985	24.3469	25.4562	24.1468	24.8429	23.8152	14	14	35.7	35.7	35.7	1.97452	Q13895	Bystin	BYSL	1.12957
24.0597	25.6291	25.3404	27.0837	24.2112	25.9759	17	17	18.3	18.3	18.3	1.32825	Q13905	Rap guanine nucleotide exchange factor 1	RAPGEF1	-1.69247
23.259	22.7899	23.2621	23.4447	24.3639	23.1827	9	9	47.6	47.6	47.6	0.518717	Q13907	Isopentenyl-diphosphate Delta-isomerase 1	IDI1	0.489233
25.6988	26.1356	25.4558	25.9532	25.2013	25.9423	15	15	68.7	68.7	68.7	1.62838	Q13951	Core-binding factor subunit beta	CBFB	-0.5584
22.671	22.7013	23.2435	22.9783	23.2179	22.7569	5	5	11.4	11.4	11.4	0.493439	Q13952	Nuclear transcription factor Y subunit gamma	NFYC	0.231967
23.919	25.8922	25.0108	27.1689	22.4845	25.5937	19	19	18.7	18.7	18.7	1.29066	Q14005	Pro-interleukin-16;Interleukin-16	IL16	-2.4135
25.8934	24.9676	25.7816	24.5319	26.0572	24.8996	47	47	29.1	29.1	29.1	2.67484	Q14008	Cytoskeleton-associated protein 5	CKAP5	1.11103
25.6024	25.7161	26.3505	26.117	25.2229	24.8853	12	12	68.6	68.6	68.6	0.11252	Q14011	Cold-inducible RNA-binding protein	CIRBP	0.152467
27.9849	28.4928	27.9542	29.0289	28.3773	29.171	25	25	86.6	86.6	86.6	1.48367	Q14019	Coactosin-like protein	COTL1	-0.7921
20.2382	19.8557	20.5211	20.6294	20.4452	20.6424	2	2	52.4	52.4	52.4	0.0316598	Q14061	Cytochrome c oxidase copper chaperone	COX17	0.0256667
29.8936	29.8862	29.8156	30.0083	29.8278	29.6663	39	37	57.2	57.2	57.2	0.0258965	Q14103	Heterogeneous nuclear ribonucleoprotein D0	HNRNPD	-0.00793333
25.967	24.876	26.1723	24.9702	26.1528	24.8145	26	26	44.8	44.8	44.8	3.96284	Q14137	Ribosome biogenesis protein BOP1	BOP1	1.21047
21.5364	22.1008	22.8938	22.4044	22.8466	20.7615	3	3	4.6	4.6	4.6	0.425219	Q14139	Ubiquitin conjugation factor E4 A	UBE4A	0.670033
26.893	27.4007	26.9675	27.5195	26.4482	26.9873	27	15	55.1	55.1	35	1.0959	Q14141	Septin-6	2022-09-06	-0.532933
21.7721	22.4951	22.303	22.9029	21.9302	22.1128	7	7	11.9	11.9	11.9	0.840423	Q14149	MORC family CW-type zinc finger protein 3	MORC3	-0.501833
23.7491	23.7097	24.3679	23.8088	23.4311	23.6316	14	14	37.1	21.8	21.8	0.180405	Q14151	Scaffold attachment factor B2	SAFB2	0.132667
28.5237	28.2643	28.7488	28.5567	28.5868	28.3821	96	96	58.5	58.5	58.5	0.946034	Q14152	Eukaryotic translation initiation factor 3 subunit A	EIF3A	0.218733
23.3158	23.4768	24.1366	24.7736	22.6626	23.2963	8	8	19.3	14.6	14.6	0.308355	Q14155	Rho guanine nucleotide exchange factor 7	ARHGEF7	-0.477233
25.9241	25.0051	26.304	25.6302	25.9036	24.82	27	27	32.7	32.7	32.7	1.48883	Q14157	Ubiquitin-associated protein 2-like	UBAP2L	0.892133
23.4576	22.5387	23.5116	22.1854	23.3649	22.647	18	18	15.6	15.6	15.6	2.60583	Q14160	Protein scribble homolog	SCRIB	0.987667
23.0654	24.1769	24.1445	25.6506	24.1012	25.148	18	15	30.2	30.2	27.9	1.02761	Q14161	ARF GTPase-activating protein GIT2	GIT2	-1.22147
23.0703	23.0975	23.744	23.2519	22.9384	22.867	7	7	27.1	27.1	27.1	0.260545	Q14165	Malectin	MLEC	0.178767
26.5049	26.1593	26.3791	25.9908	26.4731	25.9657	32	32	59.9	59.9	59.9	2.3516	Q14166	Tubulin--tyrosine ligase-like protein 12	TTLL12	0.413767
22.2932	21.5093	22.5209	20.6355	22.1937	20.8879	5	5	12	12	12	2.05735	Q14181	DNA polymerase alpha subunit B	POLA2	1.32503
23.7738	23.0228	23.5912	22.9455	23.5818	23.2713	6	6	38.3	38.3	38.3	2.09028	Q14197	Peptidyl-tRNA hydrolase ICT1, mitochondrial	ICT1	0.569067
24.5618	24.9206	24.6407	25.8234	24.6294	25.1406	37	37	36	36	36	1.17883	Q14203	Dynactin subunit 1	DCTN1	-0.684233
27.6885	27.8931	27.5321	27.757	27.5406	27.685	136	136	35.1	35.1	35.1	1.13326	Q14204	Cytoplasmic dynein 1 heavy chain 1	DYNC1H1	-0.1913
23.2777	23.4233	23.7582	24.0779	23.8386	23.9301	5	5	17.7	17.7	17.7	0.282734	Q14232	Translation initiation factor eIF-2B subunit alpha	EIF2B1	-0.1856
23.7955	24.4636	23.6675	24.3105	21.0495	23.2885	3	3	42	11.1	11.1	0.539796	Q14240	Eukaryotic initiation factor 4A-II	EIF4A2	-1.18337
22.9566	22.9078	23.4681	23.5149	23.127	22.6758	10	10	15.7	15.7	15.7	0.199225	Q14241	Transcription elongation factor B polypeptide 3	TCEB3	0.151067
22.9961	21.2364	22.8879	20.5438	23.0321	20.7814	7	7	27.9	27.9	27.9	3.28278	Q14249	Endonuclease G, mitochondrial	ENDOG	2.11817
21.6726	22.6799	21.8596	22.5865	21.9847	22.5498	12	12	36.7	36.7	36.7	2.83082	Q14254	Flotillin-2	FLOT2	-0.766433
26.0555	26.7848	25.8263	26.7752	25.7649	26.5748	34	34	48.3	48.3	48.3	2.75321	Q14258	E3 ubiquitin/ISG15 ligase TRIM25	TRIM25	-0.829367
21.9323	23.7861	20.7726	25.1406	21.7694	24.3737	16	16	19.1	19.1	19.1	2.27612	Q14289	Protein-tyrosine kinase 2-beta	PTK2B	-2.94203
24.5104	24.0752	24.4273	23.7154	23.7564	23.0533	7	7	17.5	17.5	17.5	0.738907	Q14318	Peptidyl-prolyl cis-trans isomerase FKBP8	FKBP8	0.616733
23.5092	23.4529	23.7427	23.2712	23.806	23.5903	9	9	30.4	30.4	30.4	0.894629	Q14320	Protein FAM50A	FAM50A	0.247833
23.8051	23.2861	24.396	23.389	24.2766	23.6234	8	8	27.9	27.9	27.9	1.61305	Q14331	Protein FRG1	FRG1	0.7264
23.507	23.1421	23.8426	21.2284	22.5031	21.8299	5	5	37.7	37.7	37.7	0.812225	Q14353	Guanidinoacetate N-methyltransferase	GAMT	1.21743
21.7432	20.1911	21.9205	22.0608	21.9738	21.9724	6	6	30.7	30.7	30.7	0.314205	Q14376	UDP-glucose 4-epimerase	GALE	0.471067
26.4573	25.194	26.4572	25.1464	26.5865	25.0653	18	18	30.9	30.9	30.9	4.73959	Q14444	Caprin-1	CAPRIN1	1.3651
26.8485	26.5966	26.6651	26.1194	26.6253	26.0744	24	24	48.3	48.3	48.3	1.16997	Q14498	RNA-binding protein 39	RBM39	0.4495
21.2171	20.8393	21.4017	20.8687	21.4072	20.9014	4	4	7.1	7.1	7.1	2.71916	Q14554	Protein disulfide-isomerase A5	PDIA5	0.4722
23.2586	24.2018	23.9412	24.1434	24.3262	24.221	16	16	57	53.1	53.1	0.481323	Q14558	Phosphoribosyl pyrophosphate synthase-associated protein 1	PRPSAP1	-0.346733
19.113	19.9859	21.1363	20.3072	21.1915	20.408	4	4	5.8	4.3	4.3	0.130247	Q14562	ATP-dependent RNA helicase DHX8	DHX8	0.246567
27.9984	27.533	28.2436	27.0097	28.0013	27.3174	51	51	52.1	52.1	52.1	2.00296	Q14566	DNA replication licensing factor MCM6	MCM6	0.7944
22.6524	23.7378	23.2908	24.6139	22.436	23.3243	27	27	18.5	18.5	18.5	1.12679	Q14669	E3 ubiquitin-protein ligase TRIP12	TRIP12	-1.09893
23.293	22.4725	24.1923	23.1951	22.932	21.708	9	7	10.2	10.2	8.6	0.824425	Q14671	Pumilio homolog 1	PUM1	1.0139
22.6035	22.1714	19.4172	19.877	22.2605	21.5892	14	14	15.3	15.3	15.3	0.0608693	Q14676	Mediator of DNA damage checkpoint protein 1	MDC1	0.214533
23.5702	23.9879	24.369	24.6883	23.7749	23.9649	13	13	25.9	25.9	25.9	0.385711	Q14677	Clathrin interactor 1	CLINT1	-0.309
26.6869	26.6137	26.7838	26.6779	26.8257	26.8123	68	68	54.7	54.7	54.7	0.376403	Q14683	Structural maintenance of chromosomes protein 1A	SMC1A	0.0641667
25.6261	24.8363	25.5107	24.553	25.3831	24.683	22	22	36.3	36.3	36.3	2.78593	Q14684	Ribosomal RNA processing protein 1 homolog B	RRP1B	0.815867
26.7232	25.9283	26.658	25.5271	26.7751	26.0296	52	52	34.9	34.9	34.9	2.32069	Q14690	Protein RRP5 homolog	PDCD11	0.890433
20.5373	19.8268	21.0843	19.6354	20.2957	19.9768	2	2	20.4	20.4	20.4	1.50804	Q14691	DNA replication complex GINS protein PSF1	GINS1	0.8261
26.2748	25.6577	26.2061	25.5201	26.1446	25.4636	26	26	22.7	22.7	22.7	3.18355	Q14692	Ribosome biogenesis protein BMS1 homolog	BMS1	0.661367
24.114	23.0532	25.0004	23.3623	24.1848	22.8364	11	11	22.2	22.2	22.2	1.85649	Q14694	Ubiquitin carboxyl-terminal hydrolase 10	USP10	1.3491
22.792	22.9682	22.4588	22.8177	22.5383	22.6963	4	4	20.1	20.1	20.1	0.84037	Q14696	LDLR chaperone MESD	MESDC2	-0.231033
27.8657	28.0799	27.6887	27.7118	27.6932	27.6832	33	33	39	39	39	0.208875	Q14697	Neutral alpha-glucosidase AB	GANAB	-0.0757667
23.1945	23.3279	22.2777	22.2196	22.9152	22.7956	6	5	12.3	12.3	10.3	0.0116221	Q14738	Serine/threonine-protein phosphatase 2A 56 kDa regulatory subunit delta isoform	PPP2R5D	0.0147667
25.8322	26.1224	25.2676	25.7063	25.2214	25.3343	7	7	12.2	12.2	12.2	0.394183	Q14739	Lamin-B receptor	LBR	-0.2806
22.8978	24.9151	24.7192	25.7172	23.9281	25.7784	6	6	39.8	39.8	39.8	1.27601	Q14761	Protein tyrosine phosphatase receptor type C-associated protein	PTPRCAP	-1.62187
20.6211	21.7146	20.7776	21.163	20.3347	21.0097	6	6	2.4	2.4	2.4	1.34177	Q14789	Golgin subfamily B member 1	GOLGB1	-0.717967
21.5976	21.7509	20.4445	21.6366	21.2004	21.6876	6	6	15	15	15	0.833806	Q14790	Caspase-8;Caspase-8 subunit p18;Caspase-8 subunit p10	CASP8	-0.610867
23.0452	21.6277	22.2022	20.8159	22.3277	19.4839	10	10	26.3	26.3	26.3	1.30138	Q14807	Kinesin-like protein KIF22	KIF22	1.88253
27.8698	27.6896	27.8333	27.221	27.4434	27.0788	65	65	35.8	35.8	35.8	0.774283	Q14839	Chromodomain-helicase-DNA-binding protein 4	CHD4	0.3857
26.5137	27.983	26.9172	28.8981	26.6442	28.2881	28	28	62.5	62.5	62.5	2.34986	Q14847	LIM and SH3 domain protein 1	LASP1	-1.69803
23.483	23.4763	22.8913	23.2403	23.4899	23.2211	6	6	20	20	20	0.0387815	Q14919	Dr1-associated corepressor	DRAP1	-0.0245
22.9759	22.7901	23.5747	23.7462	23.0274	23.0891	15	15	11.2	11.2	11.2	0.0153219	Q14966	Zinc finger protein 638	ZNF638	-0.0158
28.2339	28.4301	28.0129	28.2564	28.4225	28.5403	36	36	41.8	41.8	41.8	0.572687	Q14974	Importin subunit beta-1	KPNB1	-0.185833
27.3877	25.9433	27.7486	26.1916	27.719	26.5297	32	32	27.9	27.9	27.9	2.61088	Q14978	Nucleolar and coiled-body phosphoprotein 1	NOLC1	1.3969
28.3673	28.5971	28.692	28.7403	28.1916	28.5007	137	137	62.5	62.5	62.5	0.531457	Q14980	Nuclear mitotic apparatus protein 1	NUMA1	-0.195733
22.8977	22.7645	23.0843	23.1201	22.6932	23.0802	9	9	6.2	6.2	6.2	0.238425	Q14997	Proteasome activator complex subunit 4	PSME4	-0.0965333
24.0902	24.1495	24.8765	24.709	24.5082	24.4456	16	16	14.7	14.7	14.7	0.071551	Q14C86	GTPase-activating protein and VPS9 domain-containing protein 1	GAPVD1	0.0569333
23.7562	23.7134	23.1303	23.8589	23.9843	23.1257	8	8	11.6	11.6	11.6	0.0587235	Q14CX7	N-alpha-acetyltransferase 25, NatB auxiliary subunit	NAA25	0.0576
25.2435	24.5263	25.1888	24.0287	25.1637	24.4223	19	19	37.2	37.2	37.2	2.32746	Q15003	Condensin complex subunit 2	NCAPH	0.8729
23.6366	23.5315	23.7171	24.3093	23.1926	22.2892	4	4	26.1	26.1	26.1	0.0802249	Q15005	Signal peptidase complex subunit 2	SPCS2	0.138767
22.915	22.8093	22.2756	21.8896	22.0332	22.0327	5	5	18.5	18.5	18.5	0.158393	Q15006	ER membrane protein complex subunit 2	EMC2	0.164067
23.0233	23.0773	23.7865	23.2033	22.217	22.5287	7	7	20.2	20.2	20.2	0.0499555	Q15007	Pre-mRNA-splicing regulator WTAP	WTAP	0.0725
25.7893	25.7617	25.6026	25.9746	25.6245	25.1776	17	17	36.8	36.8	36.8	0.0477502	Q15008	26S proteasome non-ATPase regulatory subunit 6	PSMD6	0.0341667
20.59	19.6984	20.6091	19.6282	20.2518	19.4692	2	2	10.1	10.1	10.1	2.56006	Q15014	Mortality factor 4-like protein 2	MORF4L2	0.885033
23.1176	23.0904	23.1012	23.6575	23.0151	23.3078	9	9	28.2	28.2	28.2	0.747672	Q15018	BRISC complex subunit Abro1	FAM175B	-0.273933
27.6599	27.8216	27.3606	27.7119	27.3465	27.4744	30	30	77	77	77	0.669656	Q15019	Septin-2	2022-09-02	-0.213633
26.0894	26.1172	26.2591	26.3829	25.8283	25.9268	36	36	43.1	43.1	43.1	0.173192	Q15020	Squamous cell carcinoma antigen recognized by T-cells 3	SART3	-0.0833667
24.9591	24.1394	25.045	23.3444	25.2265	24.644	28	28	25.9	25.9	25.9	1.25643	Q15021	Condensin complex subunit 1	NCAPD2	1.03427
21.9789	20.5044	22.716	21.5894	23.1567	22.1867	8	8	20.6	20.6	20.6	0.926491	Q15022	Polycomb protein SUZ12	SUZ12	1.19037
23.7407	22.6399	23.3718	22.379	23.5127	22.341	8	8	35.4	35.4	35.4	2.79938	Q15024	Exosome complex component RRP42	EXOSC7	1.08843
25.194	26.154	25.0982	26.4413	24.8219	26.0506	25	25	44.9	43.8	43.8	2.72461	Q15027	Arf-GAP with coiled-coil, ANK repeat and PH domain-containing protein 1	ACAP1	-1.17727
27.4662	27.2898	27.2228	27.0016	27.492	26.9511	45	45	55.6	55.6	55.6	1.08189	Q15029	116 kDa U5 small nuclear ribonucleoprotein component	EFTUD2	0.312833
23.1453	22.6823	22.9832	22.6046	22.4675	22.0175	10	10	13.4	13.4	13.4	0.666335	Q15031	Probable leucine--tRNA ligase, mitochondrial	LARS2	0.430533
20.0639	19.7952	19.0487	19.1964	18.2666	18.6455	4	4	3.5	3.5	3.5	0.0477201	Q15032	R3H domain-containing protein 1	R3HDM1	-0.0859667
21.1086	22.2216	21.9722	22.5002	22.2162	22.723	8	8	19.8	19.8	19.8	0.913331	Q15036	Sorting nexin-17	SNX17	-0.715933
23.386	23.4254	22.8098	23.3933	23.3379	23.1228	15	15	19	19	19	0.260354	Q15042	Rab3 GTPase-activating protein catalytic subunit	RAB3GAP1	-0.135933
27.6045	27.5407	27.6462	27.2278	27.7107	27.5265	40	40	52.3	52.3	52.3	0.976407	Q15046	Lysine--tRNA ligase	KARS	0.222133
20.2327	18.4773	20.5395	19.9342	19.4083	19.8977	2	2	2.1	2.1	2.1	0.458959	Q15047	Histone-lysine N-methyltransferase SETDB1	SETDB1	0.623767
23.7692	22.6116	24.432	23.3991	23.9371	22.8319	11	11	36.4	36.4	36.4	1.63195	Q15050	Ribosome biogenesis regulatory protein homolog	RRS1	1.09857
19.794	22.8036	22.3188	24.6847	21.1453	21.8076	12	8	22	22	17.1	0.837302	Q15052	Rho guanine nucleotide exchange factor 6	ARHGEF6	-2.0126
22.5018	21.6808	22.3949	20.9396	22.2788	21.5955	5	5	15.7	15.7	15.7	1.81488	Q15054	DNA polymerase delta subunit 3	POLD3	0.986533
27.4673	26.8946	27.6251	27.4299	27.5186	27.2745	17	17	61.3	61.3	61.3	0.953237	Q15056	Eukaryotic translation initiation factor 4H	EIF4H	0.337333
23.3558	24.695	22.9275	25.1474	23.5228	24.9319	27	24	37	37	34.4	2.77625	Q15057	Arf-GAP with coiled-coil, ANK repeat and PH domain-containing protein 2	ACAP2	-1.65607
25.395	24.4106	25.613	24.2892	25.3183	24.4414	12	12	19.2	19.2	19.2	3.35554	Q15061	WD repeat-containing protein 43	WDR43	1.0617
21.5123	20.6546	20.8994	20.5318	20.8332	20.1745	2	2	4.8	4.8	4.8	1.13698	Q15070	Mitochondrial inner membrane protein OXA1L	OXA1L	0.628
23.8483	23.7586	24.3757	24.9144	23.9157	24.3566	31	31	25.8	25.8	25.8	0.327356	Q15075	Early endosome antigen 1	EEA1	-0.296633
23.7661	24.6372	22.5776	24.4946	22.8441	23.8267	13	13	50.7	50.7	50.7	1.34142	Q15080	Neutrophil cytosol factor 4	NCF4	-1.2569
28.5346	28.4927	27.7812	27.9595	27.9549	27.6702	28	28	55.2	55.2	55.2	0.0512167	Q15084	Protein disulfide-isomerase A6	PDIA6	0.0494333
24.505	24.3635	24.8731	24.7501	24.9785	25.0262	8	8	55	55	55	0.108845	Q15102	Platelet-activating factor acetylhydrolase IB subunit gamma	PAFAH1B3	0.0722667
20.765	20.1273	21.534	23.0006	22.4143	22.203	3	3	25.4	25.4	25.4	0.0737248	Q15121	Astrocytic phosphoprotein PEA-15	PEA15	-0.205867
24.9556	25.1369	24.9306	24.7381	25.2185	25.3479	11	11	57.3	57.3	57.3	0.0683954	Q15126	Phosphomevalonate kinase	PMVK	-0.0394
27.8515	29.0467	28.0576	29.1445	27.8062	29.0041	230	226	49.4	49.4	48.6	3.72192	Q15149	Plectin	PLEC	-1.16
22.8873	22.5441	23.32	22.939	23.3283	22.9268	9	9	6.4	6.4	6.4	0.897382	Q15154	Pericentriolar material 1 protein	PCM1	0.375233
28.8863	28.3671	29.0781	28.6698	28.8346	28.3066	33	33	94.5	94.5	94.5	1.64514	Q15181	Inorganic pyrophosphatase	PPA1	0.485167
27.4872	27.2536	27.5827	27.2957	27.4664	27.1129	18	18	63.8	63.8	63.8	1.94035	Q15185	Prostaglandin E synthase 3	PTGES3	0.291367
23.7801	24.4875	23.0415	24.6641	22.9939	23.7691	13	13	29.5	29.5	29.5	1.29794	Q15208	Serine/threonine-protein kinase 38	STK38	-1.03507
29.536	29.4373	29.4015	29.2963	29.1677	29.3991	53	52	82.8	82.8	82.8	0.0266029	Q15233	Non-POU domain-containing octamer-binding protein	NONO	-0.00916667
23.5734	23.6588	23.5986	24.3247	23.6018	23.813	11	11	36.6	36.6	36.6	0.780308	Q15257	Serine/threonine-protein phosphatase 2A activator	PPP2R4	-0.3409
24.5899	23.574	23.4207	22.9102	24.0899	23.4829	12	12	16.5	16.5	16.5	0.829771	Q15269	Periodic tryptophan protein 2 homolog	PWP2	0.711133
23.7329	23.7219	23.6246	23.8267	23.5155	23.6796	7	7	31.6	31.6	31.6	0.7064	Q15274	Nicotinate-nucleotide pyrophosphorylase [carboxylating]	QPRT	-0.1184
22.8064	22.8677	22.7682	23.5372	22.8288	22.1959	13	13	13.2	13.2	13.2	0.0587662	Q15276	Rab GTPase-binding effector protein 1	RABEP1	-0.0658
22.8981	23.1286	23.6227	23.9804	22.7913	23.2811	6	6	31.3	31.3	31.3	0.412785	Q15286	Ras-related protein Rab-35	RAB35	-0.359333
26.016	25.8163	26.1794	25.7495	26.0361	25.354	12	12	34.4	34.4	34.4	1.33567	Q15287	RNA-binding protein with serine-rich domain 1	RNPS1	0.437233
20.6465	20.1049	20.6782	21.5007	20.8992	20.1378	3	3	6.7	6.7	6.7	0.125667	Q15291	Retinoblastoma-binding protein 5	RBBP5	0.160167
22.4694	22.3149	20.452	20.8731	22.4523	22.1298	5	5	16.6	16.6	16.6	0.00758567	Q15293	Reticulocalbin-1	RCN1	0.0186333
22.1542	20.96	23.8817	21.5769	22.4177	21.5596	9	9	28.4	28.4	28.4	1.18876	Q15306	Interferon regulatory factor 4	IRF4	1.45237
29.9085	29.7046	29.4827	29.5495	29.8077	29.8084	31	22	96.6	96.6	82.9	0.110536	Q15365	Poly(rC)-binding protein 1	PCBP1	0.0454667
28.3427	28.0851	28.0667	28.0603	28.4486	28.1866	18	16	72.9	59.5	59.5	0.660684	Q15366	Poly(rC)-binding protein 2	PCBP2	0.175333
25.7357	25.4042	25.7578	25.1966	25.9632	25.6473	12	12	73.2	73.2	73.2	1.26827	Q15369	Transcription elongation factor B polypeptide 1	TCEB1	0.402867
24.7442	24.2811	24.8235	24.6421	24.9	24.4107	7	7	66.9	66.9	66.9	1.52103	Q15370	Transcription elongation factor B polypeptide 2	TCEB2	0.377933
24.1268	23.4737	22.5584	23.2665	24.2937	23.5976	4	4	31	31	31	0.14103	Q15388	Mitochondrial import receptor subunit TOM20 homolog	TOMM20	0.2137
27.548	27.3499	27.1948	26.8684	27.4199	27.1674	47	47	43.3	43.3	43.3	0.674907	Q15393	Splicing factor 3B subunit 3	SF3B3	0.259
25.6704	24.359	25.9635	23.823	25.8914	24.522	25	25	41.8	41.8	41.8	2.66459	Q15397	Pumilio domain-containing protein KIAA0020	KIAA0020	1.6071
22.118	22.835	21.8316	20.5057	22.8415	22.2722	6	6	34.7	34.7	34.7	0.197892	Q15404	Ras suppressor protein 1	RSU1	0.392733
21.4746	21.6659	22.0663	22.4826	19.7501	19.5527	5	5	16.6	12.2	12.2	0.041736	Q15418	Ribosomal protein S6 kinase alpha-1	RPS6KA1	-0.136733
27.1539	26.9662	27.1123	26.9753	26.7068	26.6342	42	27	44.2	44.2	28.2	0.295826	Q15424	Scaffold attachment factor B1	SAFB	0.132433
23.6234	23.8067	23.8851	23.8114	23.9511	23.999	5	5	16.7	16.7	16.7	0.167104	Q15427	Splicing factor 3B subunit 4	SF3B4	-0.0525
25.9076	25.7328	26.089	26.1511	26.2933	26.0699	15	15	28.2	28.2	28.2	0.263272	Q15428	Splicing factor 3A subunit 2	SF3A2	0.112033
24.7223	25.0302	24.8412	25.1078	24.9069	24.9436	21	21	64.7	64.7	64.7	1.32686	Q15435	Protein phosphatase 1 regulatory subunit 7	PPP1R7	-0.203733
20.7464	21.4008	23.3097	23.908	22.4402	23.1823	7	7	15.2	12.3	12.3	0.248635	Q15436	Protein transport protein Sec23A	SEC23A	-0.664933
24.5617	24.6244	24.2365	24.1491	24.3939	24.4855	11	9	21.4	21.4	18.5	0.0449673	Q15437	Protein transport protein Sec23B	SEC23B	-0.0223
21.6937	21.9692	21.686	21.565	21.6466	22.0932	5	5	15.3	15.3	15.3	0.554443	Q15438	Cytohesin-1	CYTH1	-0.200367
27.4976	27.2727	27.3741	27.0416	26.9206	26.732	34	34	40.5	40.5	40.5	0.455972	Q15459	Splicing factor 3A subunit 1	SF3A1	0.248667
20.2936	21.3074	20.59	19.4755	21.2509	21.5323	7	7	7.5	7.5	7.5	0.0284932	Q15477	Helicase SKI2W	SKIV2L	-0.0602333
22.0726	21.7885	22.5597	21.8601	22.04	21.7437	4	4	21	21	21	1.17019	Q15528	Mediator of RNA polymerase II transcription subunit 22	MED22	0.426667
22.4979	22.3605	23.2754	25.7994	22.9189	22.7057	3	3	10	10	10	0.258303	Q15532	Protein SSXT	SS18	-0.724467
20.0258	19.781	19.7458	21.0192	20.4772	21.1451	4	4	19.2	19.2	19.2	0.511356	Q15545	Transcription initiation factor TFIID subunit 7	TAF7	-0.5655
22.0785	22.347	22.2342	22.5004	22.332	20.9584	4	4	11.8	11.8	11.8	0.219726	Q15554	Telomeric repeat-binding factor 2	TERF2	0.279633
22.8934	24.066	22.8257	23.6694	22.6595	23.1802	5	5	35.5	33	33	1.47704	Q15555	Microtubule-associated protein RP/EB family member 2	MAPRE2	-0.845667
25.0476	25.1368	25.1043	25.0339	25.2361	25.3717	11	11	54.4	54.4	54.4	0.169793	Q15631	Translin	TSN	-0.0514667
26.9887	27.0492	27.5921	27.3055	26.8839	27.1266	22	22	34.9	34.9	34.9	0.00776305	Q15637	Splicing factor 1	SF1	-0.00553333
22.4938	22.1422	23.0985	21.985	23.135	22.6539	6	6	20.6	20.6	20.6	1.05155	Q15645	Pachytene checkpoint protein 2 homolog	TRIP13	0.648733
19.5748	19.9338	19.3589	20.4421	20.0494	19.8786	3	3	8.2	8.2	8.2	0.712836	Q15646	2-5-oligoadenylate synthase-like protein	OASL	-0.4238
22.4427	21.8636	23.0588	22.5324	22.5523	22.5571	7	7	20.8	20.8	20.8	0.548382	Q15654	Thyroid receptor-interacting protein 6	TRIP6	0.3669
19.1599	20.0868	20.1611	19.8292	20.619	22.3188	6	6	33	33	33	0.353237	Q15669	Rho-related GTP-binding protein RhoH	RHOH	-0.764933
27.8393	27.8639	27.784	27.9051	27.4627	27.4281	24	23	85.1	85.1	85.1	0.0671404	Q15691	Microtubule-associated protein RP/EB family member 1	MAPRE1	-0.0370333
27.9515	27.9584	27.9511	27.2052	27.6172	27.2841	27	27	66	66	66	0.607618	Q15717	ELAV-like protein 1	ELAVL1	0.357367
23.4491	22.6048	23.3312	22.4036	23.3497	22.7013	6	6	26.8	26.8	26.8	2.97676	Q15738	Sterol-4-alpha-carboxylate 3-dehydrogenase, decarboxylating	NSDHL	0.806767
23.1723	21.4512	23.5748	21.4742	23.1255	21.5433	5	5	12.6	12.6	12.6	3.61389	Q15758	Neutral amino acid transporter B(0)	SLC1A5	1.8013
21.1294	20.5125	21.6483	20.2909	21.0958	20.5946	3	3	12.1	12.1	12.1	1.83353	Q15773	Myeloid leukemia factor 2	MLF2	0.825167
25.5358	24.7856	25.3713	24.3963	25.3345	24.582	17	17	63.4	63.4	63.4	2.52339	Q15785	Mitochondrial import receptor subunit TOM34	TOMM34	0.8259
22.7462	23.4087	23.2751	23.4632	21.8548	22.1921	7	4	22.5	22.5	15.2	0.270398	Q15796	Mothers against decapentaplegic homolog 2	SMAD2	-0.395967
19.973	19.5677	21.8715	22.3298	23.4469	22.852	8	8	17.1	17.1	17.1	0.0430611	Q15813	Tubulin-specific chaperone E	TBCE	0.180633
22.1656	22.414	22.9234	22.7038	22.3765	23.2372	7	7	17.6	17.6	17.6	0.376568	Q15814	Tubulin-specific chaperone C	TBCC	-0.2965
26.612	26.6332	26.911	27.1377	26.7364	27.0299	15	9	75.2	75.2	57.2	0.439306	Q15819	Ubiquitin-conjugating enzyme E2 variant 2	UBE2V2	-0.180467
24.0703	24.9729	24.2296	25.2168	24.1808	25.0056	19	19	42.3	42.3	42.3	3.26318	Q15833	Syntaxin-binding protein 2	STXBP2	-0.904867
25.8093	25.4014	26.8609	26.3808	25.8892	25.9339	6	6	71.6	71.6	71.6	0.253087	Q15843	NEDD8	NEDD8	0.2811
20.9437	21.2005	19.2411	20.6165	21.1163	20.6375	3	3	12.1	12.1	12.1	0.241391	Q15853	Upstream stimulatory factor 2	USF2	-0.384467
21.7994	19.9252	22.2121	21.8041	22.0352	21.7911	4	4	6.8	6.8	6.8	0.592194	Q15910;Q92800	Histone-lysine N-methyltransferase EZH2;Histone-lysine N-methyltransferase EZH1	EZH2;EZH1	0.8421
19.5577	19.8328	19.6936	19.8102	19.7774	19.9774	2	2	3.1	3.1	3.1	1.12148	Q16134	Electron transfer flavoprotein-ubiquinone oxidoreductase, mitochondrial	ETFDH	-0.197233
28.0847	28.4711	28.1209	28.7959	27.7955	28.1626	35	35	65.2	65.2	65.2	1.06665	Q16181	Septin-7	2022-09-07	-0.476167
24.6247	24.3545	25.9416	24.9176	24.4102	24.2932	9	9	24.6	24.6	24.6	0.381434	Q16186	Proteasomal ubiquitin receptor ADRM1	ADRM1	0.4704
25.1771	25.5256	25.1256	26.1226	25.4538	25.8225	20	20	40.9	40.9	40.9	1.33534	Q16204	Coiled-coil domain-containing protein 6	CCDC6	-0.5714
22.0207	22.1274	22.0009	22.0127	24.2026	21.8197	8	7	19.9	19.9	17.4	0.439946	Q16222	UDP-N-acetylhexosamine pyrophosphorylase;UDP-N-acetylgalactosamine pyrophosphorylase;UDP-N-acetylglucosamine pyrophosphorylase	UAP1	0.7548
20.9993	20.3325	19.4377	19.7093	20.9431	19.7322	4	4	14	14	14	0.413462	Q16254	Transcription factor E2F4	E2F4	0.535367
25.4646	25.8574	25.0109	25.6545	25.4354	25.6209	16	16	36.7	36.7	36.7	1.16672	Q16401	26S proteasome non-ATPase regulatory subunit 5	PSMD5	-0.4073
23.9828	24.6321	24.3462	25.1125	24.1116	24.6378	19	19	26.5	26.5	26.5	1.5565	Q16512	Serine/threonine-protein kinase N1	PKN1	-0.647267
22.4831	20.4796	23.0514	19.7157	22.3561	20.9776	9	9	47.7	47.7	47.7	2.20748	Q16527	Cysteine and glycine-rich protein 2	CSRP2	2.23923
27.0906	26.9177	27.228	26.7937	27.2697	26.8598	46	46	47	47	47	2.19318	Q16531	DNA damage-binding protein 1	DDB1	0.339033
21.414	21.4833	20.5731	19.9116	21.0969	21.4479	4	4	13.9	11.3	11.3	0.0480786	Q16537	Serine/threonine-protein phosphatase 2A 56 kDa regulatory subunit epsilon isoform	PPP2R5E	0.0804
24.1029	23.5065	19.8766	20.3539	23.1194	22.2802	6	6	40.5	40.5	40.5	0.0711263	Q16540	39S ribosomal protein L23, mitochondrial	MRPL23	0.319433
27.7252	27.4117	27.5841	27.5753	27.3144	27.032	27	27	61.4	61.4	61.4	0.428505	Q16543	Hsp90 co-chaperone Cdc37;Hsp90 co-chaperone Cdc37, N-terminally processed	CDC37	0.201567
26.2728	27.0495	25.8149	26.6653	26.1758	26.6663	22	22	52.3	52.3	52.3	1.69341	Q16555	Dihydropyrimidinase-related protein 2	DPYSL2	-0.705867
27.947	27.9879	27.5574	26.8498	27.8181	27.438	17	9	52.7	52.7	44.5	0.428613	Q16576	Histone-binding protein RBBP7	RBBP7	0.348933
21.0607	21.1481	20.6838	20.5019	20.9608	20.4285	5	5	28	28	28	0.338662	Q16594	Transcription initiation factor TFIID subunit 9	TAF9	0.208933
23.1383	23.8702	23.5089	20.9807	21.9803	21.7852	2	2	13.8	13.8	13.8	0.272546	Q16595	Frataxin, mitochondrial;Frataxin intermediate form;Frataxin(56-210);Frataxin(78-210);Frataxin mature form	FXN	0.6638
27.3404	27.3249	27.5715	27.3723	27.6207	27.7365	14	14	41.6	41.6	41.6	0.0740475	Q16629	Serine/arginine-rich splicing factor 7	SRSF7	0.0329667
26.3225	26.2597	26.1281	25.5743	26.4762	26.182	21	21	34.1	34.1	34.1	0.564188	Q16630	Cleavage and polyadenylation specificity factor subunit 6	CPSF6	0.3036
19.566	20.1707	19.6461	20.4144	19.6186	21.9467	2	2	12.9	12.9	12.9	1.04163	Q16633	POU domain class 2-associating factor 1	POU2AF1	-1.2337
23.5996	22.4527	20.5505	20.5834	22.9553	21.5982	2	2	9.5	9.5	9.5	0.313586	Q16637	Survival motor neuron protein	SMN1	0.8237
25.3293	24.6415	26.3933	25.6418	24.7079	24.1574	24	24	32	32	32	0.431117	Q16643	Drebrin	DBN1	0.663267
25.4334	25.4442	25.7102	26.1277	25.9346	26.0512	23	23	50.5	50.5	50.5	0.28091	Q16658	Fascin	FSCN1	-0.181633
25.8152	26.673	25.6591	26.3953	25.4821	26.3123	18	18	58.8	58.8	58.8	2.28929	Q16698	2,4-dienoyl-CoA reductase, mitochondrial	DECR1	-0.808067
25.2883	24.897	25.0452	24.7042	25.3085	24.7672	10	10	77.6	77.6	77.6	1.85184	Q16718	NADH dehydrogenase [ubiquinone] 1 alpha subcomplex subunit 5	NDUFA5	0.424533
25.314	24.8655	24.7568	24.5889	25.1074	24.6078	11	11	41.2	41.2	41.2	0.93782	Q16740	Putative ATP-dependent Clp protease proteolytic subunit, mitochondrial	CLPP	0.372
22.5919	22.0963	22.2005	20.5314	21.7638	21.3166	2	2	10.4	10.4	10.4	0.785872	Q16762	Thiosulfate sulfurtransferase	TST	0.870633
23.6431	20.1509	25.2952	19.5367	22.7432	20.1049	11	11	58.1	58.1	58.1	2.16418	Q16763	Ubiquitin-conjugating enzyme E2 S	UBE2S	3.963
21.704	21.6316	20.539	19.8647	22.2818	21.8173	4	4	16.4	16.4	16.4	0.191941	Q16773	Kynurenine--oxoglutarate transaminase 1	CCBL1	0.403733
22.5611	22.8492	22.8068	22.9305	22.3577	23.1109	5	5	39.6	39.6	39.6	1.20763	Q16774	Guanylate kinase	GUK1	-0.388333
20.3765	21.0193	20.025	21.5664	20.1645	21.1338	3	3	13	13	13	2.23862	Q16775	Hydroxyacylglutathione hydrolase, mitochondrial	HAGH	-1.05117
25.2264	25.1679	24.2904	24.0097	25.1917	24.5757	16	16	49.6	49.6	49.6	0.282899	Q16795	NADH dehydrogenase [ubiquinone] 1 alpha subcomplex subunit 9, mitochondrial	NDUFA9	0.3184
23.7618	24.8912	23.1952	24.726	23.294	24.3982	15	15	26.2	26.2	26.2	2.28134	Q16822	Phosphoenolpyruvate carboxykinase [GTP], mitochondrial	PCK2	-1.2548
28.1512	28.1666	27.2918	27.1299	27.9729	28.0033	26	26	82.2	82.2	82.2	0.0314175	Q16836	Hydroxyacyl-coenzyme A dehydrogenase, mitochondrial	HADH	0.0387
23.1941	21.9433	19.4883	21.8973	19.7583	22.9216	5	5	12.9	12.9	12.9	0.509305	Q16850	Lanosterol 14-alpha demethylase	CYP51A1	-1.4405
25.6681	26.4411	25.7434	26.8731	25.7296	26.584	31	31	48.8	48.8	48.8	2.68565	Q16851	UTP--glucose-1-phosphate uridylyltransferase	UGP2	-0.919033
25.9207	26.0662	26.8339	26.3572	26.4672	26.3524	20	19	41.9	41.9	39.6	0.203209	Q16881	Thioredoxin reductase 1, cytoplasmic	TXNRD1	0.148667
27.4793	27.5021	27.3079	26.8953	27.1021	27.1649	50	50	51.3	51.3	51.3	0.203604	Q16891	Mitochondrial inner membrane protein	IMMT	0.109
26.6891	27.0306	26.7044	26.931	26.2275	26.5303	29	29	45.8	45.8	45.8	0.593266	Q1KMD3	Heterogeneous nuclear ribonucleoprotein U-like protein 2	HNRNPUL2	-0.2903
22.8785	22.5707	23.4042	23.4297	22.7312	22.1498	11	11	17.1	17.1	17.1	0.268847	Q27J81	Inverted formin-2	INF2	0.2879
25.9028	25.5469	25.7118	25.3879	25.5565	24.9495	31	27	32.1	32.1	29.6	0.981601	Q29RF7	Sister chromatid cohesion protein PDS5 homolog A	PDS5A	0.428933
20.0901	19.4176	21.6309	22.5475	21.2787	21.462	4	4	4.1	4.1	4.1	0.0474018	Q2M389	WASH complex subunit 7	KIAA1033	-0.142467
26.5416	25.3511	26.2989	24.627	26.1817	24.9941	26	26	35.4	35.4	35.4	2.34626	Q2NL82	Pre-rRNA-processing protein TSR1 homolog	TSR1	1.35
19.6601	19.9008	20.0241	20.6736	21.1444	20.0177	2	2	6.5	6.5	6.5	0.0535368	Q2TAA2	Isoamyl acetate-hydrolyzing esterase 1 homolog	IAH1	0.0788333
20.8795	20.5411	21.7914	22.129	21.4207	21.6718	3	3	4.5	4.5	4.5	0.0531084	Q2TAL8	Glutamine-rich protein 1	QRICH1	-0.0834333
25.9692	25.9031	25.9325	25.1887	26.0317	25.47	19	19	39.4	39.4	39.4	1.02304	Q2TAY7	WD40 repeat-containing protein SMU1	SMU1	0.4572
21.628	21.0916	22.0511	20.6507	21.0833	20.7329	8	8	20.6	20.6	20.6	1.15241	Q2VPK5	Cytoplasmic tRNA 2-thiolation protein 2	CTU2	0.7624
24.8116	24.9634	24.9639	25.8729	24.9255	25.2892	23	22	28.6	28.6	27.1	0.814215	Q32MZ4	Leucine-rich repeat flightless-interacting protein 1	LRRFIP1	-0.474833
19.6918	19.2205	20.4422	20.3818	20.2686	20.1115	2	2	11.4	11.4	11.4	0.213353	Q32NC0	UPF0711 protein C18orf21	C18orf21	0.2296
21.4601	20.9036	21.9566	20.5764	21.4876	21.0924	4	4	10.2	10.2	10.2	1.61292	Q32P41	tRNA (guanine(37)-N1)-methyltransferase	TRMT5	0.7773
21.529	21.2103	20.3566	21.2614	21.5858	21.0483	4	4	8.6	8.6	8.6	0.0132002	Q3KQU3	MAP7 domain-containing protein 1	MAP7D1	-0.0162
20.5464	20.277	20.142	19.7432	20.2204	19.6359	3	3	9.7	7.1	7.1	0.828133	Q3KQV9	UDP-N-acetylhexosamine pyrophosphorylase-like protein 1	UAP1L1	0.417567
23.1375	23.0378	23.9672	24.4376	22.9882	23.2649	14	14	37.7	37.7	37.7	0.152008	Q3LXA3	Bifunctional ATP-dependent dihydroxyacetone kinase/FAD-AMP lyase (cyclizing);ATP-dependent dihydroxyacetone kinase;FAD-AMP lyase (cyclizing)	DAK	-0.2158
23.5191	22.6354	24.5414	23.1314	23.4697	22.6014	5	5	31.3	31.3	31.3	1.27106	Q3MHD2	Protein LSM12 homolog	LSM12	1.054
21.0655	21.389	21.7023	21.7611	21.6834	22.1251	8	8	5.9	5.9	5.9	0.388038	Q3V6T2	Girdin	CCDC88A	-0.274667
23.0777	23.8876	23.0428	23.3336	23.5622	22.8662	10	10	18.4	18.4	18.4	0.147866	Q3YEC7	Rab-like protein 6	RABL6	-0.1349
28.5128	28.1509	24.6932	24.9473	27.8355	27.4735	3	3	30.9	14.4	14.4	0.0346585	Q3ZCM7	Tubulin beta-8 chain	TUBB8	0.1566
25.8784	25.1791	25.8765	25.1694	25.5503	24.7275	16	16	46.7	46.7	46.7	1.8014	Q3ZCQ8	Mitochondrial import inner membrane translocase subunit TIM50	TIMM50	0.743067
21.4379	24.4603	20.716	24.8027	20.5695	23.6494	24	24	16.2	16.2	16.2	2.83916	Q460N5	Poly [ADP-ribose] polymerase 14	PARP14	-3.39633
24.1315	24.0928	23.6808	23.7268	23.2114	23.7132	11	11	27.7	27.7	27.7	0.226265	Q49A26	Putative oxidoreductase GLYR1	GLYR1	-0.1697
23.7912	23.8549	23.0798	23.4632	23.4697	23.3675	3	3	3.1	3.1	3.1	0.171012	Q4ADV7	Protein RIC1 homolog	KIAA1432	-0.114967
23.8646	24.3372	24.393	24.6584	24.0823	24.2854	18	18	32.5	32.5	32.5	0.747814	Q4G0J3	La-related protein 7	LARP7	-0.3137
21.8519	22.0563	22.1029	22.1091	21.52	21.4745	5	5	16.7	16.7	16.7	0.0730323	Q4G0N4	NAD kinase 2, mitochondrial	NADK2	-0.0550333
20.3651	19.7991	20.8468	19.4692	20.9954	19.4836	4	4	4.9	4.9	4.9	2.2065	Q4G0T1	Putative scavenger receptor cysteine-rich domain-containing protein LOC619207		1.1518
19.5464	21.2169	22.4754	21.7655	22.4643	22.0268	2	2	4.3	4.3	4.3	0.0602537	Q4G148	Glucoside xylosyltransferase 1	GXYLT1	-0.174367
[truncated: 1,580 more rows]

## Sheet: LHS
LFQ intensity Bio1_EV	LFQ intensity Bio1_MYC	LFQ intensity Bio2_EV	LFQ intensity Bio2_MYC	LFQ intensity Bio3_EV	LFQ intensity Bio3_MYC	N: Razor + unique peptides	N: Unique peptides	N: Sequence coverage [%]	N: Unique + razor sequence coverage [%]	N: Unique sequence coverage [%]	N: -Log Student's T-test p-value EV_MYC	T: Majority protein IDs	T: Protein names	T: Gene names	log2FC(MYC/EV)
24.6127	24.6115	24.6404	21.0083	24.8473	23.1592	5	5	5.8	5.8	5.8	0.779374	O95786	Probable ATP-dependent RNA helicase DDX58	DDX58	-1.7738
24.3087	22.2565	26.4831	21.8236	24.2677	24.8194	11	11	12.8	12.8	12.8	0.799293	Q9Y6K5	2-5-oligoadenylate synthase 3	OAS3	-2.05333
25.6818	26.4098	25.4337	25.1214	24.5569	26.0379	15	15	22.7	22.7	22.7	0.54492	Q16666	Gamma-interferon-inducible protein 16	IFI16	0.632233
21.6528	21.8192	22.2976	21.2744	22.3462	22.6208	3	3	9.6	9.6	9.6	0.161909	Q8N884	Cyclic GMP-AMP synthase	MB21D1	-0.194067
23.308	23.7429	23.1704	23.4058	22.957	23.4947	7	7	12.1	12.1	12.1	1.31393	Q9UJV9	Probable ATP-dependent RNA helicase DDX41	DDX41	0.402667
24.3054	21.944	25.8959	21.3769	23.1404	21.856	6	6	16.9	16.9	16.9	1.53517	O14879	Interferon-induced protein with tetratricopeptide repeats 3	IFIT3	-2.7216
25.4013	23.4722	26.5715	22.1723	24.3478	23.1939	4	4	13.2	13.2	13.2	1.52694	O15533	Tapasin	TAPBP	-2.49407
25.8942	20.3394	28.4788	22.7894	26.645	22.6999	5	5	27.3	27.3	27.3	1.9856	P05161	Ubiquitin-like protein ISG15	ISG15	-5.0631
27.2014	26.5382	28.0505	26.6705	27.1869	26.6766	18	18	27.8	27.8	27.8	1.37484	P19525	Interferon-induced, double-stranded RNA-activated protein kinase	EIF2AK2	-0.851167
28.8469	26.5218	29.8726	26.0934	27.3425	25.2247	17	0	48.6	48.6	0	1.52811	P30479	HLA class I histocompatibility antigen, B-41 alpha chain	HLA-B	-2.7407
26.9231	22.6178	27.5506	23.2942	25.2169	21.5757	5	1	47.2	17.1	3.6	2.0444	P30486;Q31610	HLA class I histocompatibility antigen, B-48 alpha chain;HLA class I histocompatibility antigen, B-81 alpha chain	HLA-B	-4.06763
27.3218	24.8288	28.8907	25.0582	26.9707	25.1789	23	23	31.9	31.9	31.9	1.97113	P42224	Signal transducer and activator of transcription 1-alpha/beta	STAT1	-2.70577
26.2808	24.3626	26.3815	24.5761	24.8268	23.8435	3	3	24.4	24.4	24.4	1.34072	P61769	Beta-2-microglobulin;Beta-2-microglobulin form pI 5.3	B2M	-1.56897
26.9066	24.3741	27.5852	21.6785	26.1994	22.3634	3	0	44.5	6.6	0	1.977	Q04826;P30485;P30461	HLA class I histocompatibility antigen, B-40 alpha chain;HLA class I histocompatibility antigen, B-47 alpha chain;HLA class I histocompatibility antigen, B-13 alpha chain	HLA-B	-4.09173
27.5961	24.4664	27.3778	24.3953	27.1421	25.4964	23	23	31.1	31.1	31.1	2.61692	Q14764	Major vault protein	MVP	-2.58597
27.1008	26.8027	26.4706	26.4505	26.5415	26.7129	26	26	23.1	23.1	23.1	0.07628	A0AVT1	Ubiquitin-like modifier-activating enzyme 6	UBA6	-0.0489333
21.2679	21.285	23.6016	23.4793	23.5687	21.1456	5	5	8.5	8.5	8.5	0.319624	A0FGR8	Extended synaptotagmin-2	ESYT2	-0.842767
23.4023	21.6892	24.6947	22.6513	22.7806	20.739	5	5	11.9	11.9	11.9	1.15188	A0MZ66	Shootin-1	KIAA1598	-1.9327
24.5514	24.6726	23.3819	25.4685	24.5931	24.3789	5	5	7	7	7	0.576497	A1L0T0	Acetolactate synthase-like protein	ILVBL	0.664533
22.8136	21.1934	21.8195	21.3977	22.3269	21.9848	2	2	3.2	3.2	3.2	1.00131	A1X283;Q5TCZ1	SH3 and PX domain-containing protein 2B;SH3 and PX domain-containing protein 2A	SH3PXD2B;SH3PXD2A	-0.7947
22.0967	23.0936	21.9395	22.7674	22.3389	22.9282	4	4	3.8	3.8	3.8	2.23924	A3KN83	Protein strawberry notch homolog 1	SBNO1	0.8047
22.1304	21.2324	21.057	21.0961	22.3138	21.1151	2	2	1.3	1.3	1.3	0.8043	A4FU69	EF-hand calcium-binding domain-containing protein 5	EFCAB5	-0.685867
25.7876	25.8252	25.9204	25.783	25.9486	25.742	15	15	6.6	6.6	6.6	0.860899	A5YKK6	CCR4-NOT transcription complex subunit 1	CNOT1	-0.102133
24.3668	24.4165	24.9727	25.8059	24.9145	24.523	7	7	25.2	25.2	25.2	0.123055	A6NDG6	Phosphoglycolate phosphatase	PGP	0.1638
21.3526	21.2298	22.7643	20.3204	23.9686	23.7789	3	3	8.5	8.5	8.5	0.289795	A6NDU8	UPF0600 protein C5orf51	C5orf51	-0.9188
28.1282	28.2752	27.6943	27.7005	28.1383	29.0009	6	6	47.5	47.5	47.5	0.347955	P30046;A6NHG4	D-dopachrome decarboxylase;D-dopachrome decarboxylase-like protein	DDT;DDTL	0.3386
24.4638	26.2551	24.7705	25.5774	24.3509	25.412	2	2	7.2	3.9	3.9	1.88189	A6NHQ2	rRNA/tRNA 2-O-methyltransferase fibrillarin-like protein 1	FBLL1	1.21977
25.9116	25.9466	26.0774	26.6246	25.6101	25.6543	22	22	13.9	13.9	13.9	0.261545	A6NHR9	Structural maintenance of chromosomes flexible hinge domain-containing protein 1	SMCHD1	0.2088
21.0196	21.8344	21.2281	21.889	21.0111	20.8406	2	2	6.6	6.6	6.6	0.553733	A6NJ78	Probable methyltransferase-like protein 15	METTL15	0.435067
22.6402	22.1721	21.6829	22.0556	22.2627	21.9114	3	3	8.1	8.1	8.1	0.198682	A6NKD9	Coiled-coil domain-containing protein 85C	CCDC85C	-0.1489
22.8474	21.325	22.3333	20.7116	23.6294	22.3616	2	2	11.5	11.5	11.5	1.13119	A6ZKI3	Protein FAM127A	FAM127A	-1.47063
21.4234	22.5393	22.1854	23.0557	22.7554	22.0538	7	7	7.2	7.2	7.2	0.371884	A8CG34;Q96HA1	Nuclear envelope pore membrane protein POM 121C;Nuclear envelope pore membrane protein POM 121	POM121C;POM121	0.4282
24.2122	25.5228	20.8006	21.6001	22.6355	24.9026	3	3	16.5	16.5	16.5	0.393241	A8MXV4	Nucleoside diphosphate-linked moiety X motif 19, mitochondrial	NUDT19	1.45907
22.3203	22.2054	22.8181	22.8485	21.7771	22.6484	4	4	9.9	9.9	9.9	0.299515	C4AMC7;Q6VEQ5;A8K0Z3;A8MWX3;Q9NQA3	Putative WAS protein family homolog 3;WAS protein family homolog 2;WAS protein family homolog 1;Putative WAS protein family homolog 4;WAS protein family homolog 6	WASH3P;WASH2P;WASH1;WASH4P;WASH6P	0.262267
23.727	23.3932	24.5237	24.2578	23.6858	24.074	3	3	41.2	41.2	41.2	0.0647598	C9JLW8	Protein FAM195B	FAM195B	-0.0705
27.3178	28.0142	26.8481	26.4058	27.2345	27.9252	6	6	32.6	32.6	32.6	0.227588	Q13765;E9PAV3	Nascent polypeptide-associated complex subunit alpha	NACA	0.314933
25.1667	25.7125	24.5878	25.4008	24.9932	24.4597	3	3	18.9	18.9	18.9	0.265576	E9PRG8		C11orf48	0.2751
23.0183	23.2685	22.2132	21.619	23.4102	23.7754	2	2	18.4	18.4	18.4	0.0031235	L0R6Q1		SLC35A4	0.00706667
24.1115	24.3887	22.0874	21.5639	23.3639	24.4048	3	3	50	50	50	0.08422	L0R819		ASNSD1	0.264867
21.9418	22.0695	21.9641	22.8777	22.9266	23.3728	3	3	41.4	41.4	41.4	0.423483	L0R8F8		SMCR7L	0.495833
23.7358	23.4879	25.3042	24.3474	24.6215	24.2643	5	5	11.9	11.9	11.9	0.418297	O00115	Deoxyribonuclease-2-alpha	DNASE2	-0.520633
25.4361	25.1149	25.2482	25.6357	25.2806	25.1513	8	8	14.6	14.6	14.6	0.0401172	O00116	Alkyldihydroxyacetonephosphate synthase, peroxisomal	AGPS	-0.021
22.9611	23.3185	22.7536	23.277	21.2117	21.3954	7	7	17.8	15.2	15.2	0.158225	O00139	Kinesin-like protein KIF2A	KIF2A	0.354833
26.6503	26.8824	23.7455	26.2855	26.3688	26.4336	9	9	57.1	23	23	0.429086	O00148	ATP-dependent RNA helicase DDX39A	DDX39A	0.945633
29.8525	29.1417	29.8828	29.2484	30.0202	29.1251	20	20	66.6	66.6	66.6	3.49867	O00151	PDZ and LIM domain protein 1	PDLIM1	-0.746767
28.2391	27.2925	28.3684	27.0729	28.1284	26.428	15	15	36.1	36.1	36.1	2.09251	O00154	Cytosolic acyl coenzyme A thioester hydrolase	ACOT7	-1.31417
27.74	26.888	27.8776	26.9793	27.631	26.4511	26	25	22.9	22.6	21.7	2.27039	O00159	Unconventional myosin-Ic	MYO1C	-0.976733
23.4854	23.1059	22.5832	21.9036	23.4752	22.0809	4	4	32.2	32.2	32.2	0.787176	O00161	Synaptosomal-associated protein 23	SNAP23	-0.8178
26.9762	27.1394	27.0132	27.2215	27.0232	26.9288	13	13	36.1	36.1	36.1	0.4504	O00170	AH receptor-interacting protein	AIP	0.0923667
24.5008	24.6448	25.1451	24.8793	24.1879	24.0374	7	7	18.5	18.5	18.5	0.0853162	O00178	GTP-binding protein 1	GTPBP1	-0.0907667
23.3688	23.2237	23.9781	23.0428	22.9733	23.4564	9	9	16.4	16.4	16.4	0.249834	O00186	Syntaxin-binding protein 3	STXBP3	-0.1991
26.5807	26.6948	26.0713	26.7269	25.3149	25.3329	7	7	42.1	42.1	42.1	0.168442	O00193	Small acidic protein	SMAP	0.262567
25.5667	25.9653	23.2584	26.0588	21.2669	20.8832	9	8	9.2	9.2	8.6	0.167503	O00203	AP-3 complex subunit beta-1	AP3B1	0.938433
23.3782	24.1401	23.1782	24.0514	22.7799	23.2856	4	4	17.1	17.1	17.1	1.03663	O00217	NADH dehydrogenase [ubiquinone] iron-sulfur protein 8, mitochondrial	NDUFS8	0.7136
29.0065	29.1829	28.6501	28.933	29.1547	28.974	24	24	44.8	44.8	44.8	0.213939	O00231	26S proteasome non-ATPase regulatory subunit 11	PSMD11	0.0928667
25.6052	25.8863	25.787	25.8445	26.4192	25.4831	11	11	26.5	26.5	26.5	0.289722	O00232	26S proteasome non-ATPase regulatory subunit 12	PSMD12	-0.199167
26.9064	26.6031	26.4386	26.4157	26.3991	26.0792	10	10	43	43	43	0.408924	O00233	26S proteasome non-ATPase regulatory subunit 9	PSMD9	-0.215367
25.6896	26.2435	24.5972	25.5358	25.5715	26.5286	5	5	76.5	76.5	76.5	0.832456	O00244	Copper transport protein ATOX1	ATOX1	0.816533
26.6827	27.1684	26.6851	27.1221	27.2152	27.3113	12	11	50.8	50.8	46.2	0.847754	O00264	Membrane-associated progesterone receptor component 1	PGRMC1	0.3396
26.2032	26.6392	25.9717	26.5021	26.2289	26.1428	21	21	25.5	25.5	25.5	0.802187	O00267	Transcription elongation factor SPT5	SUPT5H	0.293433
27.1704	27.8784	26.5378	27.4181	27.4111	27.8144	14	14	36.6	36.6	36.6	1.04811	O00273	DNA fragmentation factor subunit alpha	DFFA	0.663867
30.1263	29.5979	30.4067	29.9786	30.5546	29.6676	21	21	78	78	78	1.63501	O00299	Chloride intracellular channel protein 1	CLIC1	-0.6145
26.6468	26.8581	26.3696	26.5076	26.6752	26.8848	11	11	44.3	44.3	44.3	0.526021	O00303	Eukaryotic translation initiation factor 3 subunit F	EIF3F	0.1863
22.9233	24.0272	23.5689	22.6045	23.9916	24.1132	7	7	17	17	17	0.0516607	O00330	Pyruvate dehydrogenase protein X component, mitochondrial	PDHX	0.0870333
23.218	23.0212	21.7589	22.5475	23.5255	23.5705	2	2	12.6	12.6	12.6	0.125359	O00399	Dynactin subunit 6	DCTN6	0.212267
22.9685	23.066	22.42	22.514	22.2283	22.2531	6	6	15	15	15	0.0777819	O00401	Neural Wiskott-Aldrich syndrome protein	WASL	0.0721
28.3264	28.4616	28.0088	28.3771	27.8935	27.8942	29	26	23.8	23.8	21.4	0.313487	O00410	Importin-5	IPO5	0.168067
26.0187	26.6116	26.3074	27.4869	26.4233	27.0704	11	11	62.1	62.1	62.1	1.347	O00422	Histone deacetylase complex subunit SAP18	SAP18	0.8065
25.6163	26.056	25.9169	26.1465	24.7202	26.115	11	11	27.5	21.1	21.1	0.889762	O00425	Insulin-like growth factor 2 mRNA-binding protein 3	IGF2BP3	0.688033
26.5713	26.7986	26.4275	26.1347	26.7491	26.5649	20	20	25.4	25.4	25.4	0.143263	O00429	Dynamin-1-like protein	DNM1L	-0.0832333
22.6093	22.7115	22.1962	22.0773	22.7814	22.0888	3	3	2.3	2.3	2.3	0.362569	O00443	Phosphatidylinositol 4-phosphate 3-kinase C2 domain-containing subunit alpha	PIK3C2A	-0.236433
23.959	22.9589	23.4993	23.4684	21.0412	21.8588	5	5	9.6	9.6	9.6	0.0232397	O00461	Golgi integral membrane protein 4	GOLIM4	-0.0711333
24.0318	21.7836	24.9383	22.7124	23.8417	23.5103	15	15	11.9	11.9	11.9	1.24754	O00468	Agrin;Agrin N-terminal 110 kDa subunit;Agrin C-terminal 110 kDa subunit;Agrin C-terminal 90 kDa fragment;Agrin C-terminal 22 kDa fragment	AGRN	-1.60183
29.7117	29.587	30.0276	28.8879	29.2793	28.7042	35	35	43.6	43.6	43.6	0.822176	O00469	Procollagen-lysine,2-oxoglutarate 5-dioxygenase 2	PLOD2	-0.613167
22.9685	22.735	23.7357	22.8612	21.9722	21.1828	2	2	4.7	3.7	3.7	0.354078	O00471	Exocyst complex component 5	EXOC5	-0.632467
23.5796	23.2874	24.0604	24.0522	21.1603	21.0185	3	3	43.3	34.4	34.4	0.0391513	O00479	High mobility group nucleosome-binding domain-containing protein 4	HMGN4	-0.1474
23.3073	22.5632	21.8364	23.7744	22.6461	25.2991	2	2	22.2	22.2	22.2	0.644524	O00483	NADH dehydrogenase [ubiquinone] 1 alpha subcomplex subunit 4	NDUFA4	1.2823
26.9743	27.6927	25.0966	26.5763	27.9125	27.9989	14	14	56.1	56.1	56.1	0.336668	O00487	26S proteasome non-ATPase regulatory subunit 14	PSMD14	0.7615
22.2548	22.1574	21.4612	23.1151	20.629	21.0848	2	2	32.1	32.1	32.1	0.374358	O00488	Zinc finger protein 593	ZNF593	0.670767
26.2756	26.3209	24.8875	24.8389	23.1023	23.9905	11	11	28.7	28.7	28.7	0.0919657	O00499	Myc box-dependent-interacting protein 1	BIN1	0.294967
23.8376	23.9951	24.8857	25.1584	22.986	22.3771	3	3	15	10.2	10.2	0.0203399	O00505	Importin subunit alpha-4	KPNA3	-0.0595667
27.0224	28.128	26.8224	27.7533	27.2002	27.856	18	18	32.1	32.1	32.1	2.34211	O00541	Pescadillo homolog	PES1	0.897433
23.5094	23.4128	22.3121	21.0318	23.8072	23.485	3	3	8.4	8.4	8.4	0.241077	O00560	Syntenin-1	SDCBP	-0.566367
24.2479	24.9826	21.26	21.2292	24.3756	24.5541	6	6	10	10	10	0.0655671	O00566	U3 small nucleolar ribonucleoprotein protein MPP10	MPHOSPH10	0.294133
27.9792	28.9846	27.4487	28.4062	27.756	28.793	29	29	44.8	44.8	44.8	1.91868	O00567	Nucleolar protein 56	NOP56	0.999967
29.5614	29.7317	29.199	29.5413	29.6919	29.668	41	41	54.7	54.7	54.7	0.443737	O00571;O15523	ATP-dependent RNA helicase DDX3X;ATP-dependent RNA helicase DDX3Y	DDX3X;DDX3Y	0.1629
24.7025	22.781	26.58	24.78	25.1157	23.1933	8	8	22.3	22.3	22.3	1.05989	O00622	Protein CYR61	CYR61	-1.8813
26.3113	26.4469	27.0352	26.5689	26.4147	25.9878	8	5	14.6	14.6	9.8	0.367902	O00629	Importin subunit alpha-3	KPNA4	-0.252533
24.7297	24.4924	25.5086	24.865	25.2422	23.9476	5	5	20.7	20.7	20.7	0.967724	O00743	Serine/threonine-protein phosphatase 6 catalytic subunit	PPP6C	-0.725167
24.1861	23.7855	24.9949	23.9159	21.3832	21.2643	3	3	4.4	4.4	4.4	0.14167	O00754	Lysosomal alpha-mannosidase;Lysosomal alpha-mannosidase A peptide;Lysosomal alpha-mannosidase B peptide;Lysosomal alpha-mannosidase C peptide;Lysosomal alpha-mannosidase D peptide;Lysosomal alpha-mannosidase E peptide	MAN2B1	-0.532833
26.3171	25.2978	25.764	26.212	26.9092	26.5305	6	6	36.3	36.3	36.3	0.253553	O00762	Ubiquitin-conjugating enzyme E2 C	UBE2C	-0.316667
27.0801	26.4442	27.3314	26.1355	26.651	25.5162	10	10	34.6	34.6	34.6	1.36843	O00764	Pyridoxal kinase	PDXK	-0.988867
25.3076	25.2991	25.3961	25.051	25.3659	24.902	15	15	9.9	9.9	9.9	1.07927	O14497	AT-rich interactive domain-containing protein 1A	ARID1A	-0.2725
25.0889	24.3338	24.4177	24.7928	24.9176	24.7367	5	5	23.5	23.5	23.5	0.307413	O14530	Thioredoxin domain-containing protein 9	TXNDC9	-0.186967
24.3115	23.399	24.7025	24.7201	23.1151	22.796	6	6	13.6	13.6	13.6	0.211457	O14545	TRAF-type zinc finger domain-containing protein 1	TRAFD1	-0.404667
21.8656	23.5603	21.0403	22.0114	22.0658	22.0706	3	3	18.8	18.8	18.8	0.678632	O14562	Ubiquitin domain-containing protein UBFD1	UBFD1	0.8902
27.4273	26.9759	27.3543	26.9209	27.1332	26.3767	15	15	46.4	46.4	46.4	1.22002	O14579	Coatomer subunit epsilon	COPE	-0.5471
24.5753	24.7635	24.7637	24.2242	24.6486	23.3149	6	6	7.2	7.2	7.2	0.588463	O14617	AP-3 complex subunit delta-1	AP3D1	-0.561667
24.89	25.5055	24.1534	25.7316	24.9307	25.031	9	8	6.7	6.7	6.1	1.10224	O14646	Chromodomain-helicase-DNA-binding protein 1	CHD1	0.764667
21.4737	20.9741	22.2582	22.4359	23.6597	23.1606	4	4	18.9	18.9	18.9	0.109119	O14653	Golgi SNAP receptor complex member 2	GOSR2	-0.273667
24.3456	23.9305	24.5705	23.6797	21.4404	21.6142	4	4	11.1	11.1	11.1	0.10944	O14656	Torsin-1A	TOR1A	-0.377367
24.0509	23.0285	21.5885	22.0169	22.2123	23.0379	4	4	7.5	7.5	7.5	0.0320211	O14672	Disintegrin and metalloproteinase domain-containing protein 10	ADAM10	0.0772
28.2966	28.7553	28.1109	28.7781	28.1561	28.4875	11	11	72	72	72	1.9542	O14737	Programmed cell death protein 5	PDCD5	0.485767
26.7359	27.2743	25.9128	26.8894	25.8681	26.5285	10	10	22.1	22.1	22.1	0.956448	O14744	Protein arginine N-methyltransferase 5;Protein arginine N-methyltransferase 5, N-terminally processed	PRMT5	0.725133
26.7012	26.0152	26.7448	26.3981	26.3355	25.6978	13	13	46.6	46.6	46.6	1.0885	O14745	Na(+)/H(+) exchange regulatory cofactor NHE-RF1	SLC9A3R1	-0.5568
23.7422	22.7989	23.2185	23.2087	20.9119	21.2645	3	3	9.9	9.9	9.9	0.0663509	O14757	Serine/threonine-protein kinase Chk1	CHEK1	-0.200167
25.9307	26.6048	26.2581	26.1705	26.9637	26.6954	3	3	7.5	7.5	7.5	0.111247	O14773	Tripeptidyl-peptidase 1	TPP1	0.106067
27.1505	27.7487	26.8377	27.7216	27.2839	27.7408	30	30	26.2	26.2	26.2	2.08773	O14776	Transcription elongation regulator 1	TCERG1	0.646333
24.1424	23.47	23.2982	23.7861	24.3609	23.3677	5	5	7.8	7.8	7.8	0.492307	O14777	Kinetochore protein NDC80 homolog	NDC80	-0.392567
28.9577	29.015	28.6704	29.1258	29.1281	29.3797	19	19	63.3	63.3	63.3	0.673445	O14818	Proteasome subunit alpha type-7	PSMA7	0.254767
24.4788	24.3046	20.6628	20.9391	24.9815	24.1663	2	2	5.2	5.2	5.2	0.0464337	O14828	Secretory carrier-associated membrane protein 3	SCAMP3	-0.2377
23.4964	23.783	23.6758	24.1174	23.3545	22.3721	3	3	11.9	11.9	11.9	0.0537609	O14874	[3-methyl-2-oxobutanoate dehydrogenase [lipoamide]] kinase, mitochondrial	BCKDK	-0.0847333
23.0436	23.5256	21.6397	23.3388	21.0268	20.6772	2	2	11.4	11.4	11.4	0.216539	O14893	Gem-associated protein 2	GEMIN2	0.6105
26.409	25.1251	23.9831	23.853	25.4618	24.0735	3	3	25.8	25.8	25.8	0.506108	O14907	Tax1-binding protein 3	TAX1BP3	-0.9341
26.6004	25.5791	25.887	25.558	25.976	25.1459	7	7	25.8	25.8	25.8	1.28567	O14908	PDZ domain-containing protein GIPC1	GIPC1	-0.7268
26.3008	26.3411	25.9192	26.5694	26.4447	26.6913	6	6	15.3	15.3	15.3	0.767435	O14929	Histone acetyltransferase type B catalytic subunit	HAT1	0.312367
25.1834	25.3681	24.7806	24.1074	24.3613	22.6007	11	11	15.4	15.4	15.4	0.377065	O14936	Peripheral plasma membrane protein CASK	CASK	-0.7497
25.0606	25.3879	25.986	25.3569	26.4195	26.477	7	7	51.2	51.2	51.2	0.0514399	O14949	Cytochrome b-c1 complex subunit 8	UQCRQ	-0.0814333
29.9661	29.4081	29.6482	29.0796	30.18	29.552	11	6	44.4	44.4	21.6	1.3146	P19105;O14950	Myosin regulatory light chain 12A;Myosin regulatory light chain 12B	MYL12A;MYL12B	-0.584867
26.5752	26.3198	27.1503	26.94	26.8947	26.3197	16	16	16.6	16.6	16.6	0.582922	O14964	Hepatocyte growth factor-regulated tyrosine kinase substrate	HGS	-0.3469
25.8005	25.0243	20.5545	23.6028	24.6592	23.768	6	6	23.1	23.1	23.1	0.0998032	O14965	Aurora kinase A	AURKA	0.4603
26.9932	26.8801	27.6586	27.13	26.6894	26.6072	23	23	24.7	24.7	24.7	0.303404	O14974	Protein phosphatase 1 regulatory subunit 12A	PPP1R12A	-0.2413
23.688	23.2903	24.2768	24.3295	23.3232	23.258	7	7	6.6	6.6	6.6	0.110397	O14976	Cyclin-G-associated kinase	GAK	-0.136733
28.9703	29.0343	29.7086	29.5651	28.7248	28.7809	17	17	28.1	26.2	26.2	0.00685631	O14979	Heterogeneous nuclear ribonucleoprotein D-like	HNRPDL	-0.0078
27.7915	28.2206	26.8466	27.6738	27.5532	27.9839	14	14	14.4	14.4	14.4	0.799894	O14980	Exportin-1	XPO1	0.562333
23.2498	24.0362	23.6826	24.7121	22.4213	23.757	10	10	6.9	6.9	6.9	1.05895	O14981	TATA-binding protein-associated factor 172	BTAF1	1.05053
27.4268	26.7656	27.2043	26.6513	26.4925	25.7522	26	26	15.6	15.6	15.6	0.695694	O15027	Protein transport protein Sec16A	SEC16A	-0.6515
25.5613	25.1779	26.328	25.8512	25.3947	25.4781	13	13	9.4	9.4	9.4	0.303514	O15031	Plexin-B2	PLXNB2	-0.258933
26.5598	26.9204	26.9241	27.3964	25.334	26.0018	19	19	20.5	20.5	20.5	0.32548	O15042	U2 snRNP-associated SURP motif-containing protein	U2SURP	0.500233
23.9111	24.1238	23.4617	25.0044	23.2793	23.4328	10	9	16.5	16.5	14.7	0.575849	O15066	Kinesin-like protein KIF3B	KIF3B	0.6363
28.5348	29.2788	28.6922	29.4758	28.6591	29.2451	45	45	36.5	36.5	36.5	2.90903	O15067	Phosphoribosylformylglycinamidine synthase	PFAS	0.704533
24.7129	24.0679	25.3418	25.709	21.6606	22.3748	2	2	2.3	2.3	2.3	0.0329718	O15118	Niemann-Pick C1 protein	NPC1	0.145467
24.0185	23.1852	23.9792	23.2154	23.8326	23.8829	2	2	7.6	7.6	7.6	1.03189	O15127	Secretory carrier-associated membrane protein 2	SCAMP2	-0.5156
29.2644	28.347	29.0381	28.1897	28.7904	27.7473	21	21	50.3	50.3	50.3	1.845	O15143	Actin-related protein 2/3 complex subunit 1B	ARPC1B	-0.9363
28.7633	28.0574	28.251	27.8481	28.8976	28.2952	17	17	46.3	46.3	46.3	1.13872	O15144	Actin-related protein 2/3 complex subunit 2	ARPC2	-0.5704
27.5503	26.7549	28.0737	27.1114	27.8038	27.1162	6	6	28.1	28.1	28.1	1.87351	O15145	Actin-related protein 2/3 complex subunit 3	ARPC3	-0.8151
23.2749	22.9463	22.227	22.5364	23.0313	25.1057	2	2	12.7	12.7	12.7	0.328743	O15155	BET1 homolog	BET1	0.685067
25.043	25.6666	24.9115	25.7475	25.7583	26.3028	7	7	24.3	24.3	24.3	0.945788	O15160	DNA-directed RNA polymerases I and III subunit RPAC1	POLR1C	0.668033
22.1867	22.3493	22.4827	22.3672	21.8533	21.3377	4	4	5.2	5.2	5.2	0.151018	O15164	Transcription intermediary factor 1-alpha	TRIM24	-0.156167
25.292	24.2552	24.9322	25.0498	25.3489	25.5948	4	4	16.1	12.1	12.1	0.212267	O15173	Membrane-associated progesterone receptor component 2	PGRMC2	-0.224433
27.5406	27.6679	27.3614	28.1315	27.666	28.0986	14	14	57.4	57.4	57.4	1.20063	O15212	Prefoldin subunit 6	PFDN6	0.443333
23.3828	24.7347	24.4503	24.7901	23.5375	24.1502	5	5	12.5	12.5	12.5	0.91766	O15213	WD repeat-containing protein 46	WDR46	0.768133
24.3118	25.1789	24.058	24.9904	23.6918	24.1907	11	11	16.1	16.1	16.1	1.02072	O15226	NF-kappa-B-repressing factor	NKRF	0.766133
25.8864	23.1446	24.7286	22.3229	25.1199	23.7147	20	20	44	44	44	1.84116	O15231	Zinc finger protein 185	ZNF185	-2.18423
22.3296	23.4446	21.3603	20.5612	22.7892	24.2308	4	4	32.6	32.6	32.6	0.1878	O15235	28S ribosomal protein S12, mitochondrial	MRPS12	0.585833
25.9524	26.0092	25.8949	25.7154	25.7346	25.994	9	9	19.7	19.7	19.7	0.146518	O15269	Serine palmitoyltransferase 1	SPTLC1	0.0455667
24.3747	24.6753	24.7119	24.5476	24.064	22.8728	5	5	14.4	14.4	14.4	0.225274	O15270	Serine palmitoyltransferase 2	SPTLC2	-0.351633
25.8255	25.6184	26.418	25.8629	25.8127	24.8854	17	17	18.2	18.2	18.2	0.725937	O15294	UDP-N-acetylglucosamine--peptide N-acetylglucosaminyltransferase 110 kDa subunit	OGT	-0.563167
26.1685	26.0642	26.9567	26.3365	26.4082	26.0454	10	10	41.9	41.9	41.9	0.651573	O15305	Phosphomannomutase 2	PMM2	-0.362433
25.7033	25.0604	25.9217	25.4256	25.5769	24.0259	15	15	24.4	24.4	24.4	0.974559	O15344	Midline-1	MID1	-0.896667
27.4889	27.8184	24.8	26.0639	26.4565	26.5608	11	11	43.5	43.5	43.5	0.236515	O15347	High mobility group protein B3	HMGB3	0.5659
27.9431	28.0641	28.5373	28.6468	27.6758	28.141	20	20	41.8	41.8	41.8	0.300675	O15355	Protein phosphatase 1G	PPM1G	0.2319
23.9757	23.8875	25.3432	24.5935	24.0132	23.5898	6	6	6.2	6.2	6.2	0.319492	O15357	Phosphatidylinositol 3,4,5-trisphosphate 5-phosphatase 2	INPPL1	-0.420433
28.4405	28.7215	28.3715	28.5066	28.4759	28.3765	18	18	28.8	28.8	28.8	0.429134	O15371	Eukaryotic translation initiation factor 3 subunit D	EIF3D	0.105567
26.8707	27.1893	25.8071	25.8215	24.6447	26.0683	13	13	27.3	27.3	27.3	0.311176	O15372	Eukaryotic translation initiation factor 3 subunit H	EIF3H	0.585533
22.5198	22.89	22.1139	22.7912	22.7397	22.578	3	3	5.8	5.8	5.8	0.650979	O15381	Nuclear valosin-containing protein-like	NVL	0.295267
24.5132	25.0215	24.5588	25.1623	25.1202	25.172	6	6	14.3	14.3	14.3	0.899547	O15382	Branched-chain-amino-acid aminotransferase, mitochondrial	BCAT2	0.387867
22.8393	22.75	22.4553	22.0166	22.2292	20.6607	3	3	3.7	3.7	3.7	0.475666	O15397	Importin-8	IPO8	-0.698833
24.9053	24.8214	24.7648	24.914	24.4394	22.4927	8	8	30.3	30.3	30.3	0.319708	O15400	Syntaxin-7	STX7	-0.627133
25.2708	24.9212	25.0166	24.4735	22.7795	22.8646	3	3	5.2	5.2	5.2	0.0954642	O15427	Monocarboxylate transporter 4	SLC16A3	-0.2692
25.0758	25.7821	24.5453	26.0245	24.5409	24.9844	5	5	12.7	12.7	12.7	1.14194	O15446	DNA-directed RNA polymerase I subunit RPA34	CD3EAP	0.876333
28.3388	27.8283	28.9334	27.1191	28.2752	26.3767	24	24	46.5	46.5	46.5	1.40037	O15460	Prolyl 4-hydroxylase subunit alpha-2	P4HA2	-1.40777
22.3804	21.764	22.5635	22.3355	21.0281	23.3594	2	2	8.6	8.6	8.6	0.299325	O15498	Synaptobrevin homolog YKT6	YKT6	0.495633
27.5861	26.3152	28.0168	27.2199	28.7528	26.7115	5	5	45	45	45	1.47782	O15511	Actin-related protein 2/3 complex subunit 5	ARPC5	-1.3697
22.1851	23.6827	21.7836	23.4622	22.917	22.8988	5	5	15.7	15.7	15.7	1.2192	O15541	RING finger protein 113A	RNF113A	1.05267
28.6306	29.1563	28.4564	28.846	28.1303	28.6593	32	31	39.2	39.2	38.1	1.09789	O43143	Putative pre-mRNA-splicing factor ATP-dependent RNA helicase DHX15	DHX15	0.481433
23.0231	24.7973	22.9256	24.0309	21.6276	22.0779	6	6	18.9	18.9	18.9	0.527412	O43148	mRNA cap guanine-N7 methyltransferase	RNMT	1.10993
23.1168	23.1964	23.1702	23.2791	23.0996	23.2117	3	3	4.2	4.2	4.2	1.40918	O43156	TELO2-interacting protein 1 homolog	TTI1	0.1002
23.4225	24.3187	23.4681	24.1971	21.2939	21.5502	4	4	13.4	13.4	13.4	0.210782	O43159	Ribosomal RNA-processing protein 8	RRP8	0.627167
26.6763	26.9701	26.9548	27.409	26.8592	26.9281	16	16	37.9	37.9	37.9	0.71466	O43172	U4/U6 small nuclear ribonucleoprotein Prp4	PRPF4	0.2723
28.8811	29.2049	29.3936	28.9952	29.7645	29.1433	27	27	46.3	46.3	46.3	0.368046	O43175	D-3-phosphoglycerate dehydrogenase	PHGDH	-0.231933
22.7635	23.1421	21.032	23.3248	22.2151	23.024	3	3	15.4	15.4	15.4	1.05153	O43181	NADH dehydrogenase [ubiquinone] iron-sulfur protein 4, mitochondrial	NDUFS4	1.1601
26.0208	25.324	26.7969	26.4656	24.3771	24.4405	12	12	29.7	29.7	29.7	0.127736	O43237	Cytoplasmic dynein 1 light intermediate chain 2	DYNC1LI2	-0.321567
28.3056	28.4053	27.9895	27.9463	27.8895	27.8728	28	28	49.8	49.8	49.8	0.0212645	O43242	26S proteasome non-ATPase regulatory subunit 3	PSMD3	0.0132667
25.8351	25.7823	26.5947	25.9249	24.6747	25.2202	11	11	20.2	20.2	20.2	0.0333057	O43252	Bifunctional 3-phosphoadenosine 5-phosphosulfate synthase 1;Sulfate adenylyltransferase;Adenylyl-sulfate kinase	PAPSS1	-0.0590333
24.7716	24.4431	24.7194	24.7041	25.03	25.2288	9	9	12.5	12.5	12.5	0.0674571	O43264	Centromere/kinetochore protein zw10 homolog	ZW10	-0.0483333
27.7572	27.7667	27.8599	27.6785	27.7489	26.913	13	13	16.6	16.6	16.6	0.542935	O43290	U4/U6.U5 tri-snRNP-associated protein 1	SART1	-0.335933
23.3174	22.8171	23.5624	23.1243	21.1725	21.8282	2	2	4.8	4.8	4.8	0.0374121	O43293	Death-associated protein kinase 3	DAPK3	-0.0942333
27.05	25.1681	27.6378	25.0939	26.7209	24.6854	11	11	30.2	30.2	30.2	2.66111	O43294	Transforming growth factor beta-1-induced transcript 1 protein	TGFB1I1	-2.15377
23.9912	23.9397	23.7093	23.7636	23.533	22.559	9	9	8.7	8.7	8.7	0.28806	O43314	Inositol hexakisphosphate and diphosphoinositol-pentakisphosphate kinase 2	PPIP5K2	-0.323733
22.9779	22.3919	23.2015	21.3903	22.5569	22.5221	3	3	4.8	4.8	4.8	0.937392	O43318	Mitogen-activated protein kinase kinase kinase 7	MAP3K7	-0.810667
25.2038	25.7648	24.833	25.8732	23.7295	23.6178	7	7	44.8	44.8	44.8	0.22646	O43324	Eukaryotic translation elongation factor 1 epsilon-1	EEF1E1	0.4965
28.7999	29.0322	28.6421	28.7874	28.8586	28.9452	25	25	49.8	37.6	37.6	0.735027	O43390	Heterogeneous nuclear ribonucleoprotein R	HNRNPR	0.154733
25.7274	26.1815	25.0433	25.6142	21.5768	25.3016	13	13	19.3	19.3	19.3	0.532418	O43395	U4/U6 small nuclear ribonucleoprotein Prp3	PRPF3	1.58327
27.7849	28.3768	27.5849	27.9335	27.2503	27.3169	11	11	39.4	39.4	39.4	0.414427	O43396	Thioredoxin-like protein 1	TXNL1	0.3357
29.2646	29.2645	29.0545	28.9117	29.4517	29.1673	20	20	76.2	76.2	76.2	0.385094	O43399	Tumor protein D54	TPD52L2	-0.142433
23.9079	24.2378	24.1393	24.8035	21.6518	23.8037	6	6	35.7	35.7	35.7	0.549458	O43402	ER membrane protein complex subunit 8	EMC8	1.04867
23.3185	24.0055	24.1343	23.7899	22.7582	22.4502	8	8	10	6.3	6.3	0.00601564	O43432	Eukaryotic translation initiation factor 4 gamma 3	EIF4G3	0.0115333
26.0023	25.7678	24.6317	23.4124	24.476	24.9197	6	6	19.2	19.2	19.2	0.14886	O43488	Aflatoxin B1 aldehyde reductase member 2	AKR7A2	-0.3367
28.5824	27.8661	28.4274	28.0534	28.3321	27.5634	31	30	31.7	31.7	30.5	1.74323	O43491	Band 4.1-like protein 2	EPB41L2	-0.619667
26.2602	26.3987	25.3299	25.85	25.1335	26.2539	11	11	42.9	42.9	42.9	0.703985	O43583	Density-regulated protein	DENR	0.593
25.1448	25.7447	25.2548	25.5537	24.8678	24.7841	5	5	5.3	5.3	5.3	0.35896	O43592	Exportin-T	XPOT	0.2717
25.5576	26.8109	26.1087	27.1891	25.7925	27.6056	5	5	29.9	29.9	29.9	2.10821	O43598	2-deoxynucleoside 5-phosphate N-hydrolase 1	DNPH1	1.38227
25.9035	26.9679	25.2278	26.4974	25.2091	25.2814	10	10	24.6	24.6	24.6	0.657933	O43615	Mitochondrial import inner membrane translocase subunit TIM44	TIMM44	0.8021
24.3224	23.1487	24.8188	23.8838	25.5121	25.1697	4	4	23.3	23.3	23.3	0.52542	O43617	Trafficking protein particle complex subunit 3	TRAPPC3	-0.817033
24.5066	24.2643	22.4044	23.9102	21.9631	22.5579	3	3	9.9	9.9	9.9	0.262458	O43633	Charged multivesicular body protein 2a	CHMP2A	0.619433
26.0626	26.6756	25.9154	26.4637	25.9382	25.9319	13	13	34.8	34.8	34.8	0.786336	O43660	Pleiotropic regulator 1	PLRG1	0.385
23.7935	23.1536	24.2017	24.2862	24.6788	23.4757	5	5	11	11	11	0.623217	O43663	Protein regulator of cytokinesis 1	PRC1	-0.586167
24.1168	23.6527	24.5278	24.0107	24.2296	23.2357	5	5	30.6	30.6	30.6	1.21187	O43665	Regulator of G-protein signaling 10	RGS10	-0.658367
26.4841	26.6822	26.0645	26.1134	26.7517	26.6859	4	4	6.7	6.7	6.7	0.07698	O43670	Zinc finger protein 207	ZNF207	0.0604
23.2149	23.0393	21.0954	21.5279	23.1156	24.0677	2	2	12.2	12.2	12.2	0.148498	O43674	NADH dehydrogenase [ubiquinone] 1 beta subcomplex subunit 5, mitochondrial	NDUFB5	0.403
24.0982	24.408	23.5535	23.9455	23.8628	23.1831	3	3	32.7	32.7	32.7	0.00616503	O43676	NADH dehydrogenase [ubiquinone] 1 beta subcomplex subunit 3	NDUFB3	0.00736667
25.0497	24.8958	24.9403	25.8548	24.7326	25.0474	5	5	50.5	50.5	50.5	0.502493	O43678	NADH dehydrogenase [ubiquinone] 1 alpha subcomplex subunit 2	NDUFA2	0.358467
25.1543	25.3523	25.0546	24.613	25.6336	25.5031	4	4	10.3	10.3	10.3	0.14077	O43681	ATPase ASNA1	ASNA1	-0.1247
28.5784	28.6714	28.5013	28.6315	28.1499	28.2038	19	19	55.5	55.5	55.5	0.175573	O43684	Mitotic checkpoint protein BUB3	BUB3	0.0923667
32.9151	32.6418	32.6958	32.3271	32.7359	32.267	106	71	85.9	85.9	63.6	1.29208	O43707	Alpha-actinin-4	ACTN4	-0.3703
24.1617	24.4162	23.7157	21.3655	24.8422	24.6117	6	6	23.8	23.8	23.8	0.283953	O43709	Uncharacterized methyltransferase WBSCR22	WBSCR22	-0.7754
23.1301	23.963	23.8706	24.6798	20.8902	23.1282	4	4	77.6	77.6	77.6	0.574685	O43715	TP53-regulated inhibitor of apoptosis 1	TRIAP1	1.29337
22.8359	23.3131	22.8029	23.8371	20.6286	21.9773	3	3	28.7	28.7	28.7	0.44738	O43716	Glutamyl-tRNA(Gln) amidotransferase subunit C, mitochondrial	GATC	0.953367
24.1814	24.446	24.8251	24.4209	23.3897	24.7439	6	6	7.7	7.7	7.7	0.400507	O43719	HIV Tat-specific factor 1	HTATSF1	0.404867
26.1501	25.3444	26.2233	25.707	25.3339	25.0434	8	8	9.6	9.6	9.6	0.714953	O43747	AP-1 complex subunit gamma-1	AP1G1	-0.5375
22.2012	22.5257	21.9447	21.5153	22.1838	22.5381	3	3	9.4	9.4	9.4	0.084419	O43752	Syntaxin-6	STX6	0.0831333
27.5038	27.8411	27.4151	27.6351	27.1795	27.2043	15	15	32.6	32.6	32.6	0.387244	O43765	Small glutamine-rich tetratricopeptide repeat-containing protein alpha	SGTA	0.194033
26.1571	26.6636	26.8051	26.6501	25.9605	26.0659	12	9	81.8	81.8	67.8	0.179684	O43768	Alpha-endosulfine	ENSA	0.1523
28.3834	28.8756	28.9325	28.9663	28.808	28.6554	20	20	38.9	38.9	38.9	0.260803	O43776	Asparagine--tRNA ligase, cytoplasmic	NARS	0.124467
27.4011	27.2959	27.2179	27.0959	28.0158	27.2647	24	23	24.6	23.9	22.8	0.583697	O43795	Unconventional myosin-Ib	MYO1B	-0.3261
23.5186	22.773	22.9156	23.0776	23.2877	22.6862	3	3	24.4	24.4	24.4	0.86702	O43805	Sjoegren syndrome nuclear autoantigen 1	SSNA1	-0.395033
27.7155	28.1355	26.9711	27.6908	27.4387	27.9752	14	14	48.5	48.5	48.5	1.03653	O43809	Cleavage and polyadenylation specificity factor subunit 5	NUDT21	0.558733
22.9315	22.7496	21.2241	22.9646	21.819	23.1357	5	5	12.3	12.3	12.3	0.869947	O43813	LanC-like protein 1	LANCL1	0.958433
24.2013	23.8717	21.5849	21.485	24.0068	24.1778	4	4	6.5	6.5	6.5	0.0240669	O43815	Striatin	STRN	-0.0861667
25.7177	26.9919	25.9466	26.6511	26.3068	26.3944	16	16	35.2	35.2	35.2	1.32367	O43818	U3 small nucleolar RNA-interacting protein 2	RRP9	0.688767
24.2373	24.4221	24.1554	24.7431	22.7449	23.3702	7	7	10.4	10.4	10.4	0.296331	O43823	A-kinase anchor protein 8	AKAP8	0.465933
25.9879	26.3146	25.7125	26.2418	26.3355	26.8536	11	11	32.7	32.7	32.7	0.801863	O43837	Isocitrate dehydrogenase [NAD] subunit beta, mitochondrial	IDH3B	0.458033
23.7545	23.6884	23.8841	23.6733	23.2328	22.4192	6	6	6.1	6.1	6.1	0.320261	O43847	Nardilysin	NRD1	-0.3635
29.6753	29.116	29.3054	28.789	28.9837	28.0474	16	16	44.4	44.4	44.4	0.831626	O43852	Calumenin	CALU	-0.670667
21.9051	22.7498	23.4979	22.6808	22.7023	23.638	5	5	10.4	10.4	10.4	0.22699	O43854	EGF-like repeat and discoidin I-like domain-containing protein 3	EDIL3	0.3211
26.5863	26.3729	26.0582	26.3656	26.327	26.1291	16	16	27.7	27.7	27.7	0.0703208	O43865;Q96HN2	Putative adenosylhomocysteinase 2;Putative adenosylhomocysteinase 3	AHCYL1;AHCYL2	-0.0346333
21.0571	20.6459	21.7687	21.5369	21.8149	21.6333	2	2	2.5	2.5	2.5	0.276987	O43896	Kinesin-like protein KIF1C	KIF1C	-0.274867
21.6064	21.4043	22.7624	23.5166	20.931	21.0062	2	2	3.7	3.7	3.7	0.0779563	O43913	Origin recognition complex subunit 5	ORC5	0.2091
24.522	24.9215	24.5606	25.261	25.653	26.3307	5	5	56.6	56.6	56.6	0.45282	O43920	NADH dehydrogenase [ubiquinone] iron-sulfur protein 5	NDUFS5	0.592533
22.3397	22.305	20.7626	24.1145	22.4666	22.3315	2	2	7.1	7.1	7.1	0.582721	O43929	Origin recognition complex subunit 4	ORC4	1.0607
24.0105	24.1602	23.6188	24.1553	23.0615	23.6509	8	8	12.8	12.8	12.8	0.587626	O60216	Double-strand-break repair protein rad21 homolog	RAD21	0.4252
24.1014	25.0396	24.8274	25.6343	25.0125	25.5439	2	2	22.7	22.7	22.7	1.06791	O60220	Mitochondrial import inner membrane translocase subunit Tim8 A	TIMM8A	0.758833
24.7262	24.734	24.9294	25.1617	24.2822	24.0133	9	9	11.7	10.9	10.9	0.00815062	O60231	Putative pre-mRNA-splicing factor ATP-dependent RNA helicase DHX16	DHX16	-0.0096
25.7097	26.1478	25.7201	25.9273	26.3008	25.4153	5	5	36.7	36.7	36.7	0.0983246	O60232	Sjoegren syndrome/scleroderma autoantigen 1	SSSCA1	-0.0800667
23.776	23.5059	21.9478	22.217	22.9182	22.0695	2	2	16.9	16.9	16.9	0.151394	O60238	BCL2/adenovirus E1B 19 kDa protein-interacting protein 3-like	BNIP3L	-0.2832
24.967	25.4506	24.3484	22.7625	25.0029	23.381	7	7	32.2	28.5	28.5	0.467835	O60256	Phosphoribosyl pyrophosphate synthase-associated protein 2	PRPSAP2	-0.908067
27.4851	27.8825	27.459	27.9336	27.509	27.9639	33	22	31.7	31.7	23	4.03956	O60264	SWI/SNF-related matrix-associated actin-dependent regulator of chromatin subfamily A member 5	SMARCA5	0.4423
24.6903	24.7587	25.477	25.3773	24.8036	24.1837	8	8	8.7	8.7	8.7	0.197263	O60271	C-Jun-amino-terminal kinase-interacting protein 4	SPAG9	-0.217067
24.4578	24.718	24.5616	24.4033	24.1408	24.3388	7	7	7	7	7	0.226717	O60306	Intron-binding protein aquarius	AQR	0.0999667
25.1397	24.9171	24.8273	24.9596	23.9565	24.2426	13	13	16.1	16.1	16.1	0.0531082	O60313	Dynamin-like 120 kDa protein, mitochondrial;Dynamin-like 120 kDa protein, form S1	OPA1	0.0652667
22.7904	22.4165	22.5935	22.6049	21.2212	21.7731	4	4	2.6	2.6	2.6	0.0386885	O60333	Kinesin-like protein KIF1B	KIF1B	0.0631333
24.5954	25.2039	24.7032	22.6675	23.9969	24.6051	8	8	14.4	14.4	14.4	0.125501	O60341	Lysine-specific histone demethylase 1A	KDM1A	-0.273
22.3886	23.5905	22.157	23.7761	21.7996	22.6375	6	6	5.6	5.6	5.6	1.44546	O60343	TBC1 domain family member 4	TBC1D4	1.21963
24.676	23.8915	25.108	24.6465	25.1629	24.0267	7	7	15.5	15.5	15.5	1.3328	O60443	Non-syndromic hearing impairment protein 5	DFNA5	-0.794067
26.3841	26.0218	26.6944	26.343	25.3912	25.2271	13	13	24.2	24.2	24.2	0.221974	O60488	Long-chain-fatty-acid--CoA ligase 4	ACSL4	-0.2926
27.1366	26.7426	27.4148	26.9687	27.6226	27.1476	10	8	37.7	37.7	33.3	1.12566	O60493	Sorting nexin-3	SNX3	-0.438367
25.9304	25.6539	25.2403	25.1974	25.7833	25.2798	14	14	16.3	16.3	16.3	0.470556	O60502	Bifunctional protein NCOAT;Protein O-GlcNAcase;Histone acetyltransferase	MGEA5	-0.2743
25.5907	23.803	19.9662	21.2595	23.9867	22.6417	7	7	16.7	16.7	16.7	0.122585	O60504	Vinexin	SORBS3	-0.613133
30.377	30.7276	30.4798	30.8349	30.6076	30.6707	39	27	48	48	40	1.44752	O60506	Heterogeneous nuclear ribonucleoprotein Q	SYNCRIP	0.256267
22.2082	23.5928	21.003	21.2819	23.646	23.766	6	6	13	13	13	0.207874	O60508	Pre-mRNA-processing factor 17	CDC40	0.5945
23.4779	23.3131	24.0681	23.7789	23.758	23.5717	7	7	5.9	5.9	5.9	0.418518	O60524	Nuclear export mediator factor NEMF	NEMF	-0.213433
23.3751	23.9562	21.5161	22.682	21.1907	23.3188	3	3	8.5	8.5	8.5	0.768955	O60563	Cyclin-T1	CCNT1	1.2917
26.9635	26.974	27.2671	26.815	27.1578	26.4746	19	19	23.4	23.4	23.4	1.0235	O60568	Procollagen-lysine,2-oxoglutarate 5-dioxygenase 3	PLOD3	-0.374933
28.3925	28.5768	28.2397	28.3227	28.1979	27.9866	36	36	28.6	28.6	28.6	0.0349271	O60610	Protein diaphanous homolog 1	DIAPH1	0.0186667
22.7612	22.9435	22.7891	23.407	24.0932	23.6877	2	2	14.5	14.5	14.5	0.0960524	O60613	15 kDa selenoprotein	2022-09-15	0.131567
22.2029	22.0519	21.257	21.1113	21.9577	21.4343	3	3	5.3	5.3	5.3	0.277731	O60645	Exocyst complex component 3	EXOC3	-0.273367
28.9866	28.3312	28.7586	27.9211	28.6621	28.1962	18	18	49.5	49.5	49.5	1.87414	O60664	Perilipin-3	PLIN3	-0.652933
22.4709	23.3115	23.2786	20.9186	21.8664	19.4608	4	4	8.1	8.1	8.1	0.474966	O60678	Protein arginine N-methyltransferase 3	PRMT3	-1.30833
26.8955	26.8775	27.3238	26.8272	26.2072	26.0675	18	10	34.7	34.7	22.4	0.201255	O60684	Importin subunit alpha-7	KPNA6	-0.2181
28.3779	27.823	28.3752	27.6279	28.075	28.0379	19	19	32	32	32	1.34407	O60701	UDP-glucose 6-dehydrogenase	UGDH	-0.446433
27.6315	27.241	27.8594	27.4763	27.2988	27.161	26	26	29.5	29.5	29.5	0.74004	O60716	Catenin delta-1	CTNND1	-0.3038
27.4873	27.9172	27.6858	27.9119	27.4046	27.5343	19	18	38.2	38.2	36	0.797404	O60749	Sorting nexin-2	SNX2	0.2619
25.2075	25.751	21.0243	22.8046	25.1582	25.3302	7	7	29.2	29.2	29.2	0.19158	O60762	Dolichol-phosphate mannosyltransferase	DPM1	0.831933
27.6441	27.3819	27.5235	27.4347	27.5071	27.1784	22	22	26.1	26.1	26.1	1.19306	O60763	General vesicular transport factor p115	USO1	-0.226567
23.8796	24.4662	23.2865	24.0634	24.1324	24.256	2	2	17.2	17.2	17.2	0.831737	O60783	28S ribosomal protein S14, mitochondrial	MRPS14	0.4957
23.5528	23.209	22.0001	23.0045	21.4628	21.6937	4	4	11.4	11.4	11.4	0.139895	O60784	Target of Myb protein 1	TOM1	0.297167
26.2882	24.1358	29.8199	28.502	28.0713	24.3165	2	0	81	13.5	0	0.617107	O60814;P57053	Histone H2B type 1-K;Histone H2B type F-S	HIST1H2BK;H2BFS	-2.40837
23.7979	23.2778	24.1686	23.851	24.6678	23.9282	6	6	11.8	11.8	11.8	0.742315	O60826	Coiled-coil domain-containing protein 22	CCDC22	-0.525767
25.6661	25.8483	25.3497	25.2502	25.7135	25.5173	4	4	18.1	18.1	18.1	0.0635328	O60828	Polyglutamine-binding protein 1	PQBP1	-0.0378333
27.1861	27.9573	27.0822	27.9675	27.3738	27.7667	18	18	32.7	32.7	32.7	2.50381	O60832	H/ACA ribonucleoprotein complex subunit 4	DKC1	0.683133
27.7235	28.2993	26.5076	27.5873	27.2482	28.0814	33	33	28	28	28	0.942474	O60841	Eukaryotic translation initiation factor 5B	EIF5B	0.829567
28.576	28.2518	28.099	28.3126	28.2236	28.1413	18	18	77.7	77.7	77.7	0.159463	O60869	Endothelial differentiation-related factor 1	EDF1	-0.0643
26.0268	26.0349	26.8815	26.8489	25.7099	25.9507	10	10	21.1	21.1	21.1	0.0549758	O60884	DnaJ homolog subfamily A member 2	DNAJA2	0.0721
25.249	25.5233	25.0358	24.7205	24.7073	25.0269	10	4	7.3	7.3	2.9	0.120015	O60885	Bromodomain-containing protein 4	BRD4	0.0928667
22.8025	22.566	23.8738	23.3453	25.4871	25.5878	3	3	33	33	33	0.0644657	O60888	Protein CutA	CUTA	-0.221433
27.3466	27.4989	27.2682	27.4637	27.8362	27.8598	11	11	64.8	64.8	64.8	0.221263	O60925	Prefoldin subunit 1	PFDN1	0.1238
23.688	23.2275	23.2042	23.5941	22.8479	22.4867	4	4	41.3	41.3	41.3	0.130033	O60927	Protein phosphatase 1 regulatory subunit 11	PPP1R11	-0.143933
22.8473	23.0843	23.2006	23.7141	22.0885	22.8737	6	6	11.3	11.3	11.3	0.546865	O60934	Nibrin	NBN	0.5119
22.7947	22.6517	21.5644	21.9154	22.5662	23.2398	3	3	18.8	18.8	18.8	0.211834	O60936	Nucleolar protein 3	NOL3	0.293867
22.9829	23.8764	23.1042	23.9483	23.3062	22.6658	6	6	13.9	13.9	13.9	0.356954	O60942	mRNA-capping enzyme;Polynucleotide 5-triphosphatase;mRNA guanylyltransferase	RNGTT	0.365733
22.869	22.6927	23.3108	22.5268	20.9082	20.8994	4	4	5.1	5.1	5.1	0.126752	O75044;P0DMP2;P0DJJ0	SLIT-ROBO Rho GTPase-activating protein 2;SLIT-ROBO Rho GTPase-activating protein 2C	SRGAP2;SRGAP2C	-0.323033
30.6544	29.8966	30.2755	29.9602	30.3873	29.7664	34	34	55.6	55.6	55.6	1.95884	O75083	WD repeat-containing protein 1	WDR1	-0.564667
23.8371	23.6344	23.5213	23.4552	22.4293	22.641	11	9	8.4	8.4	7.2	0.0119682	O75116	Rho-associated protein kinase 2	ROCK2	-0.0190333
22.893	22.7417	22.8762	22.9049	20.9396	22.5149	7	7	8.5	8	8	0.298705	O75122	CLIP-associating protein 2	CLASP2	0.484233
25.6977	26.0931	25.6058	26.5007	25.7097	26.1912	10	10	18.6	18.6	18.6	2.01357	O75131	Copine-3	CPNE3	0.5906
22.3696	21.5248	23.3136	23.1895	21.6966	21.3248	3	3	4	4	4	0.232473	O75146	Huntingtin-interacting protein 1-related protein	HIP1R	-0.4469
25.4814	25.2478	26.078	26.19	24.6652	24.6662	19	19	22	20.6	20.6	0.0222237	O75150	E3 ubiquitin-protein ligase BRE1B	RNF40	-0.0402
22.5514	21.1005	21.897	21.7919	21.3309	20.9563	2	2	2.2	2.2	2.2	0.66813	O75151;Q9UPP1	Lysine-specific demethylase PHF2;Histone lysine demethylase PHF8	PHF2;PHF8	-0.643533
24.4718	24.6684	24.0674	24.4704	22.6044	23.0688	10	10	17.9	17.9	17.9	0.177577	O75152	Zinc finger CCCH domain-containing protein 11A	ZC3H11A	0.354667
26.3866	27.1141	26.2309	27.5774	26.7324	26.936	24	23	23.1	23.1	22.6	1.45716	O75153	Clustered mitochondria protein homolog	CLUH	0.7592
22.843	22.9358	23.7344	23.7081	21.2731	22.8206	4	2	5.4	5.4	2.9	0.280659	O75157	TSC22 domain family protein 2	TSC22D2	0.538
25.4336	25.523	20.9479	24.7677	25.2507	24.6577	8	8	4.4	4.4	4.4	0.301425	O75165	DnaJ homolog subfamily C member 13	DNAJC13	1.1054
22.1922	21.7544	22.6144	23.1424	20.871	21.5931	3	3	4.1	4.1	4.1	0.139205	O75175	CCR4-NOT transcription complex subunit 3	CNOT3	0.270767
24.7417	24.769	24.4252	25.0808	24.1559	24.8206	16	10	8.1	8.1	5	1.08371	O75179	Ankyrin repeat domain-containing protein 17	ANKRD17	0.4492
26.3029	26.7513	26.6041	27.049	26.1169	26.6412	14	14	60.6	60.6	60.6	1.18743	O75223	Gamma-glutamylcyclotransferase	GGCT	0.472533
24.3395	25.878	20.1453	22.0229	24.3685	24.8357	3	3	15.5	15.5	15.5	0.28811	O75251	NADH dehydrogenase [ubiquinone] iron-sulfur protein 7, mitochondrial	NDUFS7	1.29443
25.7079	26.5324	25.0792	25.9504	24.8983	26.2397	8	8	22	22	22	1.56601	O75306	NADH dehydrogenase [ubiquinone] iron-sulfur protein 2, mitochondrial	NDUFS2	1.01237
25.4866	25.9237	24.8727	25.6266	24.2168	23.7913	14	14	33.1	33.1	33.1	0.122496	O75312	Zinc finger protein ZPR1	ZNF259	0.255167
22.8778	23.1663	22.5611	23.4673	21.0741	20.4458	4	4	14.7	11.9	11.9	0.0588669	O75323	Protein NipSnap homolog 2	GBAS	0.1888
22.8917	22.8866	23.5355	23.5139	21.2721	20.267	6	6	11.5	11.5	11.5	0.103033	O75330	Hyaluronan mediated motility receptor	HMMR	-0.343933
24.995	25.571	24.4634	25.2109	24.9353	25.7356	3	3	19.9	19.9	19.9	1.43955	O75340	Programmed cell death protein 6	PDCD6	0.707933
27.9821	28.7972	28.036	28.5057	27.9535	28.3196	13	13	63.9	63.9	63.9	1.75636	O75347	Tubulin-specific chaperone A	TBCA	0.5503
24.4038	24.7864	24.8762	24.8293	24.3754	24.7074	4	4	23.7	23.7	23.7	0.599143	O75348	V-type proton ATPase subunit G 1	ATP6V1G1	0.222567
26.2655	26.0243	23.6493	25.191	26.6864	26.0892	10	10	23.9	23.9	23.9	0.0835611	O75351	Vacuolar protein sorting-associated protein 4B	VPS4B	0.234433
21.0268	19.9862	20.8211	20.8611	22.4349	21.3454	3	3	3.6	3.6	3.6	0.467862	O75362	Zinc finger protein 217	ZNF217	-0.6967
28.7893	29.2002	28.4645	28.6667	28.8597	29.0477	20	18	57	57	50	0.597509	O75367	Core histone macro-H2A.1	H2AFY	0.267033
21.25	21.5828	21.2496	21.5979	21.7004	21.1093	3	3	21.1	21.1	21.1	0.0467328	O75368	SH3 domain-binding glutamic acid-rich-like protein	SH3BGRL	0.03
32.0188	31.2188	31.9292	31.4657	31.8264	31.2359	136	131	53.2	51.8	50	2.50516	O75369	Filamin-B	FLNB	-0.618
25.2592	25.4914	25.0538	26.4138	24.8518	25.3694	5	5	41.9	41.9	41.9	0.939627	O75380	NADH dehydrogenase [ubiquinone] iron-sulfur protein 6, mitochondrial	NDUFS6	0.703267
22.9179	22.6972	22.9212	22.8667	23.3153	23.1642	3	3	6.6	6.6	6.6	0.30486	O75381	Peroxisomal membrane protein PEX14	PEX14	-0.1421
27.1361	27.4782	25.6211	27.1846	27.3254	27.7467	11	11	23.6	23.6	23.6	0.618821	O75390	Citrate synthase, mitochondrial	CS	0.775633
27.6261	27.1887	25.9275	26.7398	27.5446	27.197	8	8	36.7	36.7	36.7	0.00519013	O75396	Vesicle-trafficking protein SEC22b	SEC22B	0.0091
26.3281	26.9474	26.3914	27.1522	25.8732	26.6543	16	16	17	17	17	1.52585	O75400	Pre-mRNA-processing factor 40 homolog A	PRPF40A	0.7204
23.6797	23.2216	21.1119	21.6304	22.6928	21.8453	7	7	8.2	8.2	8.2	0.1052	O75410	Transforming acidic coiled-coil-containing protein 1	TACC1	-0.262367
23.5077	23.8554	23.2747	23.3106	22.4157	23.8624	3	3	11	11	11	0.738094	O75431	Metaxin-2	MTX2	0.6101
24.8665	24.3788	23.2562	22.461	24.4593	23.8363	6	6	24.5	24.5	24.5	0.353092	O75436	Vacuolar protein sorting-associated protein 26A	VPS26A	-0.6353
24.2387	24.4263	24.5593	25.043	24.4343	24.1456	3	3	34.5	34.5	34.5	0.171733	O75438	NADH dehydrogenase [ubiquinone] 1 beta subcomplex subunit 1	NDUFB1	0.127533
26.6554	27.211	26.6118	27.4803	26.6016	27.2343	11	11	23.9	22.5	22.5	2.84007	O75439	Mitochondrial-processing peptidase subunit beta	PMPCB	0.6856
27.9305	28.371	27.5195	28.0693	27.6817	28.2798	33	32	44.9	44.9	43	1.62274	O75475	PC4 and SFRS1-interacting protein	PSIP1	0.529467
24.2798	24.2634	24.0106	23.7899	24.3443	24.3627	6	6	23.4	16.5	16.5	0.131317	O75477	Erlin-1	ERLIN1	-0.0729
24.0856	24.5761	20.2335	24.5674	22.863	24.1403	3	3	11	11	11	0.82257	O75489	NADH dehydrogenase [ubiquinone] iron-sulfur protein 3, mitochondrial	NDUFS3	2.0339
27.2485	27.4447	27.1474	27.3795	27.2093	27.4875	9	9	29.8	29.8	29.8	2.26557	O75494	Serine/arginine-rich splicing factor 10	SRSF10	0.2355
25.9431	24.6404	26.5641	26.131	27.1769	27.1512	4	4	56.6	56.6	56.6	0.292979	O75506	Heat shock factor-binding protein 1	HSBP1	-0.587167
24.6158	24.6708	23.8477	25.1172	24.1386	24.3445	5	5	14	14	14	0.738694	O75521	Enoyl-CoA delta isomerase 2, mitochondrial	ECI2	0.510133
27.4021	27.7966	26.6511	26.8909	27.2076	27.4296	6	6	47.2	47.2	47.2	0.34107	O75531	Barrier-to-autointegration factor;Barrier-to-autointegration factor, N-terminally processed	BANF1	0.285433
28.615	28.8366	28.3837	28.7693	28.2724	28.5319	43	43	34.2	34.2	34.2	0.989847	O75533	Splicing factor 3B subunit 1	SF3B1	0.2889
28.6332	28.2138	28.4662	28.9513	28.5694	28.1454	30	30	37.8	37.8	37.8	0.172096	O75534	Cold shock domain-containing protein E1	CSDE1	-0.119433
24.1829	23.8131	24.2466	23.8544	24.4007	24.1496	5	5	13.4	13.4	13.4	1.27604	O75569	Interferon-inducible double stranded RNA-dependent protein kinase activator A	PRKRA	-0.3377
25.3224	26.2161	24.5949	25.0974	24.5507	25.2576	2	2	20.2	20.2	20.2	0.749415	O75607	Nucleoplasmin-3	NPM3	0.701033
25.466	26.0182	24.0389	25.3934	25.2921	25.7693	4	4	21.7	21.7	21.7	0.753163	O75608	Acyl-protein thioesterase 1	LYPLA1	0.794633
28.4091	28.7522	27.942	28.5537	28.3473	28.7232	44	44	20.5	20.5	20.5	1.30653	O75643	U5 small nuclear ribonucleoprotein 200 kDa helicase	SNRNP200	0.443567
24.4882	24.2483	24.7737	24.8468	24.1856	23.7873	4	4	13.6	13.6	13.6	0.207863	O75663	TIP41-like protein	TIPRL	-0.188367
24.5927	25.7816	25.5696	25.8466	23.8954	24.031	10	10	27.4	27.4	27.4	0.279762	O75683	Surfeit locus protein 6	SURF6	0.533833
23.9621	25.5887	20.5993	21.2635	23.3536	24.3872	11	11	4.4	4.4	4.4	0.268171	O75691	Small subunit processome component 20 homolog	UTP20	1.10813
26.2021	26.4046	26.082	26.1646	26.6382	26.3868	16	16	16.8	16.8	16.8	0.0201773	O75694	Nuclear pore complex protein Nup155	NUP155	0.0112333
26.0508	26.3716	23.8755	26.1074	24.1849	26.0527	21	21	22.6	22.6	22.6	1.00704	O75717	WD repeat and HMG-box DNA-binding protein 1	WDHD1	1.4735
20.9493	21.1791	24.0885	24.0029	24.5367	23.6547	4	4	10.5	10.5	10.5	0.0592918	O75718	Cartilage-associated protein	CRTAP	-0.245933
22.0275	22.3035	21.5188	20.6402	21.6995	22.7996	3	3	9.6	4	4	0.0879664	O75746	Calcium-binding mitochondrial carrier protein Aralar1	SLC25A12	0.165833
24.6132	24.5995	24.9356	24.9935	24.2619	24.3177	9	9	36.5	36.5	36.5	0.0410882	O75792	Ribonuclease H2 subunit A	RNASEH2A	0.0333333
28.0792	28.2358	26.7638	27.4018	26.5157	27.2768	18	18	56.9	56.9	56.9	0.381863	O75821	Eukaryotic translation initiation factor 3 subunit G	EIF3G	0.518567
26.3889	27.6693	25.667	26.8354	24.7247	27.0428	13	13	36	36	36	1.36653	O75822	Eukaryotic translation initiation factor 3 subunit J	EIF3J	1.58897
27.5749	26.1933	27.6471	26.1757	27.2418	26.2678	11	11	53.1	42.6	42.6	3.24496	O75828	Carbonyl reductase [NADPH] 3	CBR3	-1.27567
25.9989	26.3336	25.0403	25.8449	23.7203	24.0455	7	7	43.4	43.4	43.4	0.195445	O75832	26S proteasome non-ATPase regulatory subunit 10	PSMD10	0.488167
23.9997	24.4006	20.8646	22.5159	23.8747	24.0128	3	3	4.4	4.4	4.4	0.24566	O75844	CAAX prenyl protease 1 homolog	ZMPSTE24	0.7301
25.267	24.1331	25.1819	24.0301	24.2744	26.0285	11	11	28	28	28	0.0870089	O75874	Isocitrate dehydrogenase [NADP] cytoplasmic	IDH1	-0.1772
22.1508	23.1156	21.181	21.2455	20.7321	22.7526	4	4	10.2	10.2	10.2	0.647692	O75879	Glutamyl-tRNA(Gln) amidotransferase subunit B, mitochondrial	PET112	1.0166
25.1531	26.0414	25.617	25.3557	24.8265	24.8875	7	7	22.6	22.6	22.6	0.220164	O75880	Protein SCO1 homolog, mitochondrial	SCO1	0.229333
25.4892	25.8841	25.9655	24.8454	25.6325	25.5275	10	10	39.1	39.1	39.1	0.340864	O75934	Pre-mRNA-splicing factor SPF27	BCAS2	-0.276733
25.9263	25.0279	22.8242	24.9221	26.4367	25.0715	9	9	40.9	40.9	40.9	0.0162154	O75935	Dynactin subunit 3	DCTN3	-0.0552333
27.7077	27.844	27.0167	27.4364	26.3452	26.7826	18	18	54.2	54.2	54.2	0.26421	O75937	DnaJ homolog subfamily C member 8	DNAJC8	0.331133
25.7647	26.0125	26.1829	26.1541	24.3547	25.1345	4	4	23.5	23.5	23.5	0.200961	O75940	Survival of motor neuron-related-splicing factor 30	SMNDC1	0.332933
27.3898	27.7966	27.9623	28.57	27.3657	27.9791	7	7	36	36	36	0.82697	O75947	ATP synthase subunit d, mitochondrial	ATP5H	0.542633
25.6201	25.0215	25.9165	25.1141	25.8257	25.1044	12	12	25.8	25.8	25.8	2.80454	O75955	Flotillin-1	FLOT1	-0.707433
25.4321	24.5465	24.9998	24.42	25.507	23.5772	15	15	6.2	6.2	6.2	1.52436	O75962	Triple functional domain protein	TRIO	-1.13173
25.9309	26.3487	25.0455	25.7324	25.4479	26.1969	7	7	74.8	74.8	74.8	0.912839	O75964	ATP synthase subunit g, mitochondrial	ATP5L	0.6179
22.1411	20.79	22.4526	22.7282	21.8728	21.2913	3	3	2.3	2.3	2.3	0.384505	O75970	Multiple PDZ domain protein	MPDZ	-0.552333
27.6552	27.9188	27.8004	27.5828	27.3935	27.8204	14	14	51.6	51.6	51.6	0.434677	O76003	Glutaredoxin-3	GLRX3	0.157633
28.7514	29.8323	28.4473	29.5193	28.4571	29.1799	35	35	51.4	51.4	51.4	1.96447	O76021	Ribosomal L1 domain-containing protein 1	RSL1D1	0.958567
23.9969	23.3149	24.152	21.8574	21.3697	21.0793	4	4	6	6	6	0.415436	O76024	Wolframin	WFS1	-1.089
24.6639	25.6597	24.874	25.2084	24.2888	24.9597	13	13	22.6	22.6	22.6	1.17494	O76031	ATP-dependent Clp protease ATP-binding subunit clpX-like, mitochondrial	CLPX	0.667033
25.1577	25.1221	25.3664	25.5323	25.651	25.1048	7	7	31.3	31.3	31.3	0.278949	O76071	Probable cytosolic iron-sulfur protein assembly protein CIAO1	CIAO1	-0.138633
27.7334	27.7945	27.1235	27.5521	27.7569	27.4618	20	20	28	28	28	0.101374	O76094	Signal recognition particle subunit SRP72	SRP72	0.0648667
26.3768	25.9556	27.2862	26.8478	26.8922	26.5124	9	8	27	27	24.2	0.485552	O94760	N(G),N(G)-dimethylarginine dimethylaminohydrolase 1	DDAH1	-0.413133
27.8034	27.8476	28.097	28.2431	27.7456	27.5646	27	24	43.9	43.9	41.6	0.0045889	O94776	Metastasis-associated protein MTA2	MTA2	0.0031
22.5959	21.0712	24.4459	23.5181	21.8269	21.0812	4	4	2.8	2.8	2.8	0.401054	O94822	E3 ubiquitin-protein ligase listerin	LTN1	-1.06607
26.8754	27.5426	26.2734	26.7589	26.669	27.2088	18	18	35	35	35	0.915914	O94826	Mitochondrial import receptor subunit TOM70	TOMM70A	0.564167
23.3621	23.6415	23.0762	23.5648	23.473	23.9966	5	5	11	11	11	1.13786	O94842	TOX high mobility group box family member 4	TOX4	0.430533
23.3534	21.9453	23.6133	22.725	22.7262	21.1767	5	5	6.2	5.2	5.2	1.16206	O94851	Protein-methionine sulfoxide oxidase MICAL2	MICAL2	-1.28197
25.7845	24.4958	24.123	24.0571	26.0369	24.3341	8	8	10.2	10.2	10.2	0.76395	O94855	Protein transport protein Sec24D	SEC24D	-1.01913
24.7277	24.2538	23.0316	24.4331	22.5168	23.7471	10	10	11.8	11.8	11.8	0.441901	O94874	E3 UFM1-protein ligase 1	UFL1	0.7193
22.6583	23.3558	21.4494	22.0308	20.8096	20.4514	2	2	4.1	4.1	4.1	0.111213	O94888	UBX domain-containing protein 7	UBXN7	0.3069
24.3056	24.0845	24.9914	25.1239	23.8269	23.7552	4	4	7.4	6.4	6.4	0.0338646	O94901	SUN domain-containing protein 1	SUN1	-0.0534333
25.0848	25.1612	25.8012	25.2669	25.8581	25.2167	7	7	29.1	29.1	29.1	0.662193	O94903	Proline synthase co-transcribed bacterial homolog protein	PROSC	-0.366433
25.8186	25.8348	24.862	25.1085	25.1523	25.576	13	9	30.4	30.4	23.3	0.256963	O94905	Erlin-2	ERLIN2	0.2288
27.8197	27.8626	27.9933	28.0735	27.7132	27.6069	41	41	42.7	42.7	42.7	0.0117742	O94906	Pre-mRNA-processing factor 6	PRPF6	0.0056
24.6009	25.2385	24.4393	24.7338	23.6831	24.8352	2	2	1.5	1.5	1.5	1.01196	O94913	Pre-mRNA cleavage complex 2 protein Pcf11	PCF11	0.694733
28.7245	27.7781	28.156	28.1432	28.5268	28.696	24	24	36.5	36.5	36.5	0.347192	O94925	Glutaminase kidney isoform, mitochondrial	GLS	-0.263333
20.7617	21.6924	22.1819	21.7856	20.9633	21.0872	3	3	5.8	5.8	5.8	0.167303	O94927	HAUS augmin-like complex subunit 5	HAUS5	0.219433
23.1755	21.2802	23.8444	22.1312	22.3816	21.4327	4	4	7.2	7.2	7.2	1.42173	O94929	Actin-binding LIM protein 3	ABLIM3	-1.51913
25.176	25.3914	25.1964	25.6712	25.3045	25.2614	9	9	18	11.1	11.1	0.781494	O94973	AP-2 complex subunit alpha-2	AP2A2	0.2157
28.9222	28.0857	28.8647	28.1152	28.6389	28.0842	34	34	27.7	27.7	27.7	2.91882	O94979	Protein transport protein Sec31A	SEC31A	-0.713567
24.4292	25.1389	24.5486	24.2007	24.0205	24.5944	7	7	17.5	17.5	17.5	0.42157	O94992	Protein HEXIM1	HEXIM1	0.3119
23.1519	23.6057	21.3891	23.1806	20.5885	20.9773	5	5	3.1	3.1	3.1	0.324248	O95071	E3 ubiquitin-protein ligase UBR5	UBR5	0.878033
24.5666	25.0484	24.6046	24.854	23.9505	24.6794	10	8	11.2	11.2	9.9	0.960464	O95104	Splicing factor, arginine/serine-rich 15	SCAF4	0.4867
22.7687	22.4873	22.5722	24.469	22.432	23.8161	2	2	15.6	15.6	15.6	0.779749	O95139	NADH dehydrogenase [ubiquinone] 1 beta subcomplex subunit 6	NDUFB6	0.999833
23.9617	24.0318	23.5824	23.3858	22.1633	23.1194	10	10	14.1	14.1	14.1	0.171218	O95140	Mitofusin-2	MFN2	0.276533
22.612	22.9909	22.6872	22.7473	22.8361	22.9801	5	5	5.2	5.2	5.2	0.876934	O95155	Ubiquitin conjugation factor E4 B	UBE4B	0.194333
23.8806	23.5573	23.9321	23.2962	21.0969	21.7596	3	3	10	10	10	0.0304773	O95159	Zinc finger protein-like 1	ZFPL1	-0.0988333
23.8185	24.1412	23.8541	23.9534	23.9684	24.1076	5	5	4.7	4.7	4.7	1.19758	O95163	Elongator complex protein 1	IKBKAP	0.187067
25.1583	25.7304	24.9861	26.4035	25.9624	26.207	4	4	27.1	27.1	27.1	0.965649	O95168	NADH dehydrogenase [ubiquinone] 1 beta subcomplex subunit 4	NDUFB4	0.7447
24.6627	25.0551	25.1285	24.9258	24.1185	24.739	7	7	54	54	54	0.369334	O95182	NADH dehydrogenase [ubiquinone] 1 alpha subcomplex subunit 7	NDUFA7	0.270067
26.0858	26.5847	24.2356	26.0893	24.4529	25.7789	12	12	17.7	17.7	17.7	0.909568	O95202	LETM1 and EF-hand domain-containing protein 1, mitochondrial	LETM1	1.2262
26.9397	27.2953	27.4224	27.5875	26.5669	26.9794	12	12	28.5	28.5	28.5	0.439561	O95218	Zinc finger Ran-binding domain-containing protein 2	ZRANB2	0.311067
22.6073	21.4409	22.5203	22.2682	22.8472	22.0093	4	4	17	17	17	1.33699	O95229	ZW10 interactor	ZWINT	-0.752133
26.2495	26.2771	25.8089	27.3706	25.1935	26.0158	13	13	27.8	27.8	27.8	0.712059	O95232	Luc7-like protein 3	LUC7L3	0.803867
25.5239	24.4093	25.9836	25.6359	25.0088	23.9721	14	14	21	21	21	0.659387	O95235	Kinesin-like protein KIF20A	KIF20A	-0.833
25.4995	24.6985	25.2416	24.9854	25.1638	24.9032	17	10	13.4	13.4	8.3	1.52924	O95239	Chromosome-associated kinesin KIF4A	KIF4A	-0.439267
23.2025	21.223	21.0913	22.4136	21.4566	22.1099	4	4	18.4	18.4	18.4	0.000567885	O95249	Golgi SNAP receptor complex member 1	GOSR1	-0.0013
28.1638	27.9078	28.1737	27.92	27.7568	27.7733	16	15	52.7	52.7	52.7	0.493982	O95292	Vesicle-associated membrane protein-associated protein B/C	VAPB	-0.1644
23.5935	23.4884	24.5273	24.5477	22.5481	24.6135	4	4	18.5	18.5	18.5	0.414192	O95298;E9PQ53	NADH dehydrogenase [ubiquinone] 1 subunit C2;NADH dehydrogenase [ubiquinone] 1 subunit C2, isoform 2	NDUFC2;NDUFC2-KCTD14	0.660233
23.4657	24.0996	24.5472	24.6931	24.6133	24.9004	7	7	20.8	20.8	20.8	0.330847	O95299	NADH dehydrogenase [ubiquinone] 1 alpha subcomplex subunit 10, mitochondrial	NDUFA10	0.355633
25.4141	24.1684	25.0558	23.8417	25.0061	21.3636	7	7	9.5	9.5	9.5	1.06843	O95302	Peptidyl-prolyl cis-trans isomerase FKBP9	FKBP9	-2.0341
27.4288	27.0814	27.9121	27.2521	27.8271	27.3766	10	10	51.9	51.9	51.9	1.32428	O95336	6-phosphogluconolactonase	PGLS	-0.485967
28.7171	27.6921	28.8355	27.7886	29.0735	27.5654	27	27	50.8	50.8	50.8	3.19799	O95340	Bifunctional 3-phosphoadenosine 5-phosphosulfate synthase 2;Sulfate adenylyltransferase;Adenylyl-sulfate kinase	PAPSS2	-1.19333
28.0497	27.8567	27.8408	28.057	28.0069	27.8595	40	40	34	34	34	0.170124	O95347	Structural maintenance of chromosomes protein 2	SMC2	-0.0414
22.2814	22.8082	20.9821	22.2891	22.9784	22.4669	5	5	8	8	8	0.295592	O95352	Ubiquitin-like modifier-activating enzyme ATG7	ATG7	0.440767
21.8318	22.288	21.5988	21.5756	21.0612	21.9052	2	2	5	5	5	0.622987	O95365	Zinc finger and BTB domain-containing protein 7A	ZBTB7A	0.425667
24.779	24.7309	24.6065	24.9309	23.3631	24.064	6	6	29.4	29.4	29.4	0.249428	O95372	Acyl-protein thioesterase 2	LYPLA2	0.325733
25.6925	26.3782	25.6527	25.7527	25.391	25.5014	9	9	6	6	6	0.465837	O95373	Importin-7	IPO7	0.2987
23.5432	23.647	24.0627	24.6446	21.4663	20.999	5	5	12.6	12.6	12.6	0.0179635	O95376	E3 ubiquitin-protein ligase ARIH2	ARIH2	0.0728
25.8161	25.7741	25.1312	24.6791	25.1331	23.4875	3	3	8.1	8.1	8.1	0.437754	O95379	Tumor necrosis factor alpha-induced protein 8	TNFAIP8	-0.713233
21.9105	22.8078	23.2568	23.1287	20.8029	21.6624	3	3	8.4	8.4	8.4	0.257936	O95391	Pre-mRNA-splicing factor SLU7	SLU7	0.5429
27.6602	27.0579	27.7259	26.9247	27.6987	26.7897	16	16	28.6	28.6	28.6	3.19354	O95394	Phosphoacetylglucosamine mutase	PGM3	-0.770833
23.6031	24.0026	21.8892	22.4854	23.8678	23.7429	6	6	18	18	18	0.138005	O95396	Adenylyltransferase and sulfurtransferase MOCS3;Molybdopterin-synthase adenylyltransferase;Molybdopterin-synthase sulfurtransferase	MOCS3	0.290267
24.594	24.3409	24.9398	24.9914	25.1426	23.4921	4	4	12.6	12.6	12.6	0.596817	O95400	CD2 antigen cytoplasmic tail-binding protein 2	CD2BP2	-0.617333
25.1612	24.1367	23.9763	23.4211	22.2807	22.6709	11	11	7.5	7.5	7.5	0.158703	O95425	Supervillin	SVIL	-0.3965
22.0382	21.879	22.2047	23.1567	21.5932	21.7978	3	3	8.5	8.5	8.5	0.280862	O95429	BAG family molecular chaperone regulator 4	BAG4	0.332467
26.9373	27.5956	27.2162	28.106	26.984	26.9878	11	11	28.4	28.4	28.4	0.70582	O95433	Activator of 90 kDa heat shock protein ATPase homolog 1	AHSA1	0.5173
23.0102	23.3006	21.7685	20.9068	20.9555	23.3322	3	3	5.2	5.2	5.2	0.236465	O95453	Poly(A)-specific ribonuclease PARN	PARN	0.6018
25.1622	25.4536	24.2206	25.9187	24.6352	24.1376	8	8	26	26	26	0.343853	O95456	Proteasome assembly chaperone 1	PSMG1	0.4973
20.8726	20.9653	23.8774	23.2869	23.4241	23.0552	3	3	7.9	7.9	7.9	0.0859967	O95470	Sphingosine-1-phosphate lyase 1	SGPL1	-0.2889
24.5528	25.8247	24.3526	25.8677	24.496	25.4415	7	7	27.3	27.3	27.3	2.96017	O95478	Ribosome biogenesis protein NSA2 homolog	NSA2	1.24417
25.0575	24.4943	24.8881	23.8149	22.7809	21.3989	7	6	7.7	7.7	7	0.35087	O95486	Protein transport protein Sec24A	SEC24A	-1.00613
23.3185	22.914	23.5881	23.6331	21.4929	20.0051	3	3	3.5	2.8	2.8	0.181813	O95487	Protein transport protein Sec24B	SEC24B	-0.615767
25.054	24.2195	23.0021	24.3357	25.8709	24.3501	4	4	20.5	20.5	20.5	0.148447	O95571	Persulfide dioxygenase ETHE1, mitochondrial	ETHE1	-0.340567
26.3102	25.5372	25.9406	24.6509	25.7932	25.1124	12	12	17.8	17.8	17.8	1.42537	O95573	Long-chain-fatty-acid--CoA ligase 3	ACSL3	-0.9145
25.1238	25.4776	23.9189	25.6064	23.9419	24.7463	13	13	9.9	9.9	9.9	0.924061	O95602	DNA-directed RNA polymerase I subunit RPA1	POLR1A	0.948567
22.5127	22.4219	22.398	21.0397	22.5331	22.5073	2	2	5.4	5.4	5.4	0.442092	O95630	STAM-binding protein	STAMBP	-0.491633
23.6559	24.1846	22.3022	22.2985	21.305	21.8354	4	4	27.1	27.1	27.1	0.130592	O95639	Cleavage and polyadenylation specificity factor subunit 4	CPSF4	0.3518
22.3988	23.2687	21.1047	21.275	21.5009	22.0227	3	3	8.1	8.1	8.1	0.304444	O95671	N-acetylserotonin O-methyltransferase-like protein	ASMTL	0.520667
25.4718	24.6124	24.2031	24.4849	24.8674	24.1412	6	6	31.8	31.8	31.8	0.481222	O95721	Synaptosomal-associated protein 29	SNAP29	-0.4346
25.391	25.7894	26.9893	26.1469	26.1083	25.9699	8	8	16.1	16.1	16.1	0.153143	O95747	Serine/threonine-protein kinase OSR1	OXSR1	-0.194133
25.3058	26.3682	25.7187	26.0552	25.6973	25.1829	14	14	26.6	20	20	0.318501	O95757	Heat shock 70 kDa protein 4L	HSPA4L	0.294833
26.6285	26.023	27.1124	26.7043	27.0017	26.3995	8	8	16.5	12.1	12.1	1.0304	O95758	Polypyrimidine tract-binding protein 3	PTBP3	-0.5386
25.4639	24.1879	23.366	25.631	24.9302	24.7146	3	3	43.8	43.8	43.8	0.124491	O95777	N-alpha-acetyltransferase 38, NatC auxiliary subunit	NAA38	0.2578
27.8694	27.4946	28.1948	27.903	28.1085	27.4011	26	19	25.4	25.4	18.7	1.18145	O95782	AP-2 complex subunit alpha-1	AP2A1	-0.458
23.94	24.1037	25.1693	25.2146	22.822	23.6962	7	7	5	5	5	0.166911	O95785	Protein Wiz	WIZ	0.361067
28.1514	28.0522	27.6893	27.8203	27.7997	27.9193	19	18	37.8	37.8	36.4	0.118867	O95793	Double-stranded RNA-binding protein Staufen homolog 1	STAU1	0.0504667
22.9408	23.6846	23.7651	23.6699	22.7619	21.9681	5	5	14.7	14.7	14.7	0.0249897	O95801	Tetratricopeptide repeat protein 4	TTC4	-0.0484
25.8499	26.6963	26.4288	27.7897	26.1499	27.3835	13	13	58.3	58.3	58.3	1.47625	O95816	BAG family molecular chaperone regulator 2	BAG2	1.14697
25.8823	26.0668	25.2452	25.584	25.0723	24.8038	11	11	29	29	29	0.0668806	O95817	BAG family molecular chaperone regulator 3	BAG3	0.0849333
24.9539	24.0607	24.2312	24.0685	24.3194	23.9869	13	9	13.6	13.6	10.5	0.945099	O95819	Mitogen-activated protein kinase kinase kinase kinase 4	MAP4K4	-0.4628
26.4914	26.8958	26.8255	27.2084	26.4511	27.0785	12	12	22.8	22.8	22.8	1.46549	O95831	Apoptosis-inducing factor 1, mitochondrial	AIFM1	0.471567
20.8885	21.1031	22.7814	22.4284	22.2822	23.9442	2	2	11.9	11.9	11.9	0.195622	O95833	Chloride intracellular channel protein 3	CLIC3	0.507867
25.9565	26.1784	26.2115	26.3928	26.1651	26.6329	12	12	35.1	35.1	35.1	0.884767	O95861	3(2),5-bisphosphate nucleotidase 1	BPNT1	0.290333
23.7726	21.621	19.9905	20.9828	22.9304	22.4741	2	2	4.3	4.3	4.3	0.165615	O95864	Fatty acid desaturase 2	FADS2	-0.538533
24.7392	23.3433	24.8013	24.4826	21.2224	21.5556	5	5	23.5	20.7	20.7	0.114711	O95865	N(G),N(G)-dimethylarginine dimethylaminohydrolase 2	DDAH2	-0.460467
24.2016	25.1904	25.1916	25.9962	22.87	20.8403	3	3	25.6	25.6	25.6	0.0150231	O95881	Thioredoxin domain-containing protein 12	TXNDC12	-0.0787667
22.8906	23.4324	23.2598	23.9925	21.1254	20.5052	3	3	11.3	11.3	11.3	0.0596804	O95983	Methyl-CpG-binding domain protein 3	MBD3	0.2181
22.7883	22.8643	23.5847	23.2522	22.2591	23.4813	7	7	30	30	30	0.308751	O95999	B-cell lymphoma/leukemia 10	BCL10	0.3219
25.2171	25.6854	26.6084	26.5603	25.6354	25.7796	7	7	42.4	42.4	42.4	0.140178	O96000	NADH dehydrogenase [ubiquinone] 1 beta subcomplex subunit 10	NDUFB10	0.188133
26.6461	26.9221	25.526	26.5207	25.3304	25.9094	9	9	37.1	37.1	37.1	0.539271	O96008	Mitochondrial import receptor subunit TOM40 homolog	TOMM40	0.616567
25.2646	24.8325	24.94	24.2863	25.229	24.5171	11	11	26.2	26.2	26.2	1.47244	O96013	Serine/threonine-protein kinase PAK 4	PAK4	-0.599233
26.4982	26.8413	26.1297	25.9807	26.4227	25.9472	12	12	22.8	22.8	22.8	0.108084	O96019	Actin-like protein 6A	ACTL6A	-0.0938
23.7859	23.0295	23.9914	24.3005	23.5418	22.8083	7	6	7.3	7.3	6.4	0.336614	O96028	Histone-lysine N-methyltransferase NSD2	WHSC1	-0.3936
24.4235	24.2399	24.2896	23.7851	24.6345	24.4477	3	3	35.8	35.8	35.8	0.592659	P00167	Cytochrome b5	CYB5A	-0.291633
33.1434	33.5765	33.0606	32.6577	33.1834	33.1845	49	45	99.7	99.7	95.5	0.0128557	P00338	L-lactate dehydrogenase A chain	LDHA	0.0104333
28.5743	28.9313	27.8791	29.0091	28.913	29.189	23	23	41.2	41.2	41.2	0.871801	P00367;P49448	Glutamate dehydrogenase 1, mitochondrial;Glutamate dehydrogenase 2, mitochondrial	GLUD1;GLUD2	0.587667
25.8535	23.3268	25.5695	26.4924	25.9342	26.6472	4	4	20.9	20.9	20.9	0.0978124	P00374;Q86XF0	Dihydrofolate reductase;Dihydrofolate reductase, mitochondrial	DHFR;DHFRL1	-0.296933
26.6317	26.2224	23.6498	23.0446	25.1787	25.0036	6	6	30.6	30.6	30.6	0.113831	P00387	NADH-cytochrome b5 reductase 3;NADH-cytochrome b5 reductase 3 membrane-bound form;NADH-cytochrome b5 reductase 3 soluble form	CYB5R3	-0.396533
26.3142	26.6118	25.9596	26.2381	26.0947	27.0175	13	13	26.2	26.2	26.2	0.943794	P00390	Glutathione reductase, mitochondrial	GSR	0.499633
29.5587	29.9808	29.9028	30.3523	28.5186	29.8131	14	14	97.4	97.4	97.4	0.74366	P00441	Superoxide dismutase [Cu-Zn]	SOD1	0.722033
26.6339	27.7172	25.9441	27.4047	25.5308	27.0457	8	8	46.7	46.7	46.7	1.6432	P00491	Purine nucleoside phosphorylase	PNP	1.35293
27.5305	28.3166	27.1141	27.8314	27.1218	27.8986	9	9	36.2	36.2	36.2	1.68517	P00492	Hypoxanthine-guanine phosphoribosyltransferase	HPRT1	0.760067
29.5608	30.0571	29.5974	30.1492	29.9156	30.2132	31	31	59.1	59.1	59.1	1.6789	P00505	Aspartate aminotransferase, mitochondrial	GOT2	0.448567
26.7249	25.8305	27.163	26.0327	26.1497	24.2823	19	18	18.5	18.5	17.6	0.971076	P00533	Epidermal growth factor receptor	EGFR	-1.29737
32.6363	33.1362	32.9732	32.4368	32.7348	32.6662	56	56	97.6	97.6	97.6	0.052675	P00558	Phosphoglycerate kinase 1	PGK1	-0.0350333
27.6716	27.1407	27.6473	27.4338	27.988	27.4879	20	20	77.8	77.8	77.8	1.26497	P00568	Adenylate kinase isoenzyme 1	AK1	-0.414833
22.1371	21.7455	21.7873	21.8252	22.0127	21.1254	2	2	6.9	6.9	6.9	0.782817	P00813	Adenosine deaminase	ADA	-0.413667
23.4685	26.1123	22.5659	23.648	23.0722	26.1327	8	8	19.7	19.7	19.7	1.22815	P00966	Argininosuccinate synthase	ASS1	2.26213
24.659	23.8769	21.6815	23.4286	24.9965	23.275	3	3	24.3	18.5	18.5	0.0835214	P01111	GTPase NRas	NRAS	-0.252167
24.9402	24.6861	24.1782	24.2387	25.3906	25.3562	5	3	34.4	34.4	24.9	0.0545664	P01112	GTPase HRas;GTPase HRas, N-terminally processed	HRAS	-0.076
23.7826	24.3063	23.0746	26.3165	21.9474	25.2378	9	9	8.5	8.5	8.5	1.39002	P02452	Collagen alpha-1(I) chain	COL1A1	2.352
24.1914	22.4046	26.5935	23.8471	24.3969	22.1283	5	5	3.2	3.2	3.2	1.13995	P02462	Collagen alpha-1(IV) chain;Arresten	COL4A1	-2.26727
32.3872	32.0349	32.205	31.3338	32.1425	31.5498	99	97	91.6	91.6	91.6	1.2906	P02545	Prelamin-A/C;Lamin-A/C	LMNA	-0.6054
29.256	26.7256	31.0028	28.9129	29.9581	29.101	62	62	27.1	27.1	27.1	0.931928	P02751	Fibronectin;Anastellin;Ugl-Y1;Ugl-Y2;Ugl-Y3	FN1	-1.8258
27.232	27.551	27.0492	28.3656	28.1894	27.8741	28	28	38.8	38.8	38.8	0.444251	P02786	Transferrin receptor protein 1;Transferrin receptor protein 1, serum form	TFRC	0.440033
23.1573	26.5346	22.0264	22.8472	21.2563	23.9207	3	3	24	24	24	0.867902	P02792	Ferritin light chain	FTL	2.2875
22.7886	26.8243	21.9373	22.1333	20.6717	22.2948	10	10	50.8	50.8	50.8	0.517303	P02794	Ferritin heavy chain	FTH1	1.9516
31.2728	29.7006	32.4385	30.9294	31.0605	28.8912	10	5	100	100	70.5	1.12575	P02795	Metallothionein-2	MT2A	-1.7502
23.7296	24.2705	24.3711	24.6705	24.0133	23.9539	2	2	39.7	39.7	39.7	0.395127	P03928	ATP synthase protein 8	MT-ATP8	0.2603
25.3472	25.2619	25.8938	25.8604	24.813	25.1336	9	9	25	25	25	0.0607543	P04040	Catalase	CAT	0.0673
23.4049	23.063	24.4653	23.1977	21.1673	20.9886	5	3	7.6	7.6	4.2	0.18894	P04049	RAF proto-oncogene serine/threonine-protein kinase	RAF1	-0.596067
33.7713	33.8392	33.6301	33.3578	33.3983	33.3073	51	45	90.9	90.9	75.8	0.186784	P04075	Fructose-bisphosphate aldolase A	ALDOA	-0.0984667
28.1081	27.7294	27.1146	27.3028	27.9267	27.9386	8	8	88.8	88.8	88.8	0.057454	P04080	Cystatin-B	CSTB	-0.0595333
30.5773	30.6374	29.89	29.9046	30.7165	30.4746	29	29	76.9	76.9	76.9	0.0568773	P04083	Annexin A1	ANXA1	-0.0557333
24.3139	24.6405	23.8111	23.8038	23.4863	23.0045	7	7	10.3	10.3	10.3	0.0345628	P04150	Glucocorticoid receptor	NR3C1	-0.0541667
27.1886	27.5059	26.5383	26.5522	26.2907	26.6255	9	9	57.2	57.2	57.2	0.211573	P04179	Superoxide dismutase [Mn], mitochondrial	SOD2	0.222
27.0738	26.9463	25.9765	26.2914	27.3751	26.3462	12	12	30.1	30.1	30.1	0.232266	P04181	Ornithine aminotransferase, mitochondrial;Ornithine aminotransferase, hepatic form;Ornithine aminotransferase, renal form	OAT	-0.2805
26.6666	26.3624	26.6003	26.1	27.1131	25.4203	8	8	40.2	40.2	40.2	1.2089	P04183	Thymidine kinase, cytosolic	TK1	-0.832433
28.1745	26.0505	28.7169	27.2162	28.3135	26.7019	4	4	18	18	18	2.01864	P04216	Thy-1 membrane glycoprotein	THY1	-1.74543
34.5082	34.5612	34.6467	34.5717	35.0916	35.1516	52	52	99.7	99.7	99.7	0.015945	P04406	Glyceraldehyde-3-phosphate dehydrogenase	GAPDH	0.0126667
23.2794	23.2929	24.2649	21.8497	24.1424	23.7879	4	4	9.3	9.3	9.3	0.627667	P04424	Argininosuccinate lyase	ASL	-0.918733
28.1471	27.5675	28.0219	27.2929	28.1851	27.4487	9	9	29.5	29.5	29.5	2.72474	P04632	Calpain small subunit 1	CAPNS1	-0.681667
28.9161	29.3288	29.3178	29.3822	28.9151	28.9556	27	27	48.9	48.9	48.9	0.382488	P04637	Cellular tumor antigen p53	TP53	0.172533
27.1909	25.6516	28.956	28.0342	26.7273	26.2709	4	1	91.8	62.3	32.8	0.420875	P04732	Metallothionein-1E	MT1E	-0.9725
29.8067	29.4281	30.3594	30.1955	29.5764	30.5014	23	23	94.1	94.1	94.1	0.117516	P04792	Heat shock protein beta-1	HSPB1	0.1275
26.6891	26.2328	26.2983	26.8478	26.2831	25.9271	10	10	38	38	38	0.104636	P04818	Thymidylate synthase	TYMS	-0.0876
29.0779	29.1247	28.4941	29.0301	28.5098	28.9437	33	33	42.5	42.5	42.5	0.785602	P04843	Dolichyl-diphosphooligosaccharide--protein glycosyltransferase subunit 1	RPN1	0.3389
26.2189	26.3393	27.7599	27.3087	25.354	25.6324	8	8	25.8	25.8	25.8	0.00668737	P04844	Dolichyl-diphosphooligosaccharide--protein glycosyltransferase subunit 2	RPN2	-0.0174667
28.6903	27.9048	28.776	27.7666	28.8435	27.7755	16	8	39.7	39.7	21.4	3.95746	P04899	Guanine nucleotide-binding protein G(i) subunit alpha-2	GNAI2	-0.9543
23.8236	22.2418	28.7561	27.7139	26.1095	24.9385	3	0	73.1	30	0	0.233498	Q7L7L0;P04908	Histone H2A type 3;Histone H2A type 1-B/E	HIST3H2A;HIST1H2AB	-1.265
29.0826	29.1008	28.8877	29.2389	29.279	29.3238	29	29	29	29	29	0.456935	P05023	Sodium/potassium-transporting ATPase subunit alpha-1	ATP1A1	0.138067
21.5761	21.0932	21.5003	22.3561	21.3481	22.7629	3	3	4.5	4.5	4.5	0.515507	P05067	Amyloid beta A4 protein;N-APP;Soluble APP-alpha;Soluble APP-beta;C99;Beta-amyloid protein 42;Beta-amyloid protein 40;C83;P3(42);P3(40);C80;Gamma-secretase C-terminal fragment 59;Gamma-secretase C-terminal fragment 57;Gamma-secretase C-terminal fragment 50;C31	APP	0.5959
23.5417	23.0488	22.9192	23.3925	21.2315	21.141	3	3	6.1	6.1	6.1	0.0123191	P05106	Integrin beta-3	ITGB3	-0.0367
27.9366	27.8422	27.0815	27.8937	25.4351	26.7242	15	15	65	65	65	0.33341	P05114	Non-histone chromosomal protein HMG-14	HMGN1	0.668967
28.3332	28.7055	29.1938	28.4301	28.9029	28.5126	14	13	64.1	35.9	32.2	0.417855	P05141	ADP/ATP translocase 2;ADP/ATP translocase 2, N-terminally processed	SLC25A5	-0.260567
28.9195	29.1813	29.0153	29.2203	28.7964	28.9101	25	25	65.7	65.7	65.7	0.76562	P05198	Eukaryotic translation initiation factor 2 subunit 1	EIF2S1	0.1935
29.3477	28.9842	29.2343	29.6468	25.8313	27.5701	11	8	62.2	62.2	48.9	0.172703	P05204	Non-histone chromosomal protein HMG-17	HMGN2	0.595933
26.7413	25.6963	28.1203	25.8998	27.3554	24.6554	15	15	28.8	28.8	28.8	1.63709	P05362	Intercellular adhesion molecule 1	ICAM1	-1.9885
26.729	26.7038	28.3978	27.9474	29.7189	29.5014	3	3	70.2	70.2	70.2	0.0680988	P05386	60S acidic ribosomal protein P1	RPLP1	-0.231033
30.5314	30.778	28.7107	29.3939	29.3829	30.3229	15	15	85.2	85.2	85.2	0.39288	P05387	60S acidic ribosomal protein P2	RPLP2	0.623267
30.4695	30.6632	30.5936	30.7288	30.8517	30.8493	20	20	68.5	68.5	68.5	0.363012	P05388;Q8NHW5	60S acidic ribosomal protein P0;60S acidic ribosomal protein P0-like	RPLP0;RPLP0P6	0.108833
28.5818	29.3678	27.9797	29.1583	27.5274	29.0359	31	31	63.5	63.5	63.5	1.64807	P05455	Lupus La protein	SSB	1.1577
28.309	26.2355	29.0501	26.5074	26.7988	25.2329	12	6	49.3	38.1	10.1	1.26014	P05534;P30447	HLA class I histocompatibility antigen, A-24 alpha chain;HLA class I histocompatibility antigen, A-23 alpha chain	HLA-A	-2.0607
28.7804	28.2073	28.283	28.2333	28.6209	28.0362	29	29	30.3	30.3	30.3	1.18913	P05556	Integrin beta-1	ITGB1	-0.4025
31.3927	31.6399	31.6604	31.6187	32.4741	32.2293	51	35	86	84.4	65.8	0.0113569	P05783	Keratin, type I cytoskeletal 18	KRT18	-0.0131
29.5535	28.8589	28.7921	28.3105	28.5475	28.1625	2	2	8.2	8.2	8.2	0.634683	P05976;P08590	Myosin light chain 1/3, skeletal muscle isoform;Myosin light chain 3	MYL1;MYL3	-0.5204
24.8892	24.7694	23.8119	24.7747	23.1006	24.7267	4	4	8.4	8.4	8.4	0.724229	P06132	Uroporphyrinogen decarboxylase	UROD	0.823033
22.6224	21.955	21.5344	21.6849	22.6194	23.5157	3	3	3.3	3.3	3.3	0.0651727	P06400	Retinoblastoma-associated protein	RB1	0.126467
29.6654	29.7266	28.8386	29.8576	27.4419	29.174	11	11	42.3	42.3	42.3	0.61768	P06454	Prothymosin alpha;Prothymosin alpha, N-terminally processed;Thymosin alpha-1	PTMA	0.937433
28.2182	28.4465	28.0022	28.4956	28.3085	28.3513	16	14	46.1	46.1	43.4	1.19492	P06493	Cyclin-dependent kinase 1	CDK1	0.254833
30.7168	31.1037	31.0876	31.225	31.4332	31.5564	34	34	79.8	79.8	79.8	0.364618	P06576	ATP synthase subunit beta, mitochondrial	ATP5B	0.215833
29.5198	28.7655	28.5711	27.8827	29.1237	29.003	8	8	56.7	56.7	56.7	0.522966	P06703	Protein S100-A6	S100A6	-0.521133
26.7883	26.9915	26.9149	26.8226	26.7556	27.1376	11	11	54.4	54.4	54.4	0.729534	P06730	Eukaryotic translation initiation factor 4E	EIF4E	0.1643
34.2679	34.5606	34.0841	33.9217	34.2914	34.4718	64	58	97.9	97.9	87.3	0.188336	P06733	Alpha-enolase	ENO1	0.103567
27.8031	28.6174	27.6972	28.3874	27.9952	28.6075	37	31	39.4	39.4	33.2	2.44558	P06737	Glycogen phosphorylase, liver form	PYGL	0.7056
31.2187	31.6653	30.8482	31.1388	30.8827	31.3401	46	45	79.9	79.9	79.9	0.96315	P06744	Glucose-6-phosphate isomerase	GPI	0.3982
32.6316	33.1573	32.3017	32.9454	32.2265	33.0983	38	38	87.4	87.4	87.4	2.08736	P06748	Nucleophosmin	NPM1	0.6804
30.3213	29.8755	30.4137	29.6262	30.3272	29.5816	12	12	67.7	26	26	2.62551	P06753	Tropomyosin alpha-3 chain	TPM3	-0.659633
26.1752	25.4805	26.7788	25.8689	25.6918	25.7471	15	15	15.5	15.5	15.5	0.704029	P06756	Integrin alpha-V;Integrin alpha-V heavy chain;Integrin alpha-V light chain	ITGAV	-0.516433
26.169	26.5922	20.8355	22.5709	25.9344	25.7235	7	7	88.5	88.5	88.5	0.110515	P07108	Acyl-CoA-binding protein	DBI	0.649233
31.5026	32.2189	30.8394	31.805	31.1785	32.3221	31	31	80.8	80.8	80.8	1.71673	P07195	L-lactate dehydrogenase B chain	LDHB	0.941833
22.0896	22.1442	21.5342	21.9937	22.0986	21.3688	3	3	6.3	6.3	6.3	0.0843629	P07199	Major centromere autoantigen B	CENPB	-0.0719
21.0948	21.7168	24.2289	25.0132	26.0354	25.0536	4	4	24.1	24.1	24.1	0.026092	P07203	Glutathione peroxidase 1	GPX1	0.1415
32.2623	31.6524	32.2115	31.4724	32.0253	31.232	57	57	80.3	80.3	80.3	2.13986	P07237	Protein disulfide-isomerase	P4HB	-0.7141
26.9368	25.7193	26.823	24.5004	25.6177	24.8414	11	11	37.1	37.1	37.1	1.21441	P07305	Histone H1.0;Histone H1.0, N-terminally processed	H1F0	-1.4388
23.7215	24.1763	21.7935	22.8511	22.6593	23.6975	4	4	41.4	41.4	41.4	0.55487	P07311	Acylphosphatase-1	ACYP1	0.8502
27.7869	27.9443	27.533	27.784	28.1183	27.9256	14	14	36.4	36.4	36.4	0.151645	P07339	Cathepsin D;Cathepsin D light chain;Cathepsin D heavy chain	CTSD	0.0719
34.0665	33.2149	34.1729	33.5094	34.5675	33.9052	63	63	93.8	93.8	93.8	1.34955	P07355;A6NMY6	Annexin A2;Putative annexin A2-like protein	ANXA2;ANXA2P2	-0.7258
26.2792	25.6596	26.3382	25.2769	26.5462	25.7055	13	13	13.4	13.4	13.4	2.21983	P07384	Calpain-1 catalytic subunit	CAPN1	-0.840533
30.4187	29.8639	31.3333	31.5487	32.081	32.7569	8	7	75.2	22.5	19.1	0.0394106	P07437	Tubulin beta chain	TUBB	0.112167
27.4864	28.1326	27.1051	27.4727	27.5504	28.5816	13	13	26	26	26	0.907024	P07602	Proactivator polypeptide;Saposin-A;Saposin-B-Val;Saposin-B;Saposin-C;Saposin-D	PSAP	0.681667
23.1112	23.1846	23.2405	21.9965	23.9893	22.8086	4	4	10.1	10.1	10.1	0.81577	P07686	Beta-hexosaminidase subunit beta;Beta-hexosaminidase subunit beta chain B;Beta-hexosaminidase subunit beta chain A	HEXB	-0.783767
32.3681	31.8476	32.1416	31.5862	32.4173	32.094	23	23	97.1	97.1	97.1	1.29034	P07737	Profilin-1	PFN1	-0.4664
26.3218	28.5266	21.7767	27.7627	28.8477	29.0328	11	11	63.9	63.9	63.9	0.593943	P07741	Adenine phosphoribosyltransferase	APRT	2.79197
29.9769	30.0453	29.8447	30.1278	29.8157	29.8266	73	73	44.4	44.4	44.4	0.516409	P07814	Bifunctional glutamate/proline--tRNA ligase;Glutamate--tRNA ligase;Proline--tRNA ligase	EPRS	0.1208
28.1444	27.5161	28.0079	26.6922	28.3611	26.5603	8	8	21.5	21.5	21.5	1.77324	P07858	Cathepsin B;Cathepsin B light chain;Cathepsin B heavy chain	CTSB	-1.24827
32.5951	33.0011	32.3865	33.0125	32.4866	32.6854	61	60	69	56.7	56.7	1.53863	P07900	Heat shock protein HSP 90-alpha	HSP90AA1	0.410267
31.6816	31.9634	31.4213	31.9106	31.6689	31.9841	36	36	62.4	62.4	62.4	1.84142	P07910	Heterogeneous nuclear ribonucleoproteins C1/C2	HNRNPC	0.3621
25.9825	26.606	26.2824	27.0747	26.2684	26.5027	6	6	60.4	60.4	60.4	1.28135	P07919;A0A096LP55	Cytochrome b-c1 complex subunit 6, mitochondrial	UQCRH	0.550033
26.919	26.2489	27.4055	27.1615	26.9541	25.8333	29	29	20.8	20.8	20.8	0.736165	P07942	Laminin subunit beta-1	LAMB1	-0.6783
31.2297	30.5486	31.193	30.8558	30.5725	30.0468	31	7	81	60.9	19.4	0.742828	P07951	Tropomyosin beta chain	TPM2	-0.514667
28.2057	28.2501	28.2041	27.5854	28.4188	27.4993	20	20	42.7	42.7	42.7	0.940087	P07954	Fumarate hydratase, mitochondrial	FH	-0.497933
22.6976	23.1694	21.8611	22.903	21.334	21.4644	4	4	7.5	7.5	7.5	0.342759	P08047	Transcription factor Sp1	SP1	0.548033
31.2447	30.5318	31.3524	30.4562	31.0624	30.6794	57	57	64.8	64.8	64.8	2.46411	P08133	Annexin A6	ANXA6	-0.664033
25.8246	24.7253	26.3469	25.5635	26.3711	24.5485	5	5	38.3	22.3	22.3	1.57554	P08134	Rho-related GTP-binding protein RhoC	RHOC	-1.2351
26.1734	21.2832	25.6553	22.5775	25.2621	23.347	17	17	13.6	13.6	13.6	2.12882	P08183	Multidrug resistance protein 1	ABCB1	-3.29437
27.2988	27.9401	27.1024	27.3857	26.5893	26.8828	9	9	13.3	13.3	13.3	0.473963	P08195	4F2 cell-surface antigen heavy chain	SLC3A2	0.406033
26.6054	27.4063	26.0922	27.2263	26.5208	27.4912	16	16	31.9	27.3	27.3	2.26498	P08237	6-phosphofructokinase, muscle type	PFKM	0.968467
33.5782	34.0204	33.0387	33.8109	33.5677	33.8325	84	54	77.5	77.5	67.7	1.21844	P08238	Heat shock protein HSP 90-beta	HSP90AB1	0.493067
26.4497	26.3961	26.168	26.0644	26.1712	25.4913	13	13	21.5	21.5	21.5	0.425014	P08240	Signal recognition particle receptor subunit alpha	SRPR	-0.279033
24.3917	24.2306	24.8931	25.1702	24.6604	23.2064	5	5	8.9	8.9	8.9	0.311126	P08243	Asparagine synthetase [glutamine-hydrolyzing]	ASNS	-0.446
23.8087	24.2446	23.8065	24.1631	24.4937	25.1957	9	9	24.9	24.9	24.9	0.54708	P08397	Porphobilinogen deaminase	HMBS	0.498167
26.8657	27.0679	26.6488	27.3836	27.3118	28.0468	20	20	46.2	46.2	46.2	0.733302	P08559	Pyruvate dehydrogenase E1 component subunit alpha, somatic form, mitochondrial	PDHA1	0.557333
24.7484	23.1934	24.5647	22.2859	23.5781	23.1055	4	4	3.2	3.2	3.2	1.43766	P08572	Collagen alpha-2(IV) chain;Canstatin	COL4A2	-1.43547
25.3627	26.1813	25.9459	26.3261	25.4348	25.5006	5	5	14.5	14.5	14.5	0.601589	P08574	Cytochrome c1, heme protein, mitochondrial	CYC1	0.421533
26.8659	27.245	26.0048	25.2569	26.0075	27.1987	10	9	52.4	52.4	48.9	0.142109	P08579	U2 small nuclear ribonucleoprotein B	SNRPB2	0.274133
29.0339	29.438	29.061	29.4812	29.1237	29.5709	28	28	53.8	53.8	53.8	3.06558	P08621	U1 small nuclear ribonucleoprotein 70 kDa	SNRNP70	0.423833
23.9094	24.3448	24.221	24.3094	24.257	24.3708	6	5	14	14	11.8	0.885897	P08651	Nuclear factor 1 C-type	NFIC	0.212533
35.8693	35.2164	35.4444	34.7915	35.9457	34.7778	100	93	99.1	99.1	96.6	1.75043	P08670	Vimentin	VIM	-0.824567
30.0529	29.9074	30.1552	30.2165	30.1199	30.1966	21	21	87.4	87.4	87.4	0.00794614	P08708	40S ribosomal protein S17	RPS17	-0.0025
25.1707	25.1314	24.8587	24.8392	24.7161	24.893	4	4	28.8	13.8	13.8	0.0864938	P08754	Guanine nucleotide-binding protein G(k) subunit alpha	GNAI3	0.0393667
30.8251	30.2512	30.3644	29.8959	31.1517	30.5075	34	34	92.8	92.8	92.8	0.907506	P08758	Annexin A5	ANXA5	-0.5622
30.6453	30.7769	30.4707	30.8915	31.3081	31.3244	22	22	67.8	67.8	67.8	0.246026	P08865	40S ribosomal protein SA	RPSA	0.189567
24.2188	24.572	23.4917	24.9623	23.3815	24.4308	4	4	17.5	17.5	17.5	1.4493	P09001	39S ribosomal protein L3, mitochondrial	MRPL3	0.9577
25.3927	25.2177	23.4452	23.8096	22.7572	24.1236	4	4	14.2	11.3	11.3	0.226039	P09012	U1 small nuclear ribonucleoprotein A	SNRPA	0.5186
25.7429	24.5873	26.1355	25.448	25.6981	24.8801	7	7	19.8	19.8	19.8	1.43094	P09038	Fibroblast growth factor 2	FGF2	-0.887033
27.3777	26.8675	28.3788	26.7025	28.0231	26.4347	10	8	41.2	30.2	26.5	1.77235	P09104	Gamma-enolase	ENO2	-1.2583
24.6637	24.7189	21.5089	24.0257	23.9208	24.4055	5	5	41	41	41	0.450762	P09132	Signal recognition particle 19 kDa protein	SRP19	1.0189
29.2905	28.8985	29.5817	30.0242	30.25	31.0671	15	15	72.4	72.4	72.4	0.1576	P09211	Glutathione S-transferase P	GSTP1	0.2892
27.3939	27.6209	26.713	26.5651	26.5188	26.8192	4	4	26.4	26.4	26.4	0.110536	P09234	U1 small nuclear ribonucleoprotein C	SNRPC	0.1265
32.8677	31.2796	32.8437	30.5171	32.5195	30.3495	14	14	94.1	94.1	94.1	2.56313	P09382	Galectin-1	LGALS1	-2.02823
26.3781	26.6517	26.2995	26.5559	25.9342	26.6703	9	9	38.1	38.1	38.1	1.39293	P09417	Dihydropteridine reductase	QDPR	0.422033
30.9037	31.0998	30.128	30.7544	29.7148	30.1285	25	15	65.6	65.6	39.5	0.385779	P09429;B2RPK0	High mobility group protein B1;Putative high mobility group protein B1-like 1	HMGB1;HMGB1P1	0.412067
25.8168	23.8553	26.0053	25.8843	26.8195	25.8174	5	5	14.2	14.2	14.2	0.631847	P09486	SPARC	SPARC	-1.0282
31.4319	30.0302	31.46	30.3681	30.9012	29.9099	29	23	85.9	69	56.7	2.15631	P09493	Tropomyosin alpha-1 chain	TPM1	-1.16163
28.0736	27.6509	28.0739	27.8152	28.4877	28.3713	11	11	29.8	29.8	29.8	0.442722	P09496	Clathrin light chain A	CLTA	-0.265933
26.041	25.7673	26.2533	26.0638	26.0558	25.2536	9	9	33.2	33.2	33.2	0.790333	P09497	Clathrin light chain B	CLTB	-0.4218
26.8936	26.7364	27.7665	26.782	26.6865	26.5134	18	18	52.4	52.4	52.4	0.57139	P09525	Annexin A4	ANXA4	-0.438267
26.7978	26.0545	27.2468	26.88	26.8502	26.6686	15	15	34.4	34.4	34.4	0.686655	P09543	2,3-cyclic-nucleotide 3-phosphodiesterase	CNP	-0.430567
27.8416	27.4655	28.2213	28.5206	27.6252	28.2756	19	19	35.8	35.8	35.8	0.203025	P09622	Dihydrolipoyl dehydrogenase, mitochondrial	DLD	0.1912
32.2452	32.7121	32.546	32.5988	31.3411	31.8184	39	39	74.2	74.2	74.2	0.293741	P09651;Q32P51	Heterogeneous nuclear ribonucleoprotein A1;Heterogeneous nuclear ribonucleoprotein A1-like 2	HNRNPA1;HNRNPA1L2	0.332333
27.338	27.597	26.9088	27.5103	27.6506	27.7862	18	18	64.7	64.7	64.7	0.653292	P09661	U2 small nuclear ribonucleoprotein A	SNRPA1	0.332033
26.6775	26.615	26.2359	26.4277	26.3826	26.5959	6	6	50.7	50.7	50.7	0.329067	P09669	Cytochrome c oxidase subunit 6C	COX6C	0.1142
22.9041	22.4341	23.4655	20.8242	21.6711	20.6158	3	3	16.7	16.7	16.7	0.823255	P09758	Tumor-associated calcium signal transducer 2	TACSTD2	-1.38887
29.7584	30.2814	29.6892	29.9555	29.6381	29.9626	59	59	55.1	55.1	55.1	1.51827	P09874	Poly [ADP-ribose] polymerase 1	PARP1	0.371267
23.7565	23.7816	23.5318	24.4476	23.8398	24.0817	8	8	6.6	6.6	6.6	0.858877	P09884	DNA polymerase alpha catalytic subunit	POLA1	0.394267
25.6359	25.8287	25.5242	22.1773	23.1555	21.1522	7	7	18.4	18.4	18.4	0.453485	P09914	Interferon-induced protein with tetratricopeptide repeats 1	IFIT1	-1.71913
30.5698	30.6461	30.9203	31.4123	30.4814	30.8446	23	23	85.7	85.7	85.7	0.511883	P09936	Ubiquitin carboxyl-terminal hydrolase isozyme L1	UCHL1	0.3105
27.1	27.6686	24.9882	26.196	26.8619	27.6823	16	16	29	29	29	0.448586	P09960	Leukotriene A-4 hydrolase	LTA4H	0.8656
27.3868	27.1867	28.4286	26.4227	26.9873	26.1987	15	15	50.5	35.4	35.4	0.888728	P09972	Fructose-bisphosphate aldolase C	ALDOC	-0.9982
29.513	29.3943	30.8147	30.4328	31.4942	31.4625	8	8	71.1	71.1	71.1	0.0747966	Q71UI9;P0C0S5	Histone H2A.V;Histone H2A.Z	H2AFV;H2AFZ	-0.177433
26.6381	26.9484	25.5973	26.8301	26.6502	26.9862	8	8	20.8	20.8	20.8	0.824185	P47985;P0C7P4	Cytochrome b-c1 complex subunit Rieske, mitochondrial;Cytochrome b-c1 complex subunit 11;Putative cytochrome b-c1 complex subunit Rieske-like protein 1	UQCRFS1;UQCRFS1P1	0.626367
22.9298	23.1688	22.8853	22.851	24.0154	23.8086	4	4	8.4	8.4	8.4	0.000491483	P0CG12	Chromosome transmission fidelity protein 8 homolog isoform 2	CHTF8	-0.0007
30.5257	30.7965	29.6625	30.0989	29.9429	30.0303	36	21	51.5	48.4	30.4	0.305687	P0DMV9;P0DMV8			0.264867
27.124	27.666	26.724	27.4539	26.9022	26.9387	10	10	31.2	31.2	31.2	0.824953	Q01081;P0DN76	Splicing factor U2AF 35 kDa subunit	U2AF1	0.436133
26.011	26.3263	26.4617	26.7156	26.0088	26.6685	12	12	23	23	23	0.988766	P35520;P0DN79	Cystathionine beta-synthase	CBS	0.409633
29.9686	29.609	29.832	29.777	29.5544	29.407	14	14	90.6	90.6	90.6	0.505515	P0DP25;P0DP24;P0DP23			-0.187333
22.1545	22.2619	22.0346	21.9511	21.3177	22.5036	5	5	40.6	40.6	40.6	0.587796	P0DPB6			0.403267
25.8598	26.0349	25.6302	25.4376	25.8388	25.7866	7	7	16.4	16.4	16.4	0.0420639	P10155	60 kDa SS-A/Ro ribonucleoprotein	TROVE2	-0.0232333
23.1178	25.1103	23.6237	24.7352	24.3337	24.1618	7	7	7	7	7	1.02499	P10253	Lysosomal alpha-glucosidase;76 kDa lysosomal alpha-glucosidase;70 kDa lysosomal alpha-glucosidase	GAA	0.977367
32.399	32.3489	32.5195	32.2095	32.0533	31.8551	16	4	51.6	33.3	13.7	0.386368	P10412	Histone H1.4	HIST1H1E	-0.1861
25.4217	25.4912	25.0468	25.6914	26.0486	26.2979	5	5	6.6	6.6	6.6	0.351322	P10515	Dihydrolipoyllysine-residue acetyltransferase component of pyruvate dehydrogenase complex, mitochondrial	DLAT	0.321133
20.7941	20.9663	23.4196	23.6113	23.5931	23.3001	3	3	2.3	2.3	2.3	0.00630024	P10586	Receptor-type tyrosine-protein phosphatase F	PTPRF	0.0236333
30.6867	31.3888	29.7994	30.5229	30.8501	31.4166	15	15	99	99	99	0.688571	P10599	Thioredoxin	TXN	0.664033
28.2441	28.4569	28.3253	28.7605	28.0004	28.6356	10	10	55.8	55.8	55.8	1.50451	P10606	Cytochrome c oxidase subunit 5B, mitochondrial	COX5B	0.427733
26.2128	26.0041	25.6491	23.5156	26.4855	26.27	5	5	10.6	10.6	10.6	0.395336	P10619	Lysosomal protective protein;Lysosomal protective protein 32 kDa chain;Lysosomal protective protein 20 kDa chain	CTSA	-0.852567
22.5169	24.0358	22.326	23.9925	21.4555	22.6587	3	3	18.7	18.7	18.7	1.23205	P10620	Microsomal glutathione S-transferase 1	MGST1	1.46287
27.8092	27.0164	27.8025	27.1914	27.8661	27.0052	16	16	31.5	31.5	31.5	3.54055	P10644	cAMP-dependent protein kinase type I-alpha regulatory subunit;cAMP-dependent protein kinase type I-alpha regulatory subunit, N-terminally processed	PRKAR1A	-0.754933
27.973	28.0733	28.0804	28.1846	28.236	28.1829	13	13	48.6	48.6	48.6	0.233868	P10768	S-formylglutathione hydrolase	ESD	0.0504667
31.9438	32.5964	31.5599	32.4382	32.1444	33.1802	73	73	83.8	83.8	83.8	1.40665	P10809	60 kDa heat shock protein, mitochondrial	HSPD1	0.855567
32.846	32.6987	32.4698	32.2063	32.6626	32.1496	69	68	73.1	73.1	73.1	0.681607	P11021	78 kDa glucose-regulated protein	HSPA5	-0.307933
27.1536	26.4008	26.9471	26.8231	26.9142	26.2394	32	32	27.8	27.8	27.8	1.28012	P11047	Laminin subunit gamma-1	LAMC1	-0.5172
33.935	34.0313	33.4447	33.8978	33.9954	33.9322	66	58	77.2	77.2	72.1	0.380689	P11142	Heat shock cognate 71 kDa protein	HSPA8	0.162067
23.8932	24.2863	23.1333	22.855	22.2538	21.6691	2	2	3.9	3.9	3.9	0.0608746	P11166	Solute carrier family 2, facilitated glucose transporter member 1	SLC2A1	-0.156633
25.7504	26.4158	24.7818	26.4534	25.7229	26.1104	13	13	19	19	19	1.26675	P11172	Uridine 5-monophosphate synthase;Orotate phosphoribosyltransferase;Orotidine 5-phosphate decarboxylase	UMPS	0.908167
27.0136	27.3169	27.0408	27.4403	27.1067	27.6254	8	8	25.6	25.6	25.6	1.9121	P11177	Pyruvate dehydrogenase E1 component subunit beta, mitochondrial	PDHB	0.407167
22.5264	23.5181	22.8182	22.8372	21.6572	22.5418	4	4	8.9	8.9	8.9	0.62796	P11182	Lipoamide acyltransferase component of branched-chain alpha-keto acid dehydrogenase complex, mitochondrial	DBT	0.631767
27.5084	26.7355	27.5832	27.2537	27.8167	27.1184	26	25	31.2	26.5	24.6	1.53184	P11216	Glycogen phosphorylase, brain form	PYGB	-0.600233
25.1258	25.3582	24.8648	25.3571	24.1789	24.4361	6	5	28.6	28.6	23.3	0.321829	P11233	Ras-related protein Ral-A	RALA	0.3273
23.7022	22.738	24.6437	23.7483	23.3015	22.6695	3	3	17.5	12.1	12.1	0.717798	P11234	Ras-related protein Ral-B	RALB	-0.830533
25.9459	25.901	25.85	25.6302	26.432	26.316	4	4	7.4	7.4	7.4	0.179508	P11279	Lysosome-associated membrane glycoprotein 1	LAMP1	-0.1269
25.3893	25.8606	25.8481	26.0224	24.581	25.9749	11	11	33.3	33.3	33.3	0.845128	P11310	Medium-chain specific acyl-CoA dehydrogenase, mitochondrial	ACADM	0.679833
28.906	29.5849	28.3436	28.9107	28.4949	29.2428	47	47	45	45	45	1.21455	P11387	DNA topoisomerase 1	TOP1	0.664633
27.7735	27.5983	27.4366	28.1831	27.579	27.4934	41	29	26.8	26.8	20.4	0.275685	P11388	DNA topoisomerase 2-alpha	TOP2A	0.1619
28.1555	28.2051	28.1851	27.8867	27.8913	28.1123	21	21	35.1	35.1	35.1	0.0233105	P11413	Glucose-6-phosphate 1-dehydrogenase	G6PD	-0.00926667
25.3701	25.329	25.6746	25.9627	25.0395	26.2486	6	6	38.2	38.2	38.2	0.672	P11441	Ubiquitin-like protein 4A	UBL4A	0.485367
24.1076	24.7247	24.8507	24.4967	22.8504	23.3528	11	11	10.4	10.4	10.4	0.129863	P11498	Pyruvate carboxylase, mitochondrial	PC	0.255167
30.3173	30.8074	30.0914	30.7117	30.2774	30.9066	60	59	60.9	60.9	60.1	2.53344	P11586	C-1-tetrahydrofolate synthase, cytoplasmic;Methylenetetrahydrofolate dehydrogenase;Methenyltetrahydrofolate cyclohydrolase;Formyltetrahydrofolate synthetase;C-1-tetrahydrofolate synthase, cytoplasmic, N-terminally processed	MTHFD1	0.579867
26.7937	26.5067	25.9596	27.0223	26.1222	26.6464	32	32	15.3	15.3	15.3	0.658117	P11717	Cation-independent mannose-6-phosphate receptor	IGF2R	0.4333
27.5762	27.8401	27.7455	27.8576	27.7028	28.3655	14	14	36.6	36.6	36.6	0.898942	P11766	Alcohol dehydrogenase class-3	ADH5	0.346233
26.4796	26.2917	26.4567	26.6899	26.4257	26.2642	9	9	34	31.4	31.4	0.100401	P11802	Cyclin-dependent kinase 4	CDK4	-0.0387333
26.461	26.3381	25.8023	26.304	26.1899	26.1532	8	6	53.8	31.4	27	0.223251	P11908	Ribose-phosphate pyrophosphokinase 2	PRPS2	0.114033
31.3309	31.3617	31.2368	31.4568	31.2543	31.2085	59	38	65.6	65.6	45.4	0.366727	P11940	Polyadenylate-binding protein 1	PABPC1	0.0683333
30.0145	30.3747	30.1263	30.3925	30.3639	30.4521	20	20	73.2	73.2	73.2	1.05928	P12004	Proliferating cell nuclear antigen	PCNA	0.2382
28.6605	28.9653	28.4022	28.668	29.2791	29.2122	31	26	44.2	44.2	35.8	0.214536	P12081	Histidine--tRNA ligase, cytoplasmic	HARS	0.1679
30.4916	30.5775	30.0358	30.3392	30.6698	30.4441	32	10	74.2	74.2	29.9	0.0971212	P12236	ADP/ATP translocase 3	SLC25A6	0.0545333
29.7745	30.3347	29.5099	30.1489	29.4231	29.949	36	34	63.8	63.8	63.8	1.69832	P12268	Inosine-5-monophosphate dehydrogenase 2	IMPDH2	0.575033
29.1471	29.2588	28.9151	29.2093	28.6248	28.9565	98	98	41	41	41	0.621981	P12270	Nucleoprotein TPR	TPR	0.245867
27.3885	29.133	26.4163	28.9334	27.3854	28.9234	18	18	60.9	60.9	60.9	2.36952	P12277	Creatine kinase B-type	CKB	1.9332
29.6755	28.3258	30.342	29.006	30.0931	28.3704	33	33	67.5	67.5	67.5	2.12825	P12429	Annexin A3	ANXA3	-1.46947
24.5265	25.2981	25.0337	25.3722	24.5856	25.4878	6	6	16.9	16.9	16.9	1.77783	P12694	2-oxoisovalerate dehydrogenase subunit alpha, mitochondrial	BCKDHA	0.670767
31.9159	31.424	31.8666	31.3201	31.981	31.0312	61	57	81.8	64	62.3	2.25274	P12814	Alpha-actinin-1	ACTN1	-0.662733
23.0818	23.3648	24.2654	23.9816	24.7361	22.1112	5	2	9	9	3.2	0.520872	P12931	Proto-oncogene tyrosine-protein kinase Src	SRC	-0.875233
26.3461	26.4913	26.4117	26.4612	27.3465	26.6088	11	11	31.8	31.8	31.8	0.215676	P12955	Xaa-Pro dipeptidase	PEPD	-0.181
31.0128	31.0665	31.1685	31.1262	30.7446	30.9042	52	52	61.2	61.2	61.2	0.151262	P12956	X-ray repair cross-complementing protein 6	XRCC6	0.057
29.8754	29.846	29.2994	29.7258	30.0052	30.364	41	41	59.6	59.6	59.6	0.359331	P13010	X-ray repair cross-complementing protein 5	XRCC5	0.251933
27.496	28.0219	26.8735	26.6727	27.5534	27.8451	7	7	36.7	36.7	36.7	0.162373	P13073	Cytochrome c oxidase subunit 4 isoform 1, mitochondrial	COX4I1	0.2056
29.3532	28.9594	29.514	28.7	29.328	28.6479	22	22	54	54	54	2.29883	P13489	Ribonuclease inhibitor	RNH1	-0.6293
33.3889	33.4223	33.0234	33.2345	33.7153	33.2721	91	89	87.6	87.6	86.5	0.115792	P13639	Elongation factor 2	EEF2	-0.0662333
30.3537	30.0932	30.4692	30.3169	30.1357	29.8505	37	37	40	40	40	0.629507	P13667	Protein disulfide-isomerase A4	PDIA4	-0.232667
28.9061	28.9796	29.2512	28.4521	28.2854	27.9448	26	26	45.9	45.9	45.9	0.360352	P13674	Prolyl 4-hydroxylase subunit alpha-1	P4HA1	-0.3554
28.9724	28.6478	28.0338	28.3815	28.5423	28.4662	14	14	45.9	45.9	45.9	0.0208604	P13693	Translationally-controlled tumor protein	TPT1	-0.0176667
24.1173	22.5418	21.2504	20.3484	21.5945	23.1478	3	3	12.4	12.4	12.4	0.0882208	P13716	Delta-aminolevulinic acid dehydratase	ALAD	-0.308067
29.0499	28.9895	29.0477	28.9079	28.8302	28.8658	28	26	55.4	55.4	51.3	0.269521	P13797	Plastin-3	PLS3	-0.0548667
26.7334	26.3381	26.8256	26.7887	26.8071	26.8572	12	12	18.7	18.7	18.7	0.315184	P13798	Acylamino-acid-releasing enzyme	APEH	-0.127367
27.2172	27.7934	26.8023	27.2138	27.3957	28.0981	18	18	66.4	66.4	66.4	0.833999	P13804	Electron transfer flavoprotein subunit alpha, mitochondrial	ETFA	0.563367
27.2883	28.3006	25.4561	27.6606	20.9229	20.777	10	10	15.9	15.9	15.9	0.122067	P13807	Glycogen [starch] synthase, muscle	GYS1	1.02363
26.8836	27.2147	27.6458	27.4272	27.6977	27.3756	19	19	52	52	52	0.0919902	P13861	cAMP-dependent protein kinase type II-alpha regulatory subunit	PRKAR2A	-0.0698667
25.7415	25.9336	26.3073	26.448	25.2967	24.9959	7	7	27.3	27.3	27.3	0.00679564	P13984	General transcription factor IIF subunit 2	GTF2F2	0.0106667
27.7888	27.3126	27.6062	27.2173	28.0625	26.6234	8	8	28.1	28.1	28.1	1.41328	P13987	CD59 glycoprotein	CD59	-0.768067
25.9128	26.832	26.3343	27.596	25.9477	26.4524	10	10	23.4	23.4	23.4	1.16153	P13995	Bifunctional methylenetetrahydrofolate dehydrogenase/cyclohydrolase, mitochondrial;NAD-dependent methylenetetrahydrofolate dehydrogenase;Methenyltetrahydrofolate cyclohydrolase	MTHFD2	0.8952
32.0676	32.364	29.8559	29.698	32.5359	33.1821	5	5	45.2	45.2	45.2	0.0682854	P14174	Macrophage migration inhibitory factor	MIF	0.261567
29.8987	29.9833	30.0577	29.9527	29.9386	29.7391	27	27	42.4	42.4	42.4	0.334239	P14314	Glucosidase 2 subunit beta	PRKCSH	-0.0733
27.5799	27.7179	27.0949	27.3756	27.1829	27.8585	10	10	22.2	22.2	22.2	0.815982	P14324	Farnesyl pyrophosphate synthase	FDPS	0.364767
27.0281	26.8182	26.9719	26.5044	27.4206	27.1659	11	11	36	36	36	0.583445	P14550	Alcohol dehydrogenase [NADP(+)]	AKR1A1	-0.3107
33.6488	33.2311	33.5716	33.102	33.9262	33.8978	67	67	92.5	92.5	92.5	0.494884	P14618	Pyruvate kinase PKM	PKM	-0.305233
32.1001	32.1206	32.2201	31.85	32.2537	31.9115	75	75	66.3	64.5	64.5	1.15052	P14625	Endoplasmin	HSP90B1	-0.2306
22.3858	22.3583	22.3714	22.6141	21.3605	22.1412	2	2	28.8	14.4	14.4	0.381341	P14649	Myosin light chain 6B	MYL6B	0.331967
29.0609	29.5929	28.9532	29.136	29.2848	29.8171	11	11	29.2	29.2	29.2	0.867545	P63162;P14678	Small nuclear ribonucleoprotein-associated protein N;Small nuclear ribonucleoprotein-associated proteins B and B	SNRPN;SNRPB	0.4157
24.7276	24.9263	24.6263	25.2411	24.304	24.525	6	6	7.6	7.6	7.6	0.639137	P14735	Insulin-degrading enzyme	IDE	0.344833
26.9736	27.0205	26.5094	27.514	27.5346	27.8266	7	7	66.3	66.3	66.3	0.520356	P14854	Cytochrome c oxidase subunit 6B1	COX6B1	0.447833
30.2749	30.6656	30.0116	30.5722	29.8958	30.1296	34	33	79.3	79.3	79.3	0.923867	P14866	Heterogeneous nuclear ribonucleoprotein L	HNRNPL	0.395033
28.7602	28.8889	28.4623	28.6309	28.472	28.7465	28	28	51.3	51.3	51.3	0.707697	P14868	Aspartate--tRNA ligase, cytoplasmic	DARS	0.1906
25.9012	26.2236	26.0486	26.5083	26.2611	26.4446	8	8	55	55	55	1.1172	P14927	Cytochrome b-c1 complex subunit 7	UQCRB	0.321867
30.3996	29.8041	30.3687	29.5582	30.5912	29.9603	17	17	51.9	51.9	51.9	2.12113	P15121	Aldose reductase	AKR1B1	-0.678967
24.4196	24.1295	25.6009	24.8664	24.8669	24.3362	7	7	18.2	18.2	18.2	0.56379	P15151	Poliovirus receptor	PVR	-0.518433
25.6669	23.8682	25.2267	22.6949	24.0518	20.7837	5	5	44.8	21.9	21.9	1.16765	P15153	Ras-related C3 botulinum toxin substrate 2	RAC2	-2.53287
28.2797	28.5842	27.7339	28.2532	28.1267	28.2782	22	22	39.3	39.3	39.3	0.770469	P15170;Q8IYD1	Eukaryotic peptide chain release factor GTP-binding subunit ERF3A;Eukaryotic peptide chain release factor GTP-binding subunit ERF3B	GSPT1;GSPT2	0.3251
31.9163	31.3293	31.8703	31.7514	31.7774	31.6845	75	61	73.5	73.5	63.7	0.905534	P15311	Ezrin	EZR	-0.266267
26.7385	26.5957	25.6608	26.1833	26.3156	25.7353	13	13	53.9	53.9	53.9	0.0578426	P15374	Ubiquitin carboxyl-terminal hydrolase isozyme L3	UCHL3	-0.0668667
27.9165	29.0251	27.286	28.6673	28.6848	29.5578	7	7	88.8	55.3	55.3	1.09781	P15531	Nucleoside diphosphate kinase A	NME1	1.12097
26.5186	25.2388	25.5665	23.4412	26.6468	26.151	10	10	21.9	21.9	21.9	0.682776	P15559	NAD(P)H dehydrogenase [quinone] 1	NQO1	-1.3003
25.7048	25.457	27.5743	25.9096	25.6558	24.6772	6	6	12.9	12.9	12.9	0.592556	P15586	N-acetylglucosamine-6-sulfatase	GNS	-0.9637
31.0588	31.1786	30.8083	31.1523	31.2089	31.3432	20	20	56.3	56.3	56.3	0.691661	P15880	40S ribosomal protein S2	RPS2	0.199367
25.2357	21.9416	25.3351	22.1926	24.8251	23.3337	21	21	8.4	8.4	8.4	2.35606	P15924	Desmoplakin	DSP	-2.64267
25.9666	26.4867	25.2071	25.1533	24.7404	25.7581	6	6	33.7	33.7	33.7	0.39802	P15927	Replication protein A 32 kDa subunit	RPA2	0.494667
25.6831	25.8032	25.8617	25.8842	24.199	25.1752	4	4	65.1	65.1	65.1	0.2593	P15954	Cytochrome c oxidase subunit 7C, mitochondrial	COX7C	0.372933
28.8823	28.8351	28.7549	28.3559	30.0202	28.4455	11	11	14.6	14.6	14.6	0.719362	P16070	CD44 antigen	CD44	-0.673633
33.625	33.7838	33.1845	33.1326	33.8212	34.0355	16	7	67.1	67.1	23.8	0.118798	P16104	Histone H2A.x	H2AFX	0.107067
28.3192	28.6408	28.4195	28.7499	28.6275	28.7128	16	14	52.7	52.7	48	1.19954	P16152	Carbonyl reductase [NADPH] 1	CBR1	0.245767
26.9709	25.149	28.2897	25.2579	25.7909	24.5884	8	4	55.6	35.3	14.5	1.2616	P16189;P16190;P30512	HLA class I histocompatibility antigen, A-31 alpha chain;HLA class I histocompatibility antigen, A-33 alpha chain;HLA class I histocompatibility antigen, A-29 alpha chain	HLA-A	-2.01873
25.747	25.8987	25.3163	23.8954	25.6777	26.3997	3	3	7.3	7.3	7.3	0.0831136	P16220;P18846	Cyclic AMP-responsive element-binding protein 1;Cyclic AMP-dependent transcription factor ATF-1	CREB1;ATF1	-0.1824
21.375	21.1676	22.1319	23.2258	22.2275	22.324	4	4	10.1	10.1	10.1	0.192051	P16333	Cytoplasmic protein NCK1	NCK1	0.327667
32.3201	32.4884	32.3568	32.6842	32.3033	32.3421	27	17	54.4	54.4	36.7	0.822253	P16401	Histone H1.5	HIST1H1B	0.178167
28.4283	27.5915	25.5976	25.2662	25.1115	27.2823	3	3	47.5	14	14	0.0943507	P16402	Histone H1.3	HIST1H1D	0.3342
26.9314	26.2816	25.8182	26.2913	24.9614	28.0351	5	5	54.9	16.4	16.4	0.520105	P16403	Histone H1.2	HIST1H1C	0.965667
23.3216	23.5748	23.4081	23.4912	21.2603	21.665	7	7	11.5	11.5	11.5	0.0939742	P16435	NADPH--cytochrome P450 reductase	POR	0.247
24.434	23.9016	25.7342	25.3145	21.1397	20.2783	4	4	28	28	28	0.107549	P16455	Methylated-DNA--protein-cysteine methyltransferase	MGMT	-0.6045
28.4594	28.628	28.506	28.5742	28.617	28.5785	30	30	25.1	25.1	25.1	0.59268	P16615	Sarcoplasmic/endoplasmic reticulum calcium ATPase 2	ATP2A2	0.0661
30.5898	30.3025	30.3994	30.1827	30.1578	30.319	30	24	98	98	86.6	0.360378	P16949	Stathmin	STMN1	-0.114267
26.1132	26.9974	26.0345	26.6251	24.9653	25.6249	8	8	39.8	24.7	24.7	0.57329	P16989	Y-box-binding protein 3	YBX3	0.711467
22.2977	22.778	22.5383	23.5355	21.8281	22.0235	3	2	17.9	17.9	11.2	0.504139	P17026	Zinc finger protein 22	ZNF22	0.557633
22.3629	22.8106	22.7895	22.6576	21.2783	21.9088	3	3	10.1	10.1	10.1	0.234167	P17028	Zinc finger protein 24	ZNF24	0.315433
30.3013	30.2076	29.3797	29.5976	30.7633	30.4354	4	4	22.2	7.8	7.8	0.0487445	P17066;P48741	Heat shock 70 kDa protein 6;Putative heat shock 70 kDa protein 7	HSPA6;HSPA7	-0.0679
28.3092	28.1749	28.1032	29.2185	26.7295	27.048	9	9	71	71	71	0.210035	P17096	High mobility group protein HMG-I/HMG-Y	HMGA1	0.433167
27.5448	27.3906	27.5183	27.4627	27.9636	27.544	14	14	32.4	32.4	32.4	0.625665	P17174	Aspartate aminotransferase, cytoplasmic	GOT1	-0.2098
25.5699	25.3066	25.9522	25.8532	25.8435	25.5738	13	13	25.7	25.7	25.7	0.468794	P17252	Protein kinase C alpha type	PRKCA	-0.210667
26.8895	27.1268	26.5327	27.1747	26.9503	27.0905	14	14	20.8	20.8	20.8	1.20541	P17480	Nucleolar transcription factor 1	UBTF	0.339833
23.9258	23.9583	23.6989	24.7471	22.6144	24.0498	2	2	13.9	13.9	13.9	0.817261	P17568	NADH dehydrogenase [ubiquinone] 1 beta subcomplex subunit 7	NDUFB7	0.8387
26.2618	26.108	26.2075	25.8744	26.684	26.5508	13	5	28.5	28.5	15.1	0.34366	P17612	cAMP-dependent protein kinase catalytic subunit alpha	PRKACA	-0.2067
27.8291	27.4491	26.4639	26.5075	27.2336	26.8431	17	17	22.3	22.3	22.3	0.192838	P17655	Calpain-2 catalytic subunit	CAPN2	-0.2423
23.5809	24.0286	21.794	23.0909	22.861	23.0555	4	4	14.2	14.2	14.2	0.457926	P17706	Tyrosine-protein phosphatase non-receptor type 2	PTPN2	0.646367
28.1614	28.4921	28.4322	28.7045	28.5636	28.3164	27	26	38.1	38.1	36.5	0.294596	P17812	CTP synthase 1	CTPS1	0.1186
29.8077	29.6121	29.7081	30.1787	29.5762	29.4433	34	34	57.8	43.5	43.5	0.0714368	P17844	Probable ATP-dependent RNA helicase DDX5	DDX5	0.0473667
27.3351	27.1518	26.9351	25.317	25.6179	25.8086	19	17	24.6	20	17.7	0.287202	P17858	6-phosphofructokinase, liver type	PFKL	-0.5369
27.3097	28.1134	27.5677	27.4993	28.1507	28.2066	11	11	40.8	40.8	40.8	0.325102	P17931	Galectin-3	LGALS3	0.263733
27.6135	27.6397	28.1239	27.8967	28.0108	27.7026	16	16	33.3	33.3	33.3	0.417773	P17980	26S protease regulatory subunit 6A	PSMC3	-0.169733
30.8079	31.1303	30.328	30.8897	31.2707	31.3158	54	54	83.8	83.8	83.8	0.445558	P17987	T-complex protein 1 subunit alpha	TCP1	0.309733
26.806	26.5707	26.821	26.5244	26.3175	26.2067	13	13	28.7	28.7	28.7	0.459921	P18031	Tyrosine-protein phosphatase non-receptor type 1	PTPN1	-0.214233
20.7425	20.7663	22.8134	23.205	21.968	21.1199	4	4	5.9	5.9	5.9	0.0511334	P18074	TFIIH basal transcription factor complex helicase XPD subunit	ERCC2	-0.144233
30.3301	30.3704	30.6572	30.7022	30.5785	30.6195	19	19	78.2	78.2	78.2	0.108557	P18077	60S ribosomal protein L35a	RPL35A	0.0421
20.8778	26.0194	25.8365	25.9878	26.8169	25.1053	2	2	16.1	10	10	0.254594	P18085	ADP-ribosylation factor 4	ARF4	1.19377
31.2211	31.364	31.2644	31.4121	31.4876	31.4002	32	32	73.8	73.8	73.8	0.333079	P18124	60S ribosomal protein L7	RPL7	0.0677333
31.3897	30.7243	31.4511	30.7889	31.255	30.6396	90	90	67.5	67.5	67.5	3.06704	P18206	Vinculin	VCL	-0.647667
26.8501	26.9729	27.3761	27.3021	26.8221	26.9561	26	26	13.8	13.8	13.8	0.103242	P18583	Protein SON	SON	0.0609333
26.0171	25.9814	25.4004	26.8119	23.553	24.2435	12	12	38.7	38.7	38.7	0.259014	P18615	Negative elongation factor E	NELFE	0.688767
30.0909	30.2409	30.2055	30.4933	30.2348	30.4636	24	24	78.8	78.8	78.8	1.1492	P18621	60S ribosomal protein L17	RPL17	0.2222
32.1688	32.1895	32.3226	31.7728	31.9759	31.8511	36	36	87.8	87.8	87.8	0.600245	P18669	Phosphoglycerate mutase 1	PGAM1	-0.217967
27.2722	28.2141	27.4226	27.9168	27.4877	28.2552	18	18	48.2	48.2	48.2	2.38731	P18754	Regulator of chromosome condensation	RCC1	0.734533
26.2937	26.7212	24.6643	24.9599	26.3247	26.1012	15	15	22.1	22.1	22.1	0.0779213	P18858	DNA ligase 1	LIG1	0.166533
26.3893	26.7894	25.5541	26.8541	25.9483	26.2797	5	5	40.7	40.7	40.7	1.05367	P18859	ATP synthase-coupling factor 6, mitochondrial	ATP5J	0.677167
24.5213	24.4549	24.0903	22.3425	22.786	23.2539	7	7	15	15	15	0.217175	P18887	DNA repair protein XRCC1	XRCC1	-0.448767
25.2464	24.1353	26.4452	23.994	25.2549	24.4482	9	9	7.9	7.9	7.9	1.59035	P19022	Cadherin-2	CDH2	-1.45633
26.2965	25.8092	25.8804	25.1476	25.9153	25.4825	15	15	12.9	12.9	12.9	1.11244	P19174	1-phosphatidylinositol 4,5-bisphosphate phosphodiesterase gamma-1	PLCG1	-0.550967
31.6935	32.1191	31.5413	32.2273	31.4274	32.4281	65	65	53.8	53.8	53.8	2.39011	P19338	Nucleolin	NCL	0.7041
28.8343	28.9132	28.8238	28.5106	29.0649	28.708	41	36	38.9	38.9	34.4	0.632885	P19367	Hexokinase-1	HK1	-0.197067
24.7313	24.2111	25.0495	25.4101	24.8358	24.9821	6	6	29.5	29.5	29.5	0.00401825	P19387	DNA-directed RNA polymerase II subunit RPB3	POLR2C	-0.00443333
26.482	26.4709	26.2726	26.5296	26.2339	26.4759	7	7	32.4	32.4	32.4	0.960223	P19388	DNA-directed RNA polymerases I, II, and III subunit RPABC1	POLR2E	0.162633
24.7187	25.5752	21.6119	24.9805	24.8399	25.8406	6	6	26.9	26.9	26.9	0.73482	P19404	NADH dehydrogenase [ubiquinone] flavoprotein 2, mitochondrial	NDUFV2	1.74193
21.3022	21.8497	21.5397	22.2379	20.5784	21.7634	2	2	2.6	2.6	2.6	1.17629	P19447	TFIIH basal transcription factor complex helicase XPB subunit	ERCC3	0.810233
26.3853	27.6037	25.6528	27.2306	26.9681	27.1599	8	8	20.9	20.9	20.9	1.15739	P19623	Spermidine synthase	SRM	0.996
26.8859	26.9285	23.9999	26.399	24.9353	25.4913	9	9	27.4	27.4	27.4	0.454261	P19784	Casein kinase II subunit alpha	CSNK2A2	0.999233
24.1599	23.4178	24.5655	20.4318	24.1169	22.9712	5	5	5.7	5.7	5.7	1.0008	P19838	Nuclear factor NF-kappa-B p105 subunit;Nuclear factor NF-kappa-B p50 subunit	NFKB1	-2.00717
25.061	25.8107	25.1806	25.0883	24.1047	24.438	14	7	15.7	15.7	7.5	0.25047	P20020	Plasma membrane calcium-transporting ATPase 1	ATP2B1	0.330233
29.0158	29.262	28.9343	29.0225	28.8815	28.9969	30	30	70.6	70.6	70.6	0.739188	P20042	Eukaryotic translation initiation factor 2 subunit 2	EIF2S2	0.149933
27.9828	27.4778	28.3609	28.4393	27.6804	27.2562	19	19	31.6	31.6	31.6	0.275644	P20073	Annexin A7	ANXA7	-0.2836
26.5409	26.6938	25.7872	26.695	26.934	27.3225	11	11	66.5	66.5	66.5	0.537814	P20290	Transcription factor BTF3	BTF3	0.483067
26.8675	26.6216	27.2568	26.9525	27.2832	26.905	8	5	40	40	25.6	0.847856	P20339	Ras-related protein Rab-5A	RAB5A	-0.309467
26.8188	26.3849	26.9268	26.452	26.7419	26.1682	9	8	41.8	41.8	36.5	2.09139	P20340	Ras-related protein Rab-6A	RAB6A	-0.494133
23.0416	23.4372	23.3524	23.5745	22.7332	22.7766	4	4	4.4	4.4	4.4	0.293231	P20585	DNA mismatch repair protein Msh3	MSH3	0.220367
24.4272	19.8685	28.9608	20.0357	20.4857	20.3448	17	15	25.7	25.7	22.8	0.861075	P20591	Interferon-induced GTP-binding protein Mx1;Interferon-induced GTP-binding protein Mx1, N-terminally processed	MX1	-4.54157
21.4091	21.1294	24.7837	21.6388	21.3508	21.5959	6	6	11.2	8.5	8.5	0.389821	P20592	Interferon-induced GTP-binding protein Mx2	MX2	-1.05983
28.6403	28.8893	27.2944	28.1539	28.5547	28.7614	15	15	61.8	61.8	61.8	0.374579	P20618	Proteasome subunit beta type-1	PSMB1	0.4384
24.6344	25.3297	23.461	24.4695	24.495	24.3845	7	7	21.3	21.3	21.3	0.483496	P20645	Cation-dependent mannose-6-phosphate receptor	M6PR	0.5311
25.66	26.4138	26.5674	24.7543	27.5197	28.3683	5	5	33.3	33.3	33.3	0.019915	P20674	Cytochrome c oxidase subunit 5A, mitochondrial	COX5A	-0.0702333
31.4965	31.6055	31.544	31.554	31.3983	31.6772	75	69	77	77	71.7	1.1174	P20700	Lamin-B1	LMNB1	0.132633
26.8134	26.4842	26.7684	25.9964	26.1736	25.6363	12	12	20.3	20.3	20.3	0.785738	P20810	Calpastatin	CAST	-0.546167
24.5428	25.5302	23.904	25.6489	25.4822	23.392	7	7	20.8	17.5	17.5	0.08795	P20839	Inosine-5-monophosphate dehydrogenase 1	IMPDH1	0.214033
24.0488	24.1142	21.8544	21.5781	22.9542	22.6657	2	2	3.2	3.2	3.2	0.0594545	P20936	Ras GTPase-activating protein 1	RASA1	-0.166467
27.7426	27.7794	28.2414	28.7047	25.7915	27.1783	9	9	33.3	33.3	33.3	0.292911	P20962	Parathymosin	PTMS	0.628967
25.414	25.6293	25.618	25.7814	25.3914	25.3141	14	14	16.3	16.3	16.3	0.257278	Q9UQ88;P21127	Cyclin-dependent kinase 11A;Cyclin-dependent kinase 11B	CDK11A;CDK11B	0.100467
25.2237	24.9032	25.1704	25.0311	24.9874	25.4052	8	8	31.6	31.6	31.6	0.0281739	P21266	Glutathione S-transferase Mu 3	GSTM3	-0.014
27.0814	26.9995	27.4711	27.5983	27.6028	27.4349	12	12	25.4	25.4	25.4	0.0595994	P21281	V-type proton ATPase subunit B, brain isoform	ATP6V1B2	-0.0408667
24.0043	24.7801	23.8023	24.521	23.8647	23.9	8	8	23	23	23	0.887197	P21283	V-type proton ATPase subunit C 1	ATP6V1C1	0.509933
29.8928	29.1375	29.9646	29.2618	29.3536	28.211	17	17	81.3	78.2	78.2	1.06225	P21291	Cysteine and glycine-rich protein 1	CSRP1	-0.8669
34.1264	33.3182	33.7214	32.9836	33.6287	32.918	199	187	69.4	69.4	67.8	1.72784	P21333	Filamin-A	FLNA	-0.752233
26.8664	26.5515	27.0885	26.7457	27.5639	26.7368	17	17	17.7	17.7	17.7	1.08105	P21399	Cytoplasmic aconitate hydratase	ACO1	-0.494933
22.0594	21.4811	22.2076	21.1799	22.2583	22.5682	3	3	6.1	6.1	6.1	0.434552	P21589	5-nucleotidase	NT5E	-0.432033
30.4918	30.9657	30.203	30.6765	30.6629	31.4385	28	28	84.5	84.5	84.5	1.0397	P21796	Voltage-dependent anion-selective channel protein 1	VDAC1	0.574333
26.6081	27.2488	26.6257	27.4922	26.1757	27.1208	14	14	45.4	45.4	45.4	1.95389	P21912	Succinate dehydrogenase [ubiquinone] iron-sulfur subunit, mitochondrial	SDHB	0.817433
25.6735	25.6914	22.6272	22.0163	25.8656	24.9552	3	3	13.7	13.7	13.7	0.118825	P21964	Catechol O-methyltransferase	COMT	-0.501133
30.0466	30.6854	28.6996	28.6559	28.1516	27.7632	31	31	36.1	36.1	36.1	0.0222888	P21980	Protein-glutamine gamma-glutamyltransferase 2	TGM2	0.0689
22.7374	22.643	21.0473	22.6839	22.8188	23.2661	3	3	4.8	4.8	4.8	0.46968	P22033	Methylmalonyl-CoA mutase, mitochondrial	MUT	0.663167
25.7953	25.6927	25.2532	25.6291	25.3638	24.8294	13	13	18	18	18	0.0963295	P22059	Oxysterol-binding protein 1	OSBP	-0.0870333
27.0507	27.4958	27.255	27.2264	26.8285	27.401	13	13	63.4	63.4	63.4	1.05933	P22061	Protein-L-isoaspartate(D-aspartate) O-methyltransferase	PCMT1	0.329667
29.2496	30.3939	29.0978	30.007	29.5165	29.8933	24	23	72.9	72.9	69.5	1.84916	P22087	rRNA 2-O-methyltransferase fibrillarin	FBL	0.8101
29.3215	30.0445	29.2282	30.0086	29.3416	29.8713	44	44	40.6	40.6	40.6	3.36557	P22102	Trifunctional purine biosynthetic protein adenosine-3;Phosphoribosylamine--glycine ligase;Phosphoribosylformylglycinamidine cyclo-ligase;Phosphoribosylglycinamide formyltransferase	GART	0.6777
29.746	30.355	28.8564	29.8349	29.1558	30.2299	26	26	49.4	49.4	49.4	1.36035	P22234	Multifunctional protein ADE2;Phosphoribosylaminoimidazole-succinocarboxamide synthase;Phosphoribosylaminoimidazole carboxylase	PAICS	0.8872
27.0462	26.2065	25.6868	25.9187	27.4542	26.559	12	12	17.2	17.2	17.2	0.370904	P22307	Non-specific lipid-transfer protein	SCP2	-0.501
30.0252	30.1729	29.9842	29.9917	29.9368	29.9506	50	50	55.1	55.1	55.1	0.316178	P22314	Ubiquitin-like modifier-activating enzyme 1	UBA1	0.0563333
32.1868	32.6384	32.2147	32.5715	32.847	33.1558	20	4	92.1	92.1	21.7	0.585563	P22392	Nucleoside diphosphate kinase B	NME2	0.3724
24.4059	25.1409	24.234	25.9766	25.7117	25.7983	11	11	25.3	25.3	25.3	0.737676	P22570	NADPH:adrenodoxin oxidoreductase, mitochondrial	FDXR	0.854733
32.3391	32.6711	32.2981	32.6262	31.726	32.4151	44	43	79.3	79.3	79.3	0.98965	P22626	Heterogeneous nuclear ribonucleoproteins A2/B1	HNRNPA2B1	0.449733
28.9246	29.3303	28.5996	29.083	28.8237	28.8946	21	21	52.1	52.1	52.1	0.944255	P22695	Cytochrome b-c1 complex subunit 2, mitochondrial	UQCRC2	0.32
21.8379	22.0675	22.049	24.1168	23.2024	23.4831	3	3	9	9	9	0.508934	P22830	Ferrochelatase, mitochondrial	FECH	0.859367
27.3793	27.4015	27.7626	27.726	26.7964	27.042	22	22	60.5	60.5	60.5	0.0791489	P23193	Transcription elongation factor A protein 1	TCEA1	0.0770667
30.8412	31.1394	30.7518	31.0932	30.6481	30.8356	53	52	50.4	50.4	49.2	1.18112	P23246	Splicing factor, proline- and glutamine-rich	SFPQ	0.2757
26.0107	25.26	25.8752	25.315	26.2007	26.188	7	7	17.5	17.5	17.5	0.630709	P23258;Q9NRH3	Tubulin gamma-1 chain;Tubulin gamma-2 chain	TUBG1;TUBG2	-0.4412
31.174	31.2608	30.4985	30.7612	30.7077	31.1874	26	26	81	81	81	0.473215	P23284	Peptidyl-prolyl cis-trans isomerase B	PPIB	0.2764
26.0049	25.875	25.9794	26.0705	25.2742	26.7146	13	13	25.9	25.9	25.9	0.599519	P23368	NAD-dependent malic enzyme, mitochondrial	ME2	0.4672
27.3606	27.7319	27.1831	27.2179	26.7377	26.3104	16	16	30.1	30.1	30.1	0.00508134	P23381	Tryptophan--tRNA ligase, cytoplasmic;T1-TrpRS;T2-TrpRS	WARS	-0.00706667
31.6264	31.7108	31.1838	31.6187	32.0377	32.0204	40	40	90.9	90.9	90.9	0.239907	P23396	40S ribosomal protein S3	RPS3	0.167333
23.1753	23.7363	22.017	21.1775	20.4699	22.6336	2	2	5.3	5.3	5.3	0.22811	P23443	Ribosomal protein S6 kinase beta-1	RPS6KB1	0.6284
23.8446	22.0872	25.0689	22.5842	23.3746	21.7517	3	3	5.7	3.6	3.6	1.6005	P23497	Nuclear autoantigen Sp-100	SP100	-1.955
30.8528	31.3639	30.2881	31.2475	30.8898	31.3327	32	32	56.2	56.2	56.2	1.49307	P23526	Adenosylhomocysteinase	AHCY	0.6378
32.4737	32.0939	32.0197	31.7106	32.2301	32.001	32	23	98.8	98.8	71.7	0.810219	P23528	Cofilin-1	CFL1	-0.306
28.9917	29.1604	29.6783	29.4855	27.8979	27.9266	34	34	55.8	55.8	55.8	0.000724674	P23588	Eukaryotic translation initiation factor 4B	EIF4B	0.00153333
22.7167	23.1743	21.8428	21.7421	23.4506	23.6659	3	3	4.3	4.3	4.3	0.0917635	P23786	Carnitine O-palmitoyltransferase 2, mitochondrial	CPT2	0.190733
28.1702	27.5422	28.1773	28.1159	28.6305	28.3108	19	19	70.8	70.8	70.8	0.536689	P23919	Thymidylate kinase	DTYMK	-0.336367
27.9402	28.4132	27.5506	28.5935	27.73	28.1433	18	18	26.9	26.9	26.9	1.69101	P23921	Ribonucleoside-diphosphate reductase large subunit	RRM1	0.643067
24.0502	24.1381	24.8552	25.2454	24.2804	24.4039	6	6	15.2	15.2	15.2	0.1865	P24468;P10589;P10588	COUP transcription factor 2;COUP transcription factor 1;Nuclear receptor subfamily 2 group F member 6	NR2F2;NR2F1;NR2F6	0.200533
29.0788	29.1619	29.4208	29.4058	29.0431	29.1595	13	13	83.6	79.6	79.6	0.158535	P24534	Elongation factor 1-beta	EEF1B2	0.0615
27.3793	27.8222	26.8321	27.5754	26.5369	27.5217	10	10	35.9	35.9	35.9	1.28733	P24539	ATP synthase subunit b, mitochondrial	ATP5F1	0.723667
25.7523	26.0213	26.039	26.8764	26.4523	26.5817	8	8	43	43	43	0.567058	P24666	Low molecular weight phosphotyrosine protein phosphatase	ACP1	0.411933
27.8427	28.2871	27.6294	28.6707	27.9479	28.6266	20	20	54.6	54.6	54.6	2.0344	P24752	Acetyl-CoA acetyltransferase, mitochondrial	ACAT1	0.721467
27.0605	26.5014	26.9825	26.8728	26.0459	26.6874	6	6	55.8	27.9	27.9	0.00870933	P24844	Myosin regulatory light polypeptide 9	MYL9	-0.0091
26.1871	25.8612	25.7569	26.2629	25.932	25.8163	20	20	11.5	11.5	11.5	0.0385058	P24928	DNA-directed RNA polymerase II subunit RPB1	POLR2A	0.0214667
24.8506	24.9191	24.0909	24.874	25.5675	25.4892	4	4	23.2	16.8	16.8	0.212841	P24941	Cyclin-dependent kinase 2	CDK2	0.257767
29.0226	29.2987	29.2592	29.4007	29.1036	29.6239	41	41	44.7	44.7	44.7	1.23935	P25205	DNA replication licensing factor MCM3	MCM3	0.312633
25.0809	24.4605	25.765	26.1741	24.9988	25.3692	9	9	25.9	25.9	25.9	0.0324523	P25325	3-mercaptopyruvate sulfurtransferase	MPST	0.0530333
30.6171	30.7664	29.894	30.4906	30.1354	30.4773	17	17	90.2	90.2	90.2	0.712382	P25398	40S ribosomal protein S12	RPS12	0.3626
23.0959	22.5325	22.8374	22.7096	22.1789	22.8299	3	3	7.9	6.2	6.2	0.0155112	P25440	Bromodomain-containing protein 2	BRD2	-0.0134
24.1107	24.1975	23.5114	25.5451	22.513	23.5136	4	2	11.6	11.6	4.3	0.617247	P25490	Transcriptional repressor protein YY1	YY1	1.04037
27.2206	27.1297	27.2734	27.2397	27.2731	26.8529	14	13	37.4	37.4	37.4	0.712704	P25685	DnaJ homolog subfamily B member 1	DNAJB1	-0.1816
22.7038	22.6587	21.8882	22.3732	22.7831	22.934	3	2	9.6	9.6	6.5	0.23557	P25686	DnaJ homolog subfamily B member 2	DNAJB2	0.196933
31.1162	31.5383	30.9287	31.4037	31.537	31.9284	52	52	60.6	60.6	60.6	0.833578	P25705	ATP synthase subunit alpha, mitochondrial	ATP5A1	0.4295
30.1544	30.2533	30.1651	30.246	29.6334	29.85	25	25	68.1	68.1	68.1	0.235737	P25786	Proteasome subunit alpha type-1	PSMA1	0.132133
28.3136	28.2579	28.4732	28.5717	28.1249	28.14	11	11	39.3	39.3	39.3	0.0400609	P25787	Proteasome subunit alpha type-2	PSMA2	0.0193
29.085	29.2337	29.3014	29.5632	29.0409	28.9922	19	19	51.8	51.8	51.8	0.261243	P25788	Proteasome subunit alpha type-3	PSMA3	0.1206
28.1001	28.3828	27.5608	27.824	27.4866	28.1613	17	17	60.9	60.9	60.9	0.738893	P25789	Proteasome subunit alpha type-4	PSMA4	0.406867
21.8855	21.3618	22.7803	22.9573	23.4839	22.7094	2	2	9.4	9.4	9.4	0.214089	P25942	Tumor necrosis factor receptor superfamily member 5	CD40	-0.373733
27.7996	26.9322	28.0853	26.8812	28.0592	26.6389	14	14	13.2	13.2	13.2	3.08471	P26006	Integrin alpha-3;Integrin alpha-3 heavy chain;Integrin alpha-3 light chain	ITGA3	-1.16393
31.0642	30.7542	30.9449	30.566	30.5279	30.0473	55	51	66.2	55.3	50.8	0.662363	P26038	Moesin	MSN	-0.389833
26.5639	26.7183	25.2644	26.3964	26.7905	26.3105	12	12	41	41	41	0.212233	P26196	Probable ATP-dependent RNA helicase DDX6	DDX6	0.2688
27.4646	27.1463	26.6836	27.3278	27.1352	27.1405	42	42	27.9	27.9	27.9	0.17889	P26358	DNA (cytosine-5)-methyltransferase 1	DNMT1	0.1104
27.0792	27.7253	27.2639	27.8921	27.1037	27.5268	8	8	22.1	22.1	22.1	2.03047	P26368	Splicing factor U2AF 65 kDa subunit	U2AF2	0.5658
31.6256	31.7265	31.4773	31.6084	31.3468	31.2716	29	29	73.9	73.9	73.9	0.120378	P26373	60S ribosomal protein L13	RPL13	0.0522667
26.749	26.8771	27.2273	27.5326	27.0802	27.8827	11	11	31.2	31.2	31.2	0.558886	P26440	Isovaleryl-CoA dehydrogenase, mitochondrial	IVD	0.411967
29.2687	29.6861	28.4986	29.3729	28.2402	29.2688	15	15	55	36.4	36.4	1.09073	P26583	High mobility group protein B2	HMGB2	0.773433
30.0231	30.2742	29.8038	29.9339	29.7325	30.1304	27	23	51	51	46.5	0.920202	P26599	Polypyrimidine tract-binding protein 1	PTBP1	0.2597
29.3838	29.5093	29.2608	29.2638	29.2051	29.0865	37	37	44.3	44.3	44.3	0.00820454	P26639	Threonine--tRNA ligase, cytoplasmic	TARS	0.0033
28.7552	28.9689	28.7942	29.1654	28.648	28.4512	44	44	37.1	37.1	37.1	0.233541	P26640	Valine--tRNA ligase	VARS	0.129367
30.9686	31.302	30.0026	30.6355	30.9057	30.8552	30	30	56.8	56.8	56.8	0.342863	P26641	Elongation factor 1-gamma	EEF1G	0.305267
25.9614	26.1592	26.2374	24.775	26.4945	25.8625	4	4	28.2	28.2	28.2	0.636336	P26885	Peptidyl-prolyl cis-trans isomerase FKBP2	FKBP2	-0.6322
23.5056	22.9737	23.9726	22.1788	23.7274	22.4123	3	3	12.5	12.5	12.5	1.95433	P27105	Erythrocyte band 7 integral membrane protein	STOM	-1.2136
26.9687	27.1567	27.7149	27.236	27.0779	27.0684	9	9	40.8	40.8	40.8	0.157894	P27144	GTP:AMP phosphotransferase AK4, mitochondrial	AK4	-0.100133
30.0386	29.9388	30.2658	30.2891	30.2118	30.1299	19	19	69	62.4	62.4	0.162255	P27348	14-3-3 protein theta	YWHAQ	-0.0528
25.5831	24.6446	23.7945	23.1232	25.5215	24.2012	7	7	25.3	18.7	18.7	0.589409	P27361	Mitogen-activated protein kinase 3	MAPK3	-0.9767
23.4136	23.2709	24.2801	24.0482	23.3067	21.4633	10	7	16.2	16.2	11.8	0.375702	P27448	MAP/microtubule affinity-regulating kinase 3	MARK3	-0.739333
30.4237	30.4047	30.3488	30.5326	30.8599	30.5594	24	24	80.8	80.8	80.8	0.0973335	P27635;Q96L21	60S ribosomal protein L10;60S ribosomal protein L10-like	RPL10;RPL10L	-0.0452333
27.7539	28.1072	28.1367	28.4074	27.4124	27.636	22	22	26.3	26.3	26.3	0.387973	P27694	Replication protein A 70 kDa DNA-binding subunit;Replication protein A 70 kDa DNA-binding subunit, N-terminally processed	RPA1	0.282533
28.4847	29.1133	28.0566	28.974	27.0715	28.268	19	19	55	55	55	0.861406	P27695	DNA-(apurinic or apyrimidinic site) lyase;DNA-(apurinic or apyrimidinic site) lyase, mitochondrial	APEX1	0.914167
25.5125	24.9838	24.9645	25.6513	25.4722	25.3403	3	3	12.3	12.3	12.3	0.0110216	P27707	Deoxycytidine kinase	DCK	0.00873333
28.2696	28.9602	28.2929	29.1885	28.5217	29.275	51	50	26	26	25.7	2.49064	P27708	CAD protein;Glutamine-dependent carbamoyl-phosphate synthase;Aspartate carbamoyltransferase;Dihydroorotase	CAD	0.779833
30.7966	30.5422	30.0305	29.948	29.8888	29.8375	31	31	67.4	67.4	67.4	0.133584	P27797	Calreticulin	CALR	-0.1294
30.5049	29.911	30.5715	30.1036	29.9179	29.7567	51	51	43.8	43.8	43.8	0.818625	P27816	Microtubule-associated protein 4	MAP4	-0.407667
30.0855	30.4411	30.134	30.1271	28.8916	29.3314	33	33	51	51	51	0.192429	P27824	Calnexin	CANX	0.262833
26.4653	25.1119	26.7232	24.3151	24.9237	24.879	9	9	31.2	31.2	31.2	0.975265	P28062	Proteasome subunit beta type-8	PSMB8	-1.26873
24.5896	21.0456	24.127	22.3902	22.6203	20.9577	2	2	9.1	9.1	9.1	1.4284	P28065	Proteasome subunit beta type-9	PSMB9	-2.31447
28.9712	29.081	29.3056	29.1486	28.935	28.7417	13	13	61.4	61.4	61.4	0.176327	P28066	Proteasome subunit alpha type-5	PSMA5	-0.0801667
27.9793	28.0821	28.0678	28.2452	27.9289	28.1032	6	6	19.3	19.3	19.3	1.0899	P28070	Proteasome subunit beta type-4	PSMB4	0.1515
28.3649	28.8202	28.166	28.5543	28.4317	28.7739	7	7	24.7	24.7	24.7	1.58575	P28072	Proteasome subunit beta type-6	PSMB6	0.395267
28.486	28.9271	28.3465	28.8358	28.6001	28.7033	13	13	35.4	35.4	35.4	1.61031	P28074	Proteasome subunit beta type-5	PSMB5	0.344533
23.0813	22.8197	23.743	23.4825	23.1133	22.5397	3	3	5.9	5.9	5.9	0.444613	P28288	ATP-binding cassette sub-family D member 3	ABCD3	-0.365233
21.7165	23.6553	21.2295	20.4428	22.2805	21.3848	3	3	11.3	11.3	11.3	0.0286954	P28300	Protein-lysine 6-oxidase	LOX	0.0854667
27.1866	27.6205	27.0322	27.7185	27.1377	27.72	23	23	33	33	33	3.26657	P28331	NADH-ubiquinone oxidoreductase 75 kDa subunit, mitochondrial	NDUFS1	0.5675
25.6202	26.0457	25.0067	25.4015	25.1688	25.5858	13	13	13.2	13.2	13.2	0.709868	P28340	DNA polymerase delta catalytic subunit	POLD1	0.412433
22.9449	22.1987	21.2562	22.5024	23.0776	22.1299	3	3	12	3.2	3.2	0.0888209	P28370	Probable global transcription activator SNF2L1	SMARCA1	-0.149233
27.7814	27.3396	26.5597	26.5349	27.451	27.1511	12	8	34.7	34.7	27.8	0.228245	P28482	Mitogen-activated protein kinase 1	MAPK1	-0.2555
[truncated: 2,577 more rows]

## Sheet: MCF10A
Majority.protein.IDs	Gene.names	AKT_1	AKT_2	AKT_3	Braf_1	Braf_2	Braf_3	EGFR_1	EGFR_2	EGFR_3	EV_1	EV_2	EV_3	Her2_1	Her2_2	Her2_3	Kras_1	Kras_2	Kras_3	Mek_1	Mek_2	Mek_3	FC_AKT	FC_Braf	FC_EGFR	FC_Her2	FC_Kras	FC_Mek	Mod Test_AKT	Mod Test_Braf	Mod Test_EGFR	Mod Test_Her2	Mod Test_Kras	Mod Test_Mek
[truncated: 5,292 more rows]

[truncated: 3 more sheets: OS, PDAC, GSK8612 LHS]
