# Supplementary material for: Discovery Proteomics Analysis Determines That Driver Oncogenes Suppress Antiviral Defense Pathways Through Reduction in Interferon-β Autocrine Stimulation
Source: Mol Cell Proteomics. 2022 May 18;21(7):100247. doi: 10.1016/j.mcpro.2022.100247 (PMC9212846; doi:10.1016/j.mcpro.2022.100247)
Supplement: Supplemental Table S2 [file mmc3.xlsx]

## Sheet: P4936 up
Pathway identifier,Pathway name,#Entities found,#Entities total,Entities ratio,Entities pValue,Entities FDR,#Reactions found,#Reactions total,Reactions ratio,Species identifier,Species name,Submitted entities found,Mapped entities,Found reaction identifiers
R-HSA-6791226,"Major pathway of rRNA processing in the nucleolus and cytosol",30,189,0.012513241525423728,1.1102230246251565E-16,1.8762769116165146E-14,7,7,5.074670146440482E-4,9606,Homo sapiens,"LTV1;WDR3;DDX21;WDR43;NOL6;RRP7A;EXOSC7;NOB1;PES1;EXOSC8;WBSCR22;UTP20;UTP14A;DCAF13;UTP15;NOP14;WDR36;PNO1;IMP4;WDR12;UTP18;DIEXF;GNL3;BYSL;BOP1;TBL3;CIRH1A;MPHOSPH10;TSR1;RPL22L1","","R-HSA-6791223;R-H…
R-HSA-8868773,"rRNA processing in the nucleus and cytosol",32,208,0.013771186440677966,1.1102230246251565E-16,1.8762769116165146E-14,10,15,0.001087429317094389,9606,Homo sapiens,"LTV1;WDR3;DDX21;WDR43;NOL6;RRP7A;EXOSC7;TRMT112;NOB1;PES1;EXOSC8;WBSCR22;UTP20;UTP14A;DCAF13;UTP15;NOP14;WDR36;PNO1;DIMT1;IMP4;WDR12;UTP18;DIEXF;GNL3;BYSL;BOP1;TBL3;CIRH1A;MPHOSPH10;TSR1;RPL22L1","","R-HSA-6791223;R-HSA-…
R-HSA-72312,"rRNA processing",35,246,0.016287076271186442,1.1102230246251565E-16,1.8762769116165146E-14,13,21,0.0015224010439321444,9606,Homo sapiens,"LTV1;WDR3;DDX21;TFB1M;WDR43;NOL6;RRP7A;EXOSC7;TRMT112;RNMTL1;NOB1;PES1;EXOSC8;WBSCR22;UTP20;UTP14A;DCAF13;UTP15;NOP14;WDR36;PNO1;DIMT1;ELAC2;IMP4;WDR12;UTP18;DIEXF;GNL3;BYSL;BOP1;TBL3;CIRH1A;MPHOSPH10;TSR1;RPL22L1","","R-HSA-6790982;R-HSA-6793066;R…
R-HSA-6790901,"rRNA modification in the nucleus and cytosol",20,72,0.004766949152542373,1.1102230246251565E-16,1.8762769116165146E-14,3,8,5.799623024503408E-4,9606,Homo sapiens,"UTP15;NOP14;WDR36;PNO1;DIMT1;WDR3;IMP4;UTP18;WDR43;DIEXF;NOL6;RRP7A;TRMT112;TBL3;CIRH1A;WBSCR22;MPHOSPH10;UTP20;UTP14A;DCAF13","","R-HSA-6790982;R-HSA-6790994;R-HSA-6790906"
R-HSA-8953854,"Metabolism of RNA",47,788,0.052171610169491525,5.3290705182007514E-14,7.194245199571014E-12,81,187,0.013556618819776715,9606,Homo sapiens,"LTV1;TSEN34;DDX5;WDR3;DDX20;DDX21;AAAS;TFB1M;WDR43;NOL6;RRP7A;EXOSC7;TRMT112;RNMTL1;NOB1;PES1;EXOSC8;WBSCR22;UTP20;POLR2H;UTP14A;DCAF13;UTP15;NOP14;WDR36;PNO1;DIMT1;ELAC2;TRMT1;IMP4;WDR12;PUS7;QTRTD1;UTP18;DIEXF;GNL3;BYSL;QTRT1;BOP1;TBL3;CIRH1A;…
R-HSA-453279,"Mitotic G1 phase and G1/S transition",19,174,0.011520127118644068,2.423382605698521E-10,2.7141885183823433E-8,30,101,0.007322024068435551,9606,Homo sapiens,"TOP2A;DHFR;POLE4;POLA1;POLA2;CCNB1;PPP2R1B;POLE3;CDK1;TK1;TYMS;CKS1B","","R-HSA-187520;R-HSA-8961934;R-HSA-8961920;R-HSA-8962050;R-HSA-8961863;R-HSA-8961991;R-HSA-1363328;R-HSA-1363331;R-HSA-1363276;R-HSA-8961874;R-HSA-187545;R-…
R-HSA-69206,"G1/S Transition",17,150,0.00993114406779661,1.2645006153277905E-9,1.2139205907146788E-7,22,61,0.004422212556183848,9606,Homo sapiens,"DHFR;POLE4;POLA1;POLA2;CCNB1;PPP2R1B;POLE3;CDK1;TK1;TYMS;CKS1B","","R-HSA-188386;R-HSA-113504;R-HSA-68960;R-HSA-187552;R-HSA-187520;R-HSA-188390;R-HSA-8961934;R-HSA-113638;R-HSA-8961632;R-HSA-8961920;R-HSA-8962050;R-HSA-8961636;R-HSA-8961863;R-HSA-8961…
R-HSA-69205,"G1/S-Specific Transcription",10,43,0.0028469279661016947,4.9751426312028E-9,4.179119810210352E-7,9,28,0.0020298680585761927,9606,Homo sapiens,"DHFR;POLA1;CDK1;TK1;TYMS","","R-HSA-8961934;R-HSA-8961632;R-HSA-8961920;R-HSA-8961874;R-HSA-8962050;R-HSA-8961636;R-HSA-8962039;R-HSA-8961863;R-HSA-8961991"
R-HSA-5389840,"Mitochondrial translation elongation",12,94,0.006223516949152542,1.0165176322907143E-7,7.623882242180358E-6,5,8,5.799623024503408E-4,9606,Homo sapiens,"MRPL4;MRPS28;GADD45GIP1;MRPS9;GFM1;MRPS33;MRPS23;MRPL39;MRPL14;MRPS7;DAP3","","R-HSA-5389842;R-HSA-5389857;R-HSA-5389848;R-HSA-5419279;R-HSA-5419261"
R-HSA-69278,"Cell Cycle, Mitotic",30,596,0.03945974576271186,1.2680372296625109E-7,8.495849438738823E-6,150,352,0.025518341307814992,9606,Homo sapiens,"TOP2A;GINS2;RFC1;UBE2C;AAAS;TYMS;CKAP5;AURKB;CKS1B;DHFR;POLE4;TPX2;POLA1;CCNB1;POLA2;PPP2R1B;UBE2S;POLE3;CDK1;TK1;MAD2L1","","R-HSA-375302;R-HSA-8961934;R-HSA-69127;R-HSA-8961920;R-HSA-174088;R-HSA-2990880;R-HSA-2990882;R-HSA-69140;R-HSA-69142;R-H…
R-HSA-5368287,"Mitochondrial translation",12,102,0.006753177966101695,2.4064187098549183E-7,1.4679154130115002E-5,13,17,0.001232419892706974,9606,Homo sapiens,"MRPL4;MRPS28;GADD45GIP1;MRPS9;GFM1;MRPS33;MRPS23;MRPL39;MRPL14;MRPS7;DAP3","","R-HSA-5389842;R-HSA-5419281;R-HSA-5368279;R-HSA-5389848;R-HSA-5389849;R-HSA-5419261;R-HSA-5419264;R-HSA-5389857;R-HSA-5419271;R-HSA-5419273;R-HSA-5419279;R-HSA-…
R-HSA-5419276,"Mitochondrial translation termination",11,94,0.006223516949152542,8.073894628424227E-7,4.5213809919175674E-5,5,5,3.6247643903146296E-4,9606,Homo sapiens,"MRPL4;MRPS28;GADD45GIP1;MRPS9;MRPS33;MRPS23;MRPL39;MRPL14;MRPS7;DAP3","","R-HSA-5419264;R-HSA-5419281;R-HSA-5419271;R-HSA-5419273;R-HSA-5419277"
R-HSA-5368286,"Mitochondrial translation initiation",11,96,0.006355932203389831,9.88243641475428E-7,5.138866935672226E-5,3,4,2.899811512251704E-4,9606,Homo sapiens,"MRPL4;MRPS28;GADD45GIP1;MRPS9;MRPS33;MRPS23;MRPL39;MRPL14;MRPS7;DAP3","","R-HSA-5368279;R-HSA-5389849;R-HSA-5389839"
R-HSA-1640170,"Cell Cycle",32,734,0.04859639830508475,1.0815590277823972E-6,5.1914833333555066E-5,168,451,0.03269537480063796,9606,Homo sapiens,"TOP2A;GINS2;RFC1;UBE2C;AAAS;TYMS;CKAP5;AURKB;CKS1B;DHFR;POLE4;TPX2;POLA1;CCNB1;POLA2;PPP2R1B;UBE2S;CHEK1;POLE3;CDK1;POLR2H;TK1;MAD2L1","","R-HSA-75010;R-HSA-375302;R-HSA-8961934;R-HSA-69127;R-HSA-8961920;R-HSA-174088;R-HSA-2990880;R-HSA-2990882;R-HSA-750…
R-HSA-73863,"RNA Polymerase I Transcription Termination",6,33,0.002184851694915254,2.460449628327588E-5,0.0011072023327474145,3,4,2.899811512251704E-4,9606,Homo sapiens,"POLR1A;POLR1B;POLR1C;POLR1E;CD3EAP;POLR2H","","R-HSA-74993;R-HSA-74992;R-HSA-74994"
R-HSA-113510,"E2F mediated regulation of DNA replication",5,24,0.0015889830508474577,6.292373727256884E-5,0.002642796965447891,3,4,2.899811512251704E-4,9606,Homo sapiens,"POLA1;POLA2;CCNB1;PPP2R1B;CDK1","","R-HSA-113504;R-HSA-113638;R-HSA-113503"
R-HSA-68952,"DNA replication initiation",4,13,8.606991525423729E-4,7.948365314813799E-5,0.0029408951664811056,2,2,1.449905756125852E-4,9606,Homo sapiens,"POLE4;POLA1;POLA2;POLE3","","R-HSA-68913;R-HSA-68950"
R-HSA-5250924,"B-WICH complex positively regulates rRNA expression",7,62,0.0041048728813559325,1.0368504587587868E-4,0.0036289766056557538,3,3,2.1748586341887777E-4,9606,Homo sapiens,"POLR1A;POLR1B;POLR1C;DDX21;POLR1E;CD3EAP;POLR2H","","R-HSA-5250930;R-HSA-5250947;R-HSA-5250938"
R-HSA-196757,"Metabolism of folate and pterines",6,47,0.003111758474576271,1.6884043959008999E-4,0.0055717345064729695,9,30,0.002174858634188778,9606,Homo sapiens,"DHFR;MTHFD1L;RFC1;MTHFD2;FPGS","","R-HSA-6801462;R-HSA-5696839;R-HSA-197958;R-HSA-6801328;R-HSA-6801456;R-HSA-200682;R-HSA-200681;R-HSA-9709098;R-HSA-200652"
R-HSA-174143,"APC/C-mediated degradation of cell cycle proteins",8,92,0.0060911016949152545,1.9910620770691168E-4,0.00597318623120735,33,40,0.0028998115122517037,9606,Homo sapiens,"CCNB1;UBE2S;UBE2C;CDK1;AURKB;MAD2L1","","R-HSA-174144;R-HSA-174088;R-HSA-174157;R-HSA-179410;R-HSA-174227;R-HSA-188371;R-HSA-174224;R-HSA-9686980;R-HSA-174171;R-HSA-174104;R-HSA-174105;R-HSA-179417;R-HSA-174238;R-HSA-1…
R-HSA-453276,"Regulation of mitotic cell cycle",8,92,0.0060911016949152545,1.9910620770691168E-4,0.00597318623120735,33,40,0.0028998115122517037,9606,Homo sapiens,"CCNB1;UBE2S;UBE2C;CDK1;AURKB;MAD2L1","","R-HSA-174144;R-HSA-174088;R-HSA-174157;R-HSA-179410;R-HSA-174227;R-HSA-188371;R-HSA-174224;R-HSA-9686980;R-HSA-174171;R-HSA-174104;R-HSA-174105;R-HSA-179417;R-HSA-174238;R-HSA-188191;R-HSA-17942…
R-HSA-73762,"RNA Polymerase I Transcription Initiation",6,50,0.0033103813559322032,2.3470877902986853E-4,0.006806554591866187,3,6,4.3497172683775554E-4,9606,Homo sapiens,"POLR1A;POLR1B;POLR1C;POLR1E;CD3EAP;POLR2H","","R-HSA-73865;R-HSA-73757;R-HSA-73758"
R-HSA-176412,"Phosphorylation of the APC/C",4,20,0.0013241525423728813,4.060230584401747E-4,0.011368645636324892,2,2,1.449905756125852E-4,9606,Homo sapiens,"CCNB1;UBE2S;UBE2C;CDK1","","R-HSA-174119;R-HSA-174132"
R-HSA-69239,"Synthesis of DNA",9,132,0.008739406779661016,4.7419990330099804E-4,0.011482708828668642,17,27,0.0019573727707699,9606,Homo sapiens,"POLE4;GINS2;POLA1;POLA2;RFC1;UBE2S;UBE2C;POLE3;CDK1","","R-HSA-69152;R-HSA-69063;R-HSA-69127;R-HSA-69005;R-HSA-176942;R-HSA-69068;R-HSA-68913;R-HSA-68944;R-HSA-69074;R-HSA-69140;R-HSA-69015;R-HSA-68950;R-HSA-69142;R-HSA-69144;R-HSA-69053;R-HSA-69116;R-HS…
R-HSA-427413,"NoRC negatively regulates rRNA expression",7,80,0.005296610169491525,4.7844620119452674E-4,0.011482708828668642,4,7,5.074670146440482E-4,9606,Homo sapiens,"DNMT1;POLR1A;POLR1B;POLR1C;POLR1E;CD3EAP;POLR2H","","R-HSA-427366;R-HSA-427409;R-HSA-5227490;R-HSA-433672"
R-HSA-5250913,"Positive epigenetic regulation of rRNA expression",7,80,0.005296610169491525,4.7844620119452674E-4,0.011482708828668642,3,7,5.074670146440482E-4,9606,Homo sapiens,"POLR1A;POLR1B;POLR1C;DDX21;POLR1E;CD3EAP;POLR2H","","R-HSA-5250930;R-HSA-5250947;R-HSA-5250938"
R-HSA-73772,"RNA Polymerase I Promoter Escape",6,61,0.004038665254237288,6.63992048091977E-4,0.015013763712091732,2,2,1.449905756125852E-4,9606,Homo sapiens,"POLR1A;POLR1B;POLR1C;POLR1E;CD3EAP;POLR2H","","R-HSA-73769;R-HSA-74986"
R-HSA-212165,"Epigenetic regulation of gene expression",9,139,0.009202860169491525,6.824438050950787E-4,0.015013763712091732,12,34,0.002464839785413948,9606,Homo sapiens,"DNMT1;UHRF1;POLR1A;POLR1B;POLR1C;DDX21;POLR1E;CD3EAP;POLR2H","","R-HSA-427366;R-HSA-5334160;R-HSA-5250930;R-HSA-5334099;R-HSA-5250947;R-HSA-5334151;R-HSA-427409;R-HSA-5250938;R-HSA-5227490;R-HSA-212222;R-HSA-433672;R-HSA-212269"
R-HSA-72766,"Translation",15,339,0.022444385593220338,7.527743518920271E-4,0.01580826138973257,32,99,0.007177033492822967,9606,Homo sapiens,"MRPS28;GADD45GIP1;GFM1;MRPS33;MRPS23;MRPL39;MRPL14;MRPS7;MRPL4;TRMT112;MRPS9;RPL22L1;PABPC1;DAP3","","R-HSA-5389842;R-HSA-5419281;R-HSA-1799326;R-HSA-5368279;R-HSA-156808;R-HSA-5389848;R-HSA-5389849;R-HSA-5419264;R-HSA-156823;R-HSA-5419271;R-HSA-156826;R-HSA…
R-HSA-174048,"APC/C:Cdc20 mediated degradation of Cyclin B",4,24,0.0015889830508474577,7.988109999054194E-4,0.016775030998013807,3,3,2.1748586341887777E-4,9606,Homo sapiens,"CCNB1;UBE2S;UBE2C;CDK1","","R-HSA-174227;R-HSA-174120;R-HSA-174157"
R-HSA-5250941,"Negative epigenetic regulation of rRNA expression",7,89,0.005892478813559322,8.886216439579764E-4,0.017772432879159528,4,12,8.699434536755111E-4,9606,Homo sapiens,"DNMT1;POLR1A;POLR1B;POLR1C;POLR1E;CD3EAP;POLR2H","","R-HSA-427366;R-HSA-427409;R-HSA-5227490;R-HSA-433672"
R-HSA-69242,"S Phase",10,179,0.011851165254237288,0.00106572895319057,0.02024885011062083,24,55,0.003987240829346092,9606,Homo sapiens,"POLE4;GINS2;POLA1;POLA2;RFC1;UBE2S;UBE2C;POLE3;CDK1;CKS1B","","R-HSA-69152;R-HSA-187520;R-HSA-187552;R-HSA-69063;R-HSA-69127;R-HSA-69005;R-HSA-176942;R-HSA-69068;R-HSA-187948;R-HSA-187949;R-HSA-68913;R-HSA-68944;R-HSA-69074;R-HSA-187574;R-HSA-69140;R-HSA-187575;R…
R-HSA-2465910,"MASTL Facilitates Mitotic Progression",3,12,7.944915254237289E-4,0.001179525830722672,0.022410990783730766,2,4,2.899811512251704E-4,9606,Homo sapiens,"CCNB1;PPP2R1B;CDK1","","R-HSA-2430533;R-HSA-2430552"
R-HSA-113501,"Inhibition of replication initiation of damaged DNA by RB1/E2F1",3,15,9.93114406779661E-4,0.002219780033609453,0.03725265098420594,2,3,2.1748586341887777E-4,9606,Homo sapiens,"POLA1;POLA2;PPP2R1B","","R-HSA-113504;R-HSA-113503"
R-HSA-75035,"Chk1/Chk2(Cds1) mediated inactivation of Cyclin B:Cdk1 complex",3,15,9.93114406779661E-4,0.002219780033609453,0.03725265098420594,2,5,3.6247643903146296E-4,9606,Homo sapiens,"CCNB1;CHEK1;CDK1","","R-HSA-170070;R-HSA-75028"
R-HSA-69273,"Cyclin A/B1/B2 associated events during G2/M transition",4,32,0.00211864406779661,0.0022734550293233013,0.03725265098420594,22,25,0.0018123821951573148,9606,Homo sapiens,"CCNB1;PPP2R1B;CDK1","","R-HSA-170087;R-HSA-170055;R-HSA-170116;R-HSA-4088024;R-HSA-170084;R-HSA-170088;R-HSA-170057;R-HSA-170153;R-HSA-170158;R-HSA-170126;R-HSA-170156;R-HSA-8856951;R-HSA-170131;R-HSA-170161;R-HSA-4…
R-HSA-8866652,"Synthesis of active ubiquitin: roles of E1 and E2 enzymes",4,33,0.002184851694915254,0.002537858874628429,0.03725265098420594,3,16,0.0011599246049006815,9606,Homo sapiens,"UBE2S;UBE2C;UBE2T","","R-HSA-8852130;R-HSA-8852129;R-HSA-8852127"
R-HSA-69306,"DNA Replication",9,169,0.011189088983050847,0.0025732107390680214,0.03725265098420594,20,58,0.00420472669276497,9606,Homo sapiens,"POLE4;GINS2;POLA1;POLA2;RFC1;UBE2S;UBE2C;POLE3;CDK1","","R-HSA-69152;R-HSA-68960;R-HSA-69063;R-HSA-69127;R-HSA-68712;R-HSA-69005;R-HSA-176942;R-HSA-69068;R-HSA-68913;R-HSA-68944;R-HSA-69074;R-HSA-68914;R-HSA-69140;R-HSA-69015;R-HSA-68950;R-HSA-69142;R-HSA…
R-HSA-69091,"Polymerase switching",3,16,0.001059322033898305,0.0026609036417289955,0.03725265098420594,4,4,2.899811512251704E-4,9606,Homo sapiens,"POLA1;POLA2;RFC1","","R-HSA-69074;R-HSA-69063;R-HSA-69053;R-HSA-69068"
R-HSA-69109,"Leading Strand Synthesis",3,16,0.001059322033898305,0.0026609036417289955,0.03725265098420594,4,4,2.899811512251704E-4,9606,Homo sapiens,"POLA1;POLA2;RFC1","","R-HSA-69074;R-HSA-69063;R-HSA-69053;R-HSA-69068"
R-HSA-380994,"ATF4 activates genes in response to endoplasmic reticulum stress",4,34,0.0022510593220338984,0.0028226423332080586,0.03951699266491282,2,7,5.074670146440482E-4,9606,Homo sapiens,"EXOSC7;EXOSC8;ASNS","","R-HSA-517731;R-HSA-1791118"
R-HSA-176408,"Regulation of APC/C activators between G1/S and early anaphase",6,83,0.005495233050847458,0.003106440759240381,0.0406712402825915,8,14,0.0010149340292880964,9606,Homo sapiens,"CCNB1;UBE2S;UBE2C;CDK1;MAD2L1","","R-HSA-188371;R-HSA-141429;R-HSA-174122;R-HSA-174139;R-HSA-174251;R-HSA-141423;R-HSA-174079;R-HSA-141437"
R-HSA-5656169,"Termination of translesion DNA synthesis",4,35,0.0023172669491525423,0.003128556944814731,0.0406712402825915,8,9,6.524575902566333E-4,9606,Homo sapiens,"POLE4;RFC1;USP10;POLE3","","R-HSA-5653766;R-HSA-5653780;R-HSA-5653840;R-HSA-5653838;R-HSA-5653756;R-HSA-5653786;R-HSA-5653770;R-HSA-5653754"
R-HSA-68962,"Activation of the pre-replicative complex",4,36,0.0023834745762711866,0.0034563430079127544,0.04493245910286581,2,9,6.524575902566333E-4,9606,Homo sapiens,"POLE4;POLA1;POLA2;POLE3","","R-HSA-68960;R-HSA-68914"
R-HSA-73854,"RNA Polymerase I Promoter Clearance",6,85,0.0056276483050847455,0.0034859261815622933,0.04531704036030981,5,10,7.249528780629259E-4,9606,Homo sapiens,"POLR1A;POLR1B;POLR1C;POLR1E;CD3EAP;POLR2H","","R-HSA-73865;R-HSA-73769;R-HSA-74986;R-HSA-73757;R-HSA-73758"
R-HSA-73864,"RNA Polymerase I Transcription",6,87,0.005760063559322034,0.003898863815885112,0.04678636579062134,8,14,0.0010149340292880964,9606,Homo sapiens,"POLR1A;POLR1B;POLR1C;POLR1E;CD3EAP;POLR2H","","R-HSA-74993;R-HSA-74992;R-HSA-74994;R-HSA-73865;R-HSA-73769;R-HSA-74986;R-HSA-73757;R-HSA-73758"
R-HSA-69190,"DNA strand elongation",4,38,0.0025158898305084744,0.004180429229879046,0.049077188451487674,12,15,0.001087429317094389,9606,Homo sapiens,"GINS2;POLA1;POLA2;RFC1","","R-HSA-69152;R-HSA-69074;R-HSA-69140;R-HSA-69063;R-HSA-69127;R-HSA-69142;R-HSA-69144;R-HSA-176942;R-HSA-69053;R-HSA-69068;R-HSA-69116;R-HSA-176956"
R-HSA-1538133,"G0 and Early G1",4,38,0.0025158898305084744,0.004180429229879046,0.049077188451487674,4,27,0.0019573727707699,9606,Homo sapiens,"TOP2A;CDK1","","R-HSA-8964475;R-HSA-8961934;R-HSA-8964531;R-HSA-8964567"
R-HSA-72306,"tRNA processing",9,184,0.012182203389830509,0.0044615625864988795,0.049077188451487674,10,54,0.0039147455415398,9606,Homo sapiens,"TSEN34;QTRT1;TRMT112;ELAC2;TRMT1;AAAS;QTRTD1;PUS7","","R-HSA-6786583;R-HSA-6787447;R-HSA-6786854;R-HSA-6786501;R-HSA-6782416;R-HSA-5696815;R-HSA-5696813;R-HSA-6782443;R-HSA-6783483;R-HSA-6785722"
R-HSA-141405,"Inhibition of the proteolytic activity of APC/C required for the onset of anaphase by mitotic spindle checkpoint components",3,21,0.0013903601694915254,0.0056566531484075755,0.056566531484075755,3,3,2.1748586341887777E-4,9606,Homo sapiens,"UBE2S;UBE2C;MAD2L1","","R-HSA-141429;R-HSA-141423;R-HSA-141437"
R-HSA-141430,"Inactivation of APC/C via direct inhibition of the APC/C complex",3,21,0.0013903601694915254,0.0056566531484075755,0.056566531484075755,2,2,1.449905756125852E-4,9606,Homo sapiens,"UBE2S;UBE2C;MAD2L1","","R-HSA-141423;R-HSA-141437"
R-HSA-6804114,"TP53 Regulates Transcription of Genes Involved in G2 Cell Cycle Arrest",3,21,0.0013903601694915254,0.0056566531484075755,0.056566531484075755,2,11,7.974481658692185E-4,9606,Homo sapiens,"CCNB1;CDK1;AURKB","","R-HSA-6803875;R-HSA-6791235"
R-HSA-381042,"PERK regulates gene expression",4,42,0.002780720338983051,0.005922189879364881,0.05922189879364881,2,11,7.974481658692185E-4,9606,Homo sapiens,"EXOSC7;EXOSC8;ASNS","","R-HSA-517731;R-HSA-1791118"
R-HSA-69478,"G2/M DNA replication checkpoint",2,7,4.634533898305085E-4,0.006435295716779588,0.06435295716779588,2,2,1.449905756125852E-4,9606,Homo sapiens,"CCNB1;CDK1","","R-HSA-170070;R-HSA-170055"
R-HSA-5651801,"PCNA-Dependent Long Patch Base Excision Repair",3,23,0.0015227754237288136,0.007251198902415212,0.07251198902415212,6,6,4.3497172683775554E-4,9606,Homo sapiens,"POLE4;RFC1;POLE3","","R-HSA-110368;R-HSA-110371;R-HSA-5651809;R-HSA-110363;R-HSA-5651805;R-HSA-110364"
R-HSA-6782315,"tRNA modification in the nucleus and cytosol",5,72,0.004766949152542373,0.00797978557401946,0.0797978557401946,4,37,0.0026823256488328257,9606,Homo sapiens,"QTRT1;TRMT112;TRMT1;QTRTD1;PUS7","","R-HSA-6786583;R-HSA-6786501;R-HSA-6782416;R-HSA-6782443"
R-HSA-176417,"Phosphorylation of Emi1",2,8,5.296610169491525E-4,0.008312890508066828,0.08312890508066828,1,2,1.449905756125852E-4,9606,Homo sapiens,"CCNB1;CDK1","","R-HSA-174122"
R-HSA-110313,"Translesion synthesis by Y family DNA polymerases bypasses lesions on DNA template",4,48,0.0031779661016949155,0.009346474539347782,0.08351787881211514,24,28,0.0020298680585761927,9606,Homo sapiens,"POLE4;RFC1;USP10;POLE3","","R-HSA-5652151;R-HSA-5655892;R-HSA-5656148;R-HSA-5653780;R-HSA-110307;R-HSA-110308;R-HSA-5653840;R-HSA-110311;R-HSA-5656158;R-HSA-5653756;R-HSA-5655965;R-HSA-5…
R-HSA-73933,"Resolution of Abasic Sites (AP sites)",4,48,0.0031779661016949155,0.009346474539347782,0.08351787881211514,7,43,0.0031172973756705812,9606,Homo sapiens,"POLE4;RFC1;POLE3;UNG","","R-HSA-110368;R-HSA-110371;R-HSA-5651809;R-HSA-110363;R-HSA-5651805;R-HSA-110349;R-HSA-110364"
R-HSA-176409,"APC/C:Cdc20 mediated degradation of mitotic proteins",5,76,0.005031779661016949,0.009910992829321175,0.08351787881211514,13,13,9.424387414818037E-4,9606,Homo sapiens,"CCNB1;UBE2S;UBE2C;CDK1;MAD2L1","","R-HSA-174144;R-HSA-174120;R-HSA-174121;R-HSA-174255;R-HSA-174157;R-HSA-179410;R-HSA-174227;R-HSA-174202;R-HSA-174171;R-HSA-174104;R-HSA-179417;R-HSA-174238;R-HSA-179421"
R-HSA-179409,"APC-Cdc20 mediated degradation of Nek2A",3,26,0.0017213983050847457,0.010096424167891693,0.08351787881211514,3,3,2.1748586341887777E-4,9606,Homo sapiens,"UBE2S;UBE2C;MAD2L1","","R-HSA-179410;R-HSA-179417;R-HSA-179421"
R-HSA-69186,"Lagging Strand Synthesis",3,26,0.0017213983050847457,0.010096424167891693,0.08351787881211514,10,11,7.974481658692185E-4,9606,Homo sapiens,"POLA1;POLA2;RFC1","","R-HSA-69152;R-HSA-69074;R-HSA-69140;R-HSA-69063;R-HSA-69127;R-HSA-69142;R-HSA-69144;R-HSA-69053;R-HSA-69068;R-HSA-69116"
R-HSA-113507,"E2F-enabled inhibition of pre-replication complex formation",2,9,5.958686440677966E-4,0.01040551126116529,0.08351787881211514,1,1,7.24952878062926E-5,9606,Homo sapiens,"CCNB1;CDK1","","R-HSA-113638"
R-HSA-2980767,"Activation of NIMA Kinases NEK9, NEK6, NEK7",2,9,5.958686440677966E-4,0.01040551126116529,0.08351787881211514,1,4,2.899811512251704E-4,9606,Homo sapiens,"CCNB1;CDK1","","R-HSA-2984220"
R-HSA-176814,"Activation of APC/C and APC/C:Cdc20 mediated degradation of mitotic proteins",5,77,0.0050979872881355935,0.010439734851514393,0.08351787881211514,15,15,0.001087429317094389,9606,Homo sapiens,"CCNB1;UBE2S;UBE2C;CDK1;MAD2L1","","R-HSA-174144;R-HSA-174119;R-HSA-174120;R-HSA-174121;R-HSA-174255;R-HSA-174157;R-HSA-179410;R-HSA-174227;R-HSA-174132;R-HSA-174202;R-HSA-174171;R-HSA-174104;R-…
R-HSA-4615885,"SUMOylation of DNA replication proteins",4,50,0.0033103813559322032,0.010723150378803892,0.08578520303043113,5,8,5.799623024503408E-4,9606,Homo sapiens,"TOP2A;AAAS;AURKB","","R-HSA-4641350;R-HSA-5228525;R-HSA-4641342;R-HSA-4655404;R-HSA-4655355"
R-HSA-76066,"RNA Polymerase III Transcription Initiation From Type 2 Promoter",3,27,0.0017876059322033898,0.011169192456002452,0.08935353964801962,4,4,2.899811512251704E-4,9606,Homo sapiens,"GTF3C4;POLR1C;POLR1E;POLR2H","","R-HSA-112150;R-HSA-83805;R-HSA-83788;R-HSA-83790"
R-HSA-5696397,"Gap-filling DNA repair synthesis and ligation in GG-NER",3,27,0.0017876059322033898,0.011169192456002452,0.08935353964801962,2,2,1.449905756125852E-4,9606,Homo sapiens,"POLE4;RFC1;POLE3","","R-HSA-5690997;R-HSA-5691001"
R-HSA-69618,"Mitotic Spindle Checkpoint",6,111,0.007349046610169492,0.012094942820134347,0.09675954256107477,7,7,5.074670146440482E-4,9606,Homo sapiens,"PPP2R1B;UBE2S;UBE2C;CKAP5;AURKB;MAD2L1","","R-HSA-141409;R-HSA-141431;R-HSA-141429;R-HSA-141422;R-HSA-141423;R-HSA-141439;R-HSA-141437"
R-HSA-76061,"RNA Polymerase III Transcription Initiation From Type 1 Promoter",3,28,0.001853813559322034,0.012305297948845384,0.09844238359076307,4,5,3.6247643903146296E-4,9606,Homo sapiens,"GTF3C4;POLR1C;POLR1E;POLR2H","","R-HSA-76054;R-HSA-76056;R-HSA-83723;R-HSA-76060"
R-HSA-6793080,"rRNA modification in the mitochondrion",2,10,6.620762711864406E-4,0.012705489446432905,0.10164391557146324,2,5,3.6247643903146296E-4,9606,Homo sapiens,"RNMTL1;TFB1M","","R-HSA-6793066;R-HSA-6793096"
R-HSA-73894,"DNA Repair",13,381,0.02522510593220339,0.013680991415890631,0.10944793132712505,86,339,0.02457590256633319,9606,Homo sapiens,"RIF1;RFC1;USP10;UNG;MSH6;POLE4;ALKBH5;UBE2T;CHEK1;POLE3;CDK1;POLR2H;KPNA2","","R-HSA-5655892;R-HSA-5656148;R-HSA-9684118;R-HSA-110215;R-HSA-5653840;R-HSA-110217;R-HSA-5656158;R-HSA-5651805;R-HSA-110349;R-HSA-5358912;R-HSA-6782069;R-HSA-5653838;R-HSA-110363;R-H…
R-HSA-110314,"Recognition of DNA damage by PCNA-containing replication complex",3,30,0.001986228813559322,0.014769671459820555,0.11269163840661367,5,6,4.3497172683775554E-4,9606,Homo sapiens,"POLE4;RFC1;POLE3","","R-HSA-5652005;R-HSA-5655466;R-HSA-5651992;R-HSA-5655481;R-HSA-5652009"
R-HSA-174411,"Polymerase switching on the C-strand of the telomere",3,31,0.0020524364406779663,0.016098805486659096,0.11269163840661367,3,6,4.3497172683775554E-4,9606,Homo sapiens,"POLA1;POLA2;RFC1","","R-HSA-174439;R-HSA-174452;R-HSA-174447"
R-HSA-73893,"DNA Damage Bypass",4,57,0.003773834745762712,0.01654656335669824,0.11582594349688768,29,34,0.002464839785413948,9606,Homo sapiens,"POLE4;RFC1;USP10;POLE3","","R-HSA-5655892;R-HSA-5656148;R-HSA-5653780;R-HSA-5653840;R-HSA-5656158;R-HSA-5655965;R-HSA-5653786;R-HSA-5655835;R-HSA-5651992;R-HSA-5653766;R-HSA-5653838;R-HSA-5654989;R-HSA-5654986;R-HSA-5653770;R-HSA-5654985;R-HSA-5652151;R-H…
R-HSA-110373,"Resolution of AP sites via the multiple-nucleotide patch replacement pathway",3,32,0.00211864406779661,0.017493015574084336,0.12245110901859035,6,19,0.0013774104683195593,9606,Homo sapiens,"POLE4;RFC1;POLE3","","R-HSA-110368;R-HSA-110371;R-HSA-5651809;R-HSA-110363;R-HSA-5651805;R-HSA-110364"
R-HSA-6804756,"Regulation of TP53 Activity through Phosphorylation",5,95,0.006289724576271186,0.023478542916649747,0.16421134811073168,6,26,0.0018848774829636073,9606,Homo sapiens,"TPX2;CHEK1;TAF9;CDK1;AURKB","","R-HSA-6805399;R-HSA-6805126;R-HSA-6805109;R-HSA-6805122;R-HSA-6805103;R-HSA-6799246"
R-HSA-76046,"RNA Polymerase III Transcription Initiation",3,36,0.0023834745762711866,0.02372433167350796,0.16421134811073168,10,13,9.424387414818037E-4,9606,Homo sapiens,"GTF3C4;POLR1C;POLR1E;POLR2H","","R-HSA-112150;R-HSA-76054;R-HSA-112152;R-HSA-76056;R-HSA-83803;R-HSA-83723;R-HSA-83805;R-HSA-76060;R-HSA-83788;R-HSA-83790"
R-HSA-9687139,"Aberrant regulation of mitotic cell cycle due to RB1 defects",3,36,0.0023834745762711866,0.02372433167350796,0.16421134811073168,2,3,2.1748586341887777E-4,9606,Homo sapiens,"UBE2S;UBE2C;CDK1","","R-HSA-9687377;R-HSA-9659782"
R-HSA-69002,"DNA Replication Pre-Initiation",6,132,0.008739406779661016,0.02569506245787012,0.16421134811073168,3,32,0.002319849209801363,9606,Homo sapiens,"POLE4;POLA1;POLA2;UBE2S;UBE2C;POLE3","","R-HSA-68960;R-HSA-68914;R-HSA-68712"
R-HSA-5693532,"DNA Double-Strand Break Repair",7,169,0.011189088983050847,0.025881659957118885,0.16421134811073168,13,113,0.008191967522111062,9606,Homo sapiens,"POLE4;RIF1;RFC1;CHEK1;POLE3;CDK1;KPNA2","","R-HSA-5684887;R-HSA-5686900;R-HSA-5684882;R-HSA-5686704;R-HSA-5684081;R-HSA-5693599;R-HSA-5686685;R-HSA-5685242;R-HSA-5693593;R-HSA-5684006;R-HSA-5684096;R-HSA-5685230;R-HSA-5684008"
R-HSA-6782210,"Gap-filling DNA repair synthesis and ligation in TC-NER",4,66,0.004369703389830508,0.026496677913194655,0.16421134811073168,2,2,1.449905756125852E-4,9606,Homo sapiens,"POLE4;RFC1;POLE3;POLR2H","","R-HSA-6782227;R-HSA-6782208"
R-HSA-5358493,"Synthesis of diphthamide-EEF2",2,15,9.93114406779661E-4,0.02706073608014259,0.16421134811073168,2,4,2.899811512251704E-4,9606,Homo sapiens,"DPH2;DPH5","","R-HSA-5358484;R-HSA-5358494"
R-HSA-2514853,"Condensation of Prometaphase Chromosomes",2,15,9.93114406779661E-4,0.02706073608014259,0.16421134811073168,1,4,2.899811512251704E-4,9606,Homo sapiens,"CCNB1;CDK1","","R-HSA-2514854"
R-HSA-9675126,"Diseases of mitotic cell cycle",3,38,0.0025158898305084744,0.027233380633162607,0.16421134811073168,2,5,3.6247643903146296E-4,9606,Homo sapiens,"UBE2S;UBE2C;CDK1","","R-HSA-9687377;R-HSA-9659782"
R-HSA-2500257,"Resolution of Sister Chromatid Cohesion",6,134,0.008871822033898306,0.02736855801845528,0.16421134811073168,5,8,5.799623024503408E-4,9606,Homo sapiens,"CCNB1;PPP2R1B;CDK1;CKAP5;AURKB;MAD2L1","","R-HSA-2468293;R-HSA-2484822;R-HSA-2468287;R-HSA-1638803;R-HSA-1638821"
R-HSA-180786,"Extension of Telomeres",4,67,0.004435911016949153,0.027781498745340194,0.16668899247204116,8,28,0.0020298680585761927,9606,Homo sapiens,"POLA1;POLA2;RFC1;CDK1","","R-HSA-174439;R-HSA-174452;R-HSA-9668597;R-HSA-174427;R-HSA-163096;R-HSA-9686521;R-HSA-174425;R-HSA-174447"
R-HSA-69275,"G2/M Transition",8,212,0.014036016949152543,0.02891221660949128,0.1734732996569477,42,78,0.005654632448890822,9606,Homo sapiens,"TPX2;CCNB1;PPP2R1B;CDK1;CKAP5;AURKB","","R-HSA-380294;R-HSA-8853444;R-HSA-170055;R-HSA-170116;R-HSA-380303;R-HSA-170057;R-HSA-170126;R-HSA-4088307;R-HSA-170131;R-HSA-380311;R-HSA-3000319;R-HSA-170070;R-HSA-4088298;R-HSA-8852306;R-HSA-8853405;R-HSA-2574845;R…
R-HSA-6782135,"Dual incision in TC-NER",4,68,0.004502118644067797,0.029102914012248737,0.17461748407349242,7,7,5.074670146440482E-4,9606,Homo sapiens,"POLE4;RFC1;POLE3;POLR2H","","R-HSA-6782211;R-HSA-6782131;R-HSA-9684118;R-HSA-6782224;R-HSA-6782141;R-HSA-6782204;R-HSA-6782138"
R-HSA-453274,"Mitotic G2-G2/M phases",8,214,0.014168432203389831,0.030309114047600838,0.18185468428560503,44,80,0.005799623024503407,9606,Homo sapiens,"TPX2;CCNB1;PPP2R1B;CDK1;CKAP5;AURKB","","R-HSA-380294;R-HSA-8853444;R-HSA-170055;R-HSA-170116;R-HSA-380303;R-HSA-170057;R-HSA-170126;R-HSA-4088307;R-HSA-170131;R-HSA-380311;R-HSA-3000319;R-HSA-170070;R-HSA-4088298;R-HSA-8852306;R-HSA-8853405;R-HSA…
R-HSA-8868766,"rRNA processing in the mitochondrion",3,40,0.0026483050847457626,0.031003741820480823,0.18572510030270717,3,6,4.3497172683775554E-4,9606,Homo sapiens,"RNMTL1;ELAC2;TFB1M","","R-HSA-6793066;R-HSA-6785722;R-HSA-6793096"
R-HSA-5633007,"Regulation of TP53 Activity",7,178,0.011784957627118644,0.03287330860178739,0.18572510030270717,9,98,0.007104538205016674,9606,Homo sapiens,"TPX2;PPP2R1B;CHEK1;TAF9;CDK1;AURKB","","R-HSA-6792871;R-HSA-6805399;R-HSA-6805126;R-HSA-6805109;R-HSA-6805122;R-HSA-6792863;R-HSA-6805103;R-HSA-6799246;R-HSA-6793661"
R-HSA-5696400,"Dual Incision in GG-NER",3,41,0.002714512711864407,0.03298637462251108,0.18572510030270717,2,3,2.1748586341887777E-4,9606,Homo sapiens,"POLE4;RFC1;POLE3","","R-HSA-5690213;R-HSA-5690988"
R-HSA-5632968,"Defective Mismatch Repair Associated With MSH6",1,2,1.3241525423728814E-4,0.03320434617630352,0.18572510030270717,1,1,7.24952878062926E-5,9606,Homo sapiens,"MSH6","","R-HSA-5632970"
R-HSA-2426168,"Activation of gene expression by SREBF (SREBP)",4,71,0.004700741525423728,0.033288096338924045,0.18572510030270717,4,42,0.003044802087864289,9606,Homo sapiens,"HMGCS1;ACACA","","R-HSA-1655848;R-HSA-2426150;R-HSA-2426160;R-HSA-1655845"
R-HSA-162658,"Golgi Cisternae Pericentriolar Stack Reorganization",2,17,0.0011255296610169492,0.03400701404649886,0.18572510030270717,1,6,4.3497172683775554E-4,9606,Homo sapiens,"CCNB1;CDK1","","R-HSA-2172183"
R-HSA-3301854,"Nuclear Pore Complex (NPC) Disassembly",3,42,0.002780720338983051,0.03503358498483522,0.18572510030270717,2,2,1.449905756125852E-4,9606,Homo sapiens,"CCNB1;CDK1;AAAS","","R-HSA-2990880;R-HSA-2990882"
R-HSA-174184,"Cdc20:Phospho-APC/C mediated degradation of Cyclin A",4,73,0.004833156779661017,0.03626338268651241,0.18572510030270717,3,3,2.1748586341887777E-4,9606,Homo sapiens,"UBE2S;UBE2C;CDK1;MAD2L1","","R-HSA-174171;R-HSA-174104;R-HSA-174255"
R-HSA-5685942,"HDR through Homologous Recombination (HRR)",4,73,0.004833156779661017,0.03626338268651241,0.18572510030270717,3,21,0.0015224010439321444,9606,Homo sapiens,"POLE4;RFC1;CHEK1;POLE3","","R-HSA-5685230;R-HSA-5685242;R-HSA-5693593"
R-HSA-749476,"RNA Polymerase III Abortive And Retractive Initiation",3,43,0.0028469279661016947,0.037145020060541434,0.18572510030270717,13,13,9.424387414818037E-4,9606,Homo sapiens,"GTF3C4;POLR1C;POLR1E;POLR2H","","R-HSA-113442;R-HSA-113449;R-HSA-113705;R-HSA-113454;R-HSA-112149;R-HSA-112055;R-HSA-112150;R-HSA-112054;R-HSA-112153;R-HSA-112152;R-HSA-112155;R-HSA-112156;R-HSA-76060"
R-HSA-74158,"RNA Polymerase III Transcription",3,43,0.0028469279661016947,0.037145020060541434,0.18572510030270717,22,25,0.0018123821951573148,9606,Homo sapiens,"GTF3C4;POLR1C;POLR1E;POLR2H","","R-HSA-113442;R-HSA-113446;R-HSA-113705;R-HSA-113449;R-HSA-113451;R-HSA-83723;R-HSA-83788;R-HSA-113454;R-HSA-83790;R-HSA-112149;R-HSA-112055;R-HSA-112150;R-HSA-112054;R-HSA-76054;R-HSA-112153;R-HSA-112152;…
R-HSA-6804757,"Regulation of TP53 Degradation",3,43,0.0028469279661016947,0.037145020060541434,0.18572510030270717,3,30,0.002174858634188778,9606,Homo sapiens,"PPP2R1B;CDK1","","R-HSA-6792871;R-HSA-6792863;R-HSA-6793661"
R-HSA-69166,"Removal of the Flap Intermediate",2,18,0.0011917372881355933,0.03771226796071081,0.18856133980355405,4,4,2.899811512251704E-4,9606,Homo sapiens,"POLA1;POLA2","","R-HSA-69152;R-HSA-69140;R-HSA-69142;R-HSA-69144"
R-HSA-179419,"APC:Cdc20 mediated degradation of cell cycle proteins prior to satisfation of the cell cycle checkpoint",4,74,0.004899364406779661,0.03780679680967969,0.18903398404839844,6,6,4.3497172683775554E-4,9606,Homo sapiens,"UBE2S;UBE2C;CDK1;MAD2L1","","R-HSA-179410;R-HSA-174171;R-HSA-174104;R-HSA-179417;R-HSA-174255;R-HSA-179421"
R-HSA-174178,"APC/C:Cdh1 mediated degradation of Cdc20 and other APC/C:Cdh1 targeted proteins in late mitosis/early G1",4,74,0.004899364406779661,0.03780679680967969,0.18903398404839844,6,6,4.3497172683775554E-4,9606,Homo sapiens,"UBE2S;UBE2C;AURKB","","R-HSA-174195;R-HSA-9686980;R-HSA-9686969;R-HSA-174088;R-HSA-174105;R-HSA-188191"
R-HSA-8854518,"AURKA Activation by TPX2",4,74,0.004899364406779661,0.03780679680967969,0.18903398404839844,2,2,1.449905756125852E-4,9606,Homo sapiens,"TPX2;CDK1;CKAP5;AURKB","","R-HSA-8853405;R-HSA-8853419"
R-HSA-157579,"Telomere Maintenance",5,109,0.007216631355932203,0.03879499441972101,0.19397497209860504,9,34,0.002464839785413948,9606,Homo sapiens,"POLA1;POLA2;RFC1;CDK1;POLR2H","","R-HSA-174439;R-HSA-174452;R-HSA-9668597;R-HSA-9670149;R-HSA-174427;R-HSA-163096;R-HSA-9686521;R-HSA-174425;R-HSA-174447"
R-HSA-73780,"RNA Polymerase III Chain Elongation",2,19,0.0012579449152542372,0.041564125224414106,0.20782062612207053,3,3,2.1748586341887777E-4,9606,Homo sapiens,"POLR1C;POLR1E;POLR2H","","R-HSA-113446;R-HSA-113705;R-HSA-113451"
R-HSA-69183,"Processive synthesis on the lagging strand",2,19,0.0012579449152542372,0.041564125224414106,0.20782062612207053,6,7,5.074670146440482E-4,9606,Homo sapiens,"POLA1;POLA2","","R-HSA-69152;R-HSA-69140;R-HSA-69127;R-HSA-69142;R-HSA-69144;R-HSA-69116"
R-HSA-174430,"Telomere C-strand synthesis initiation",2,19,0.0012579449152542372,0.041564125224414106,0.20782062612207053,3,4,2.899811512251704E-4,9606,Homo sapiens,"POLA1;POLA2","","R-HSA-9668597;R-HSA-174427;R-HSA-174425"
R-HSA-450513,"Tristetraprolin (TTP, ZFP36) binds and destabilizes mRNA",2,19,0.0012579449152542372,0.041564125224414106,0.20782062612207053,1,4,2.899811512251704E-4,9606,Homo sapiens,"EXOSC7;EXOSC8","","R-HSA-450431"
R-HSA-450385,"Butyrate Response Factor 1 (BRF1) binds and destabilizes mRNA",2,19,0.0012579449152542372,0.041564125224414106,0.20782062612207053,1,6,4.3497172683775554E-4,9606,Homo sapiens,"EXOSC7;EXOSC8","","R-HSA-450488"
R-HSA-6806003,"Regulation of TP53 Expression and Degradation",3,46,0.0030455508474576272,0.04386048124016628,0.2193024062008314,3,35,0.0025373350732202406,9606,Homo sapiens,"PPP2R1B;CDK1","","R-HSA-6792871;R-HSA-6792863;R-HSA-6793661"
R-HSA-9687136,"Aberrant regulation of mitotic exit in cancer due to RB1 defects",2,20,0.0013241525423728813,0.045556680378180614,0.22778340189090307,1,1,7.24952878062926E-5,9606,Homo sapiens,"UBE2S;UBE2C","","R-HSA-9687377"
R-HSA-1362300,"Transcription of E2F targets under negative control by p107 (RBL1) and p130 (RBL2) in complex with HDAC1",2,20,0.0013241525423728813,0.045556680378180614,0.22778340189090307,2,8,5.799623024503408E-4,9606,Homo sapiens,"CDK1","","R-HSA-8961934;R-HSA-8964567"
R-HSA-450604,"KSRP (KHSRP) binds and destabilizes mRNA",2,20,0.0013241525423728813,0.045556680378180614,0.22778340189090307,1,5,3.6247643903146296E-4,9606,Homo sapiens,"EXOSC7;EXOSC8","","R-HSA-450422"
R-HSA-69620,"Cell Cycle Checkpoints",9,279,0.018471927966101694,0.0491599237085556,0.22895524671379697,14,56,0.0040597361171523854,9606,Homo sapiens,"CCNB1;PPP2R1B;UBE2S;UBE2C;CHEK1;CDK1;CKAP5;AURKB;MAD2L1","","R-HSA-75010;R-HSA-141409;R-HSA-69604;R-HSA-170055;R-HSA-6799246;R-HSA-141422;R-HSA-141423;R-HSA-170070;R-HSA-75028;R-HSA-141431;R-HSA-176116;R-HSA-141429;R-HSA-141439;R-HSA-141437"
R-HSA-163282,"Mitochondrial transcription initiation",1,3,1.9862288135593222E-4,0.04939234822709371,0.22895524671379697,1,2,1.449905756125852E-4,9606,Homo sapiens,"TFB2M","","R-HSA-163296"
R-HSA-5632928,"Defective Mismatch Repair Associated With MSH2",1,3,1.9862288135593222E-4,0.04939234822709371,0.22895524671379697,1,2,1.449905756125852E-4,9606,Homo sapiens,"MSH6","","R-HSA-5577244"
R-HSA-174417,"Telomere C-strand (Lagging Strand) Synthesis",3,49,0.0032441737288135594,0.05113717716689825,0.22895524671379697,6,18,0.0013049151805132667,9606,Homo sapiens,"POLA1;POLA2;RFC1","","R-HSA-174439;R-HSA-174452;R-HSA-9668597;R-HSA-174427;R-HSA-174425;R-HSA-174447"
R-HSA-176407,"Conversion from APC/C:Cdc20 to APC/C:Cdh1 in late anaphase",2,22,0.0014565677966101695,0.05394103539648576,0.22895524671379697,2,3,2.1748586341887777E-4,9606,Homo sapiens,"UBE2S;UBE2C","","R-HSA-174224;R-HSA-174070"
R-HSA-8852135,"Protein ubiquitination",4,84,0.005561440677966102,0.05528724785237005,0.22895524671379697,5,32,0.002319849209801363,9606,Homo sapiens,"UBE2S;UBE2C;UBE2T","","R-HSA-8939323;R-HSA-8852130;R-HSA-8852129;R-HSA-8852127;R-HSA-8939335"
R-HSA-6781827,"Transcription-Coupled Nucleotide Excision Repair (TC-NER)",4,85,0.0056276483050847455,0.05723881167844924,0.22895524671379697,17,17,0.001232419892706974,9606,Homo sapiens,"POLE4;RFC1;POLE3;POLR2H","","R-HSA-6782211;R-HSA-9684118;R-HSA-6782208;R-HSA-6781824;R-HSA-6781867;R-HSA-6781833;R-HSA-6782069;R-HSA-6782004;R-HSA-6782227;R-HSA-6782131;R-HSA-6782224;R-HSA-6781840;R-HSA-6782141;R…
R-HSA-73980,"RNA Polymerase III Transcription Termination",2,23,0.0015227754237288136,0.05832178676256927,0.2332871470502771,2,2,1.449905756125852E-4,9606,Homo sapiens,"POLR1C;POLR1E;POLR2H","","R-HSA-113449;R-HSA-113454"
R-HSA-4419969,"Depolymerisation of the Nuclear Lamina",2,23,0.0015227754237288136,0.05832178676256927,0.2332871470502771,2,6,4.3497172683775554E-4,9606,Homo sapiens,"CCNB1;CDK1","","R-HSA-5195402;R-HSA-5244669"
R-HSA-156711,"Polo-like kinase mediated events",2,23,0.0015227754237288136,0.05832178676256927,0.2332871470502771,2,15,0.001087429317094389,9606,Homo sapiens,"CCNB1","","R-HSA-4088298;R-HSA-4088307"
R-HSA-9710421,"Defective pyroptosis",3,52,0.0034427966101694915,0.058959185110366796,0.23583674044146719,2,3,2.1748586341887777E-4,9606,Homo sapiens,"POLA1;POLA2;DNMT1","","R-HSA-9710480;R-HSA-9710490"
R-HSA-69231,"Cyclin D associated events in G1",3,52,0.0034427966101694915,0.058959185110366796,0.23583674044146719,5,17,0.001232419892706974,9606,Homo sapiens,"PPP2R1B;CDK1;CKS1B","","R-HSA-1363328;R-HSA-1363331;R-HSA-9018017;R-HSA-1363276;R-HSA-1363274"
R-HSA-69236,"G1 Phase",3,52,0.0034427966101694915,0.058959185110366796,0.23583674044146719,5,17,0.001232419892706974,9606,Homo sapiens,"PPP2R1B;CDK1;CKS1B","","R-HSA-1363328;R-HSA-1363331;R-HSA-9018017;R-HSA-1363276;R-HSA-1363274"
R-HSA-5693567,"HDR through Homologous Recombination (HRR) or Single Strand Annealing (SSA)",5,124,0.008209745762711865,0.06070599282542655,0.2428239713017062,7,44,0.003189792663476874,9606,Homo sapiens,"POLE4;RFC1;CHEK1;POLE3;CDK1","","R-HSA-5684887;R-HSA-5684882;R-HSA-5684096;R-HSA-5684081;R-HSA-5685230;R-HSA-5685242;R-HSA-5693593"
R-HSA-1655829,"Regulation of cholesterol biosynthesis by SREBP (SREBF)",4,87,0.005760063559322034,0.06125160221617776,0.24500640886471103,4,52,0.0037697549659272147,9606,Homo sapiens,"HMGCS1;ACACA","","R-HSA-1655848;R-HSA-2426150;R-HSA-2426160;R-HSA-1655845"
R-HSA-68882,"Mitotic Anaphase",8,249,0.016485699152542374,0.06261147132702549,0.25044588530810197,6,32,0.002319849209801363,9606,Homo sapiens,"CCNB1;PPP2R1B;UBE2S;UBE2C;CDK1;CKAP5;AURKB;MAD2L1","","R-HSA-174144;R-HSA-9624800;R-HSA-2467809;R-HSA-2467811;R-HSA-174202;R-HSA-174121"
R-HSA-429958,"mRNA decay by 3' to 5' exoribonuclease",2,24,0.0015889830508474577,0.06282113221944408,0.2512845288777763,1,3,2.1748586341887777E-4,9606,Homo sapiens,"EXOSC7;EXOSC8","","R-HSA-430028"
R-HSA-2151201,"Transcriptional activation of mitochondrial biogenesis",4,88,0.005826271186440678,0.06331252181100444,0.25325008724401776,6,32,0.002319849209801363,9606,Homo sapiens,"TFB2M;TFB1M","","R-HSA-1592232;R-HSA-1592250;R-HSA-1592252;R-HSA-1592236;R-HSA-2466367;R-HSA-2466392"
R-HSA-2555396,"Mitotic Metaphase and Anaphase",8,250,0.016551906779661018,0.06376414036436284,0.25505656145745137,6,33,0.0023923444976076554,9606,Homo sapiens,"CCNB1;PPP2R1B;UBE2S;UBE2C;CDK1;CKAP5;AURKB;MAD2L1","","R-HSA-174144;R-HSA-9624800;R-HSA-2467809;R-HSA-2467811;R-HSA-174202;R-HSA-174121"
R-HSA-8854521,"Interaction between PHLDA1 and AURKA",1,4,2.6483050847457627E-4,0.0653103439725713,0.2612413758902852,2,2,1.449905756125852E-4,9606,Homo sapiens,"AURKB","","R-HSA-8853429;R-HSA-8853444"
R-HSA-75944,"Transcription from mitochondrial promoters",1,4,2.6483050847457627E-4,0.0653103439725713,0.2612413758902852,1,3,2.1748586341887777E-4,9606,Homo sapiens,"TFB2M","","R-HSA-163296"
R-HSA-9708296,"tRNA-derived small RNA (tsRNA or tRNA-related fragment, tRF) biogenesis",1,4,2.6483050847457627E-4,0.0653103439725713,0.2612413758902852,1,4,2.899811512251704E-4,9606,Homo sapiens,"ELAC2","","R-HSA-9708812"
R-HSA-6796648,"TP53 Regulates Transcription of DNA Repair Genes",4,89,0.005892478813559322,0.06540956398897879,0.26163825595591517,3,17,0.001232419892706974,9606,Homo sapiens,"CHEK1;POLR2H","","R-HSA-6797606;R-HSA-6797712;R-HSA-6797616"
R-HSA-1362277,"Transcription of E2F targets under negative control by DREAM complex",2,25,0.0016551906779661016,0.06743390831808871,0.26973563327235484,2,12,8.699434536755111E-4,9606,Homo sapiens,"TOP2A","","R-HSA-8964475;R-HSA-8964531"
R-HSA-5693538,"Homology Directed Repair",5,130,0.008606991525423728,0.0710922098093032,0.2843688392372128,7,52,0.0037697549659272147,9606,Homo sapiens,"POLE4;RFC1;CHEK1;POLE3;CDK1","","R-HSA-5684887;R-HSA-5684882;R-HSA-5684096;R-HSA-5684081;R-HSA-5685230;R-HSA-5685242;R-HSA-5693593"
R-HSA-3700989,"Transcriptional Regulation by TP53",13,487,0.03224311440677966,0.07177415716562663,0.2870966286625065,15,259,0.018776279541829782,9606,Homo sapiens,"TPX2;CCNB1;PPP2R1B;CHEK1;TAF9;CDK1;POLR2H;AURKB;LRPPRC","","R-HSA-6792871;R-HSA-6797606;R-HSA-6805126;R-HSA-6803875;R-HSA-6791235;R-HSA-6805122;R-HSA-6805103;R-HSA-6799246;R-HSA-163214;R-HSA-6805399;R-HSA-6805109;R-HSA-6797712;R-HSA-67…
R-HSA-2565942,"Regulation of PLK1 Activity at G2/M Transition",4,92,0.0060911016949152545,0.07191549925132001,0.28766199700528006,5,12,8.699434536755111E-4,9606,Homo sapiens,"CCNB1;CDK1;CKAP5;AURKB","","R-HSA-3000319;R-HSA-4086410;R-HSA-2574845;R-HSA-3000310;R-HSA-2574840"
R-HSA-141444,"Amplification of signal from unattached kinetochores via a MAD2 inhibitory signal",4,94,0.006223516949152542,0.07642965539096502,0.296001049355783,4,4,2.899811512251704E-4,9606,Homo sapiens,"PPP2R1B;CKAP5;AURKB;MAD2L1","","R-HSA-141409;R-HSA-141431;R-HSA-141422;R-HSA-141439"
R-HSA-141424,"Amplification of signal from the kinetochores",4,94,0.006223516949152542,0.07642965539096502,0.296001049355783,4,4,2.899811512251704E-4,9606,Homo sapiens,"PPP2R1B;CKAP5;AURKB;MAD2L1","","R-HSA-141409;R-HSA-141431;R-HSA-141422;R-HSA-141439"
R-HSA-2995383,"Initiation of Nuclear Envelope (NE) Reformation",2,27,0.0017876059322033898,0.07697978770745872,0.296001049355783,1,7,5.074670146440482E-4,9606,Homo sapiens,"CCNB1;CDK1","","R-HSA-9624800"
R-HSA-170145,"Phosphorylation of proteins involved in the G2/M transition by Cyclin A:Cdc2 complexes",1,5,3.310381355932203E-4,0.08096281952283946,0.296001049355783,2,2,1.449905756125852E-4,9606,Homo sapiens,"CDK1","","R-HSA-69754;R-HSA-69756"
R-HSA-5423599,"Diseases of Mismatch Repair (MMR)",1,5,3.310381355932203E-4,0.08096281952283946,0.296001049355783,2,6,4.3497172683775554E-4,9606,Homo sapiens,"MSH6","","R-HSA-5577244;R-HSA-5632970"
R-HSA-76071,"RNA Polymerase III Transcription Initiation From Type 3 Promoter",2,28,0.001853813559322034,0.08190324375463265,0.296001049355783,2,4,2.899811512251704E-4,9606,Homo sapiens,"POLR1C;POLR1E;POLR2H","","R-HSA-112152;R-HSA-83803"
R-HSA-73886,"Chromosome Maintenance",5,136,0.009004237288135594,0.08239361002571544,0.296001049355783,9,38,0.0027548209366391185,9606,Homo sapiens,"POLA1;POLA2;RFC1;CDK1;POLR2H","","R-HSA-174439;R-HSA-174452;R-HSA-9668597;R-HSA-9670149;R-HSA-174427;R-HSA-163096;R-HSA-9686521;R-HSA-174425;R-HSA-174447"
R-HSA-9648895,"Response of EIF2AK1 (HRI) to heme deficiency",2,29,0.001920021186440678,0.08692082983750515,0.296001049355783,2,20,0.0014499057561258518,9606,Homo sapiens,"ASNS","","R-HSA-1791118;R-HSA-9635915"
R-HSA-73884,"Base Excision Repair",4,100,0.0066207627118644065,0.09079921811836744,0.296001049355783,11,107,0.007756995795273307,9606,Homo sapiens,"POLE4;RFC1;POLE3;UNG","","R-HSA-110368;R-HSA-110371;R-HSA-110215;R-HSA-5651809;R-HSA-110217;R-HSA-110363;R-HSA-5651805;R-HSA-110349;R-HSA-110157;R-HSA-110156;R-HSA-110364"
R-HSA-3108232,"SUMO E3 ligases SUMOylate target proteins",6,183,0.012115995762711865,0.09197172432434741,0.296001049355783,18,131,0.00949688270262433,9606,Homo sapiens,"TOP2A;DNMT1;DDX5;AAAS;AURKB","","R-HSA-4641350;R-HSA-4655431;R-HSA-5228525;R-HSA-3000399;R-HSA-5228523;R-HSA-4551649;R-HSA-4615872;R-HSA-3900177;R-HSA-4655404;R-HSA-3000348;R-HSA-5228508;R-HSA-4615987;R-HSA-3000411;R-HSA-4641342;R…
R-HSA-69200,"Phosphorylation of proteins involved in G1/S transition by active Cyclin E:Cdk2 complexes",1,6,3.9724576271186443E-4,0.09635418674172325,0.296001049355783,1,1,7.24952878062926E-5,9606,Homo sapiens,"CDK1","","R-HSA-188390"
R-HSA-203927,"MicroRNA (miRNA) biogenesis",2,31,0.0020524364406779663,0.0972205067972276,0.296001049355783,3,8,5.799623024503408E-4,9606,Homo sapiens,"XPO5;POLR2H","","R-HSA-203906;R-HSA-203922;R-HSA-203901"
R-HSA-429914,"Deadenylation-dependent mRNA decay",3,65,0.004303495762711864,0.09866701645192766,0.296001049355783,5,10,7.249528780629259E-4,9606,Homo sapiens,"EXOSC7;EXOSC8;PABPC1","","R-HSA-430021;R-HSA-429955;R-HSA-8941312;R-HSA-430028;R-HSA-429992"
R-HSA-2980766,"Nuclear Envelope Breakdown",3,65,0.004303495762711864,0.09866701645192766,0.296001049355783,5,13,9.424387414818037E-4,9606,Homo sapiens,"CCNB1;CDK1;AAAS","","R-HSA-2984220;R-HSA-5195402;R-HSA-5244669;R-HSA-2990880;R-HSA-2990882"
R-HSA-6791312,"TP53 Regulates Transcription of Cell Cycle Genes",3,65,0.004303495762711864,0.09866701645192766,0.296001049355783,2,42,0.003044802087864289,9606,Homo sapiens,"CCNB1;CDK1;AURKB","","R-HSA-6803875;R-HSA-6791235"
R-HSA-191859,"snRNP Assembly",3,67,0.004435911016949153,0.10553783400735983,0.3166135020220795,6,6,4.3497172683775554E-4,9606,Homo sapiens,"DDX20;GEMIN5;AAAS","","R-HSA-191763;R-HSA-191825;R-HSA-191830;R-HSA-191786;R-HSA-191784;R-HSA-191790"
R-HSA-194441,"Metabolism of non-coding RNA",3,67,0.004435911016949153,0.10553783400735983,0.3166135020220795,6,6,4.3497172683775554E-4,9606,Homo sapiens,"DDX20;GEMIN5;AAAS","","R-HSA-191763;R-HSA-191825;R-HSA-191830;R-HSA-191786;R-HSA-191784;R-HSA-191790"
R-HSA-2990846,"SUMOylation",6,192,0.012711864406779662,0.10888096488085419,0.3266428946425626,18,140,0.010149340292880962,9606,Homo sapiens,"TOP2A;DNMT1;DDX5;AAAS;AURKB","","R-HSA-4641350;R-HSA-4655431;R-HSA-5228525;R-HSA-3000399;R-HSA-5228523;R-HSA-4551649;R-HSA-4615872;R-HSA-3900177;R-HSA-4655404;R-HSA-3000348;R-HSA-5228508;R-HSA-4615987;R-HSA-3000411;R-HSA-4641342;R-HSA-4570493;R-HSA-3900194;R…
R-HSA-68911,"G2 Phase",1,7,4.634533898305085E-4,0.11148878447082111,0.33446635341246334,2,2,1.449905756125852E-4,9606,Homo sapiens,"CDK1","","R-HSA-187937;R-HSA-187959"
R-HSA-73614,"Pyrimidine salvage",2,34,0.0022510593220338984,0.11326739177900169,0.3398021753370051,2,10,7.249528780629259E-4,9606,Homo sapiens,"UCK2;TK1","","R-HSA-73632;R-HSA-109903"
R-HSA-2467813,"Separation of Sister Chromatids",6,195,0.012910487288135594,0.11485063947442198,0.34455191842326593,5,8,5.799623024503408E-4,9606,Homo sapiens,"PPP2R1B;UBE2S;UBE2C;CKAP5;AURKB;MAD2L1","","R-HSA-174144;R-HSA-2467809;R-HSA-2467811;R-HSA-174202;R-HSA-174121"
R-HSA-6784531,"tRNA processing in the nucleus",3,70,0.0046345338983050845,0.11618349876799772,0.34855049630399315,3,7,5.074670146440482E-4,9606,Homo sapiens,"TSEN34;ELAC2;AAAS","","R-HSA-5696815;R-HSA-5696813;R-HSA-6783483"
R-HSA-9018519,"Estrogen-dependent gene expression",5,154,0.010195974576271187,0.1215552223016011,0.3646656669048033,12,66,0.004784688995215311,9606,Homo sapiens,"DDX5;POLR2H;KPNA2","","R-HSA-9012315;R-HSA-9009533;R-HSA-9012319;R-HSA-9012209;R-HSA-9009536;R-HSA-9012208;R-HSA-9023859;R-HSA-9011971;R-HSA-9023861;R-HSA-9023860;R-HSA-9012196;R-HSA-9009526"
R-HSA-5334118,"DNA methylation",2,36,0.0023834745762711866,0.12431657581485311,0.37294972744455934,3,7,5.074670146440482E-4,9606,Homo sapiens,"DNMT1;UHRF1","","R-HSA-5334160;R-HSA-5334099;R-HSA-5334151"
R-HSA-3371453,"Regulation of HSF1-mediated heat shock response",4,113,0.00748146186440678,0.12592340102894994,0.37777020308684983,7,14,0.0010149340292880964,9606,Homo sapiens,"HSPH1;HSPA4L;AAAS","","R-HSA-5251955;R-HSA-5251942;R-HSA-5251959;R-HSA-3371467;R-HSA-5252041;R-HSA-3371518;R-HSA-5252079"
R-HSA-69017,"CDK-mediated phosphorylation and removal of Cdc6",3,75,0.004965572033898305,0.13476674603159255,0.40430023809477766,2,4,2.899811512251704E-4,9606,Homo sapiens,"UBE2S;UBE2C;CDK1","","R-HSA-69015;R-HSA-69005"
R-HSA-9013407,"RHOH GTPase cycle",2,38,0.0025158898305084744,0.13561150602586114,0.4068345180775834,1,3,2.1748586341887777E-4,9606,Homo sapiens,"TFRC;SLC1A5","","R-HSA-9018758"
R-HSA-163767,"PP2A-mediated dephosphorylation of key metabolic factors",1,9,5.958686440677966E-4,0.14100466891818908,0.4177336850754275,4,4,2.899811512251704E-4,9606,Homo sapiens,"PPP2R1B","","R-HSA-163750;R-HSA-163688;R-HSA-164056;R-HSA-163689"
R-HSA-8964011,"HDL clearance",1,9,5.958686440677966E-4,0.14100466891818908,0.4177336850754275,2,5,3.6247643903146296E-4,9606,Homo sapiens,"SCARB1","","R-HSA-349637;R-HSA-349638"
R-HSA-163765,"ChREBP activates metabolic gene expression",1,9,5.958686440677966E-4,0.14100466891818908,0.4177336850754275,1,6,4.3497172683775554E-4,9606,Homo sapiens,"ACACA","","R-HSA-163743"
R-HSA-5696398,"Nucleotide Excision Repair",4,119,0.007878707627118644,0.14380423500506267,0.4177336850754275,21,37,0.0026823256488328257,9606,Homo sapiens,"POLE4;RFC1;POLE3;POLR2H","","R-HSA-5690997;R-HSA-6782211;R-HSA-9684118;R-HSA-6782208;R-HSA-6781824;R-HSA-6781867;R-HSA-6781833;R-HSA-5691001;R-HSA-6782069;R-HSA-5690213;R-HSA-6782004;R-HSA-6782227;R-HSA-6782131;R-HSA-6782224;R-HSA-6781840;R-HS…
R-HSA-211000,"Gene Silencing by RNA",4,120,0.007944915254237288,0.14687747881074353,0.4177336850754275,7,40,0.0028998115122517037,9606,Homo sapiens,"ELAC2;XPO5;POLR2H;AAAS","","R-HSA-203906;R-HSA-203922;R-HSA-5601926;R-HSA-5578742;R-HSA-9708812;R-HSA-5578744;R-HSA-203901"
R-HSA-196849,"Metabolism of water-soluble vitamins and cofactors",7,258,0.01708156779661017,0.14919805600238079,0.4177336850754275,11,142,0.010294330868493549,9606,Homo sapiens,"DHFR;MTHFD1L;RFC1;MTHFD2;FPGS;ACACA","","R-HSA-6801462;R-HSA-5696839;R-HSA-197958;R-HSA-6801328;R-HSA-6801456;R-HSA-3065958;R-HSA-200682;R-HSA-200681;R-HSA-2993814;R-HSA-9709098;R-HSA-200652"
R-HSA-68877,"Mitotic Prometaphase",6,211,0.013969809322033898,0.14935193003677338,0.4177336850754275,10,20,0.0014499057561258518,9606,Homo sapiens,"CCNB1;PPP2R1B;CDK1;CKAP5;AURKB;MAD2L1","","R-HSA-2514854;R-HSA-2468293;R-HSA-9648114;R-HSA-2484822;R-HSA-375302;R-HSA-380316;R-HSA-380508;R-HSA-2468287;R-HSA-1638803;R-HSA-1638821"
R-HSA-9648025,"EML4 and NUDC in mitotic spindle formation",4,121,0.008011122881355932,0.1499761784803525,0.4177336850754275,1,5,3.6247643903146296E-4,9606,Homo sapiens,"PPP2R1B;CKAP5;AURKB;MAD2L1","","R-HSA-9648114"
R-HSA-69473,"G2/M DNA damage checkpoint",3,80,0.005296610169491525,0.15429413173912565,0.4177336850754275,4,12,8.699434536755111E-4,9606,Homo sapiens,"CCNB1;CHEK1;CDK1","","R-HSA-170070;R-HSA-75028;R-HSA-176116;R-HSA-6799246"
R-HSA-4411364,"Binding of TCF/LEF:CTNNB1 to target gene promoters",1,10,6.620762711864406E-4,0.15539427894493307,0.4177336850754275,4,4,2.899811512251704E-4,9606,Homo sapiens,"TCF3","","R-HSA-4411351;R-HSA-4411367;R-HSA-4411357;R-HSA-4411372"
R-HSA-5619108,"Defective SLC27A4 causes ichthyosis prematurity syndrome (IPS)",1,10,6.620762711864406E-4,0.15539427894493307,0.4177336850754275,1,1,7.24952878062926E-5,9606,Homo sapiens,"SLC27A4","","R-HSA-5627891"
R-HSA-8951430,"RUNX3 regulates WNT signaling",1,10,6.620762711864406E-4,0.15539427894493307,0.4177336850754275,3,5,3.6247643903146296E-4,9606,Homo sapiens,"TCF3","","R-HSA-4411367;R-HSA-8951428;R-HSA-4411357"
R-HSA-1614603,"Cysteine formation from homocysteine",1,10,6.620762711864406E-4,0.15539427894493307,0.4177336850754275,1,2,1.449905756125852E-4,9606,Homo sapiens,"CBS","","R-HSA-1614524"
R-HSA-3371599,"Defective HLCS causes multiple carboxylase deficiency",1,10,6.620762711864406E-4,0.15539427894493307,0.4177336850754275,1,4,2.899811512251704E-4,9606,Homo sapiens,"ACACA","","R-HSA-3323184"
R-HSA-447041,"CHL1 interactions",1,10,6.620762711864406E-4,0.15539427894493307,0.4177336850754275,1,5,3.6247643903146296E-4,9606,Homo sapiens,"PELO","","R-HSA-445088"
R-HSA-110357,"Displacement of DNA glycosylase by APEX1",1,10,6.620762711864406E-4,0.15539427894493307,0.4177336850754275,1,8,5.799623024503408E-4,9606,Homo sapiens,"UNG","","R-HSA-110349"
R-HSA-442729,"CREB1 phosphorylation through the activation of CaMKII/CaMKK/CaMKIV cascasde",1,11,7.282838983050848E-4,0.16954376840899632,0.4177336850754275,2,10,7.249528780629259E-4,9606,Homo sapiens,"KPNA2","","R-HSA-9619127;R-HSA-112282"
R-HSA-1592230,"Mitochondrial biogenesis",4,128,0.00847457627118644,0.17234265184195907,0.4177336850754275,6,36,0.0026098303610265334,9606,Homo sapiens,"TFB2M;TFB1M","","R-HSA-1592232;R-HSA-1592250;R-HSA-1592252;R-HSA-1592236;R-HSA-2466367;R-HSA-2466392"
R-HSA-168276,"NS1 Mediated Effects on Host Pathways",2,46,0.0030455508474576272,0.18270556955336603,0.4177336850754275,2,6,4.3497172683775554E-4,9606,Homo sapiens,"AAAS;KPNA2","","R-HSA-1176059;R-HSA-6791035"
R-HSA-176974,"Unwinding of DNA",1,12,7.944915254237289E-4,0.18345712870860897,0.4177336850754275,2,4,2.899811512251704E-4,9606,Homo sapiens,"GINS2","","R-HSA-176942;R-HSA-176956"
R-HSA-3323169,"Defects in biotin (Btn) metabolism",1,12,7.944915254237289E-4,0.18345712870860897,0.4177336850754275,1,6,4.3497172683775554E-4,9606,Homo sapiens,"ACACA","","R-HSA-3323184"
R-HSA-73779,"RNA Polymerase II Transcription Pre-Initiation And Promoter Opening",2,47,0.003111758474576271,0.18875676686058462,0.4177336850754275,5,5,3.6247643903146296E-4,9606,Homo sapiens,"TAF9;POLR2H","","R-HSA-109637;R-HSA-109636;R-HSA-109639;R-HSA-75095;R-HSA-109638"
R-HSA-8853884,"Transcriptional Regulation by VENTX",2,48,0.0031779661016949155,0.19483510526877446,0.4177336850754275,1,13,9.424387414818037E-4,9606,Homo sapiens,"UBE2S;UBE2C","","R-HSA-3790130"
R-HSA-9645723,"Diseases of programmed cell death",3,90,0.005958686440677966,0.19569067392841655,0.4177336850754275,2,28,0.0020298680585761927,9606,Homo sapiens,"POLA1;POLA2;DNMT1","","R-HSA-9710480;R-HSA-9710490"
R-HSA-3371556,"Cellular response to heat stress",4,135,0.00893802966101695,0.1957804757910192,0.4177336850754275,12,29,0.002102363346382485,9606,Homo sapiens,"HSPH1;HSPA4L;AAAS","","R-HSA-3371554;R-HSA-4793819;R-HSA-5251955;R-HSA-5251942;R-HSA-5251959;R-HSA-3371467;R-HSA-5252041;R-HSA-5082356;R-HSA-5082369;R-HSA-5082384;R-HSA-3371518;R-HSA-5252079"
R-HSA-68875,"Mitotic Prophase",4,135,0.00893802966101695,0.1957804757910192,0.4177336850754275,11,34,0.002464839785413948,9606,Homo sapiens,"CCNB1;PPP2R1B;CDK1;AAAS","","R-HSA-2245218;R-HSA-2430533;R-HSA-2984220;R-HSA-380278;R-HSA-5195402;R-HSA-2172183;R-HSA-2294600;R-HSA-5244669;R-HSA-2430552;R-HSA-2990880;R-HSA-2990882"
R-HSA-110056,"MAPK3 (ERK1) activation",1,13,8.606991525423729E-4,0.19713828515290444,0.4177336850754275,1,4,2.899811512251704E-4,9606,Homo sapiens,"CDK1","","R-HSA-112342"
R-HSA-111932,"CaMK IV-mediated phosphorylation of CREB",1,13,8.606991525423729E-4,0.19713828515290444,0.4177336850754275,2,13,9.424387414818037E-4,9606,Homo sapiens,"KPNA2","","R-HSA-9619127;R-HSA-112282"
R-HSA-2559582,"Senescence-Associated Secretory Phenotype (SASP)",3,91,0.006024894067796611,0.1999737373253596,0.4177336850754275,6,22,0.001594896331738437,9606,Homo sapiens,"UBE2S;UBE2C;CDK1","","R-HSA-3790137;R-HSA-3788705;R-HSA-3790130;R-HSA-3788725;R-HSA-3788724;R-HSA-3788708"
R-HSA-167162,"RNA Polymerase II HIV Promoter Escape",2,49,0.0032441737288135594,0.20093799345873453,0.4177336850754275,9,9,6.524575902566333E-4,9606,Homo sapiens,"TAF9;POLR2H","","R-HSA-167474;R-HSA-9613490;R-HSA-167136;R-HSA-167121;R-HSA-9613498;R-HSA-167115;R-HSA-167113;R-HSA-167468;R-HSA-167117"
R-HSA-167161,"HIV Transcription Initiation",2,49,0.0032441737288135594,0.20093799345873453,0.4177336850754275,4,4,2.899811512251704E-4,9606,Homo sapiens,"TAF9;POLR2H","","R-HSA-167477;R-HSA-167130;R-HSA-167134;R-HSA-167118"
R-HSA-75953,"RNA Polymerase II Transcription Initiation",2,49,0.0032441737288135594,0.20093799345873453,0.4177336850754275,3,3,2.1748586341887777E-4,9606,Homo sapiens,"TAF9;POLR2H","","R-HSA-75861;R-HSA-75864;R-HSA-75866"
R-HSA-5696399,"Global Genome Nucleotide Excision Repair (GG-NER)",3,92,0.0060911016949152545,0.2042791001201284,0.4177336850754275,4,20,0.0014499057561258518,9606,Homo sapiens,"POLE4;RFC1;POLE3","","R-HSA-5690213;R-HSA-5690997;R-HSA-5690988;R-HSA-5691001"
R-HSA-450531,"Regulation of mRNA stability by proteins that bind AU-rich elements",3,93,0.006157309322033898,0.20860583979718628,0.4177336850754275,5,26,0.0018848774829636073,9606,Homo sapiens,"EXOSC7;EXOSC8;PABPC1","","R-HSA-450422;R-HSA-450551;R-HSA-450580;R-HSA-450431;R-HSA-450488"
R-HSA-5467340,"AXIN missense mutants destabilize the destruction complex",1,14,9.26906779661017E-4,0.21059109805208143,0.4177336850754275,1,1,7.24952878062926E-5,9606,Homo sapiens,"PPP2R1B","","R-HSA-4839734"
R-HSA-5467337,"APC truncation mutants have impaired AXIN binding",1,14,9.26906779661017E-4,0.21059109805208143,0.4177336850754275,1,1,7.24952878062926E-5,9606,Homo sapiens,"PPP2R1B","","R-HSA-4791278"
R-HSA-5467348,"Truncations of AMER1 destabilize the destruction complex",1,14,9.26906779661017E-4,0.21059109805208143,0.4177336850754275,1,1,7.24952878062926E-5,9606,Homo sapiens,"PPP2R1B","","R-HSA-4839746"
R-HSA-4839744,"Signaling by APC mutants",1,14,9.26906779661017E-4,0.21059109805208143,0.4177336850754275,1,2,1.449905756125852E-4,9606,Homo sapiens,"PPP2R1B","","R-HSA-4791278"
R-HSA-6787450,"tRNA modification in the mitochondrion",1,14,9.26906779661017E-4,0.21059109805208143,0.4177336850754275,1,7,5.074670146440482E-4,9606,Homo sapiens,"TRMT1","","R-HSA-6787447"
R-HSA-69052,"Switching of origins to a post-replicative state",3,94,0.006223516949152542,0.21295304130849735,0.4177336850754275,3,10,7.249528780629259E-4,9606,Homo sapiens,"UBE2S;UBE2C;CDK1","","R-HSA-68944;R-HSA-69015;R-HSA-69005"
R-HSA-73776,"RNA Polymerase II Promoter Escape",2,51,0.0033765889830508476,0.21320744461359897,0.4177336850754275,7,7,5.074670146440482E-4,9606,Homo sapiens,"TAF9;POLR2H","","R-HSA-75873;R-HSA-111264;R-HSA-76576;R-HSA-9613494;R-HSA-75850;R-HSA-9613497;R-HSA-75869"
R-HSA-5339716,"Signaling by GSK3beta mutants",1,15,9.93114406779661E-4,0.22381936378942568,0.4177336850754275,1,1,7.24952878062926E-5,9606,Homo sapiens,"PPP2R1B","","R-HSA-5339713"
R-HSA-202670,"ERKs are inactivated",1,15,9.93114406779661E-4,0.22381936378942568,0.4177336850754275,1,2,1.449905756125852E-4,9606,Homo sapiens,"PPP2R1B","","R-HSA-199959"
R-HSA-4839748,"Signaling by AMER1 mutants",1,15,9.93114406779661E-4,0.22381936378942568,0.4177336850754275,1,2,1.449905756125852E-4,9606,Homo sapiens,"PPP2R1B","","R-HSA-4839746"
R-HSA-4839735,"Signaling by AXIN mutants",1,15,9.93114406779661E-4,0.22381936378942568,0.4177336850754275,1,2,1.449905756125852E-4,9606,Homo sapiens,"PPP2R1B","","R-HSA-4839734"
R-HSA-5693548,"Sensing of DNA Double Strand Breaks",1,15,9.93114406779661E-4,0.22381936378942568,0.4177336850754275,2,9,6.524575902566333E-4,9606,Homo sapiens,"KPNA2","","R-HSA-5684006;R-HSA-5684008"
R-HSA-76042,"RNA Polymerase II Transcription Initiation And Promoter Clearance",2,53,0.003509004237288136,0.2255459264874694,0.4177336850754275,11,11,7.974481658692185E-4,9606,Homo sapiens,"TAF9;POLR2H","","R-HSA-75873;R-HSA-111264;R-HSA-76576;R-HSA-75861;R-HSA-9613494;R-HSA-75864;R-HSA-75866;R-HSA-75850;R-HSA-9613497;R-HSA-75949;R-HSA-75869"
R-HSA-4839743,"Signaling by CTNNB1 phospho-site mutants",1,16,0.001059322033898305,0.23682681587585508,0.4177336850754275,4,4,2.899811512251704E-4,9606,Homo sapiens,"PPP2R1B","","R-HSA-4827388;R-HSA-4839635;R-HSA-4839634;R-HSA-4839638"
R-HSA-3000484,"Scavenging by Class F Receptors",1,16,0.001059322033898305,0.23682681587585508,0.4177336850754275,2,2,1.449905756125852E-4,9606,Homo sapiens,"HSPH1","","R-HSA-2247514;R-HSA-2197645"
R-HSA-5358749,"CTNNB1 S37 mutants aren't phosphorylated",1,16,0.001059322033898305,0.23682681587585508,0.4177336850754275,1,1,7.24952878062926E-5,9606,Homo sapiens,"PPP2R1B","","R-HSA-4839635"
R-HSA-5358752,"CTNNB1 T41 mutants aren't phosphorylated",1,16,0.001059322033898305,0.23682681587585508,0.4177336850754275,1,1,7.24952878062926E-5,9606,Homo sapiens,"PPP2R1B","","R-HSA-4839638"
R-HSA-5358747,"CTNNB1 S33 mutants aren't phosphorylated",1,16,0.001059322033898305,0.23682681587585508,0.4177336850754275,1,1,7.24952878062926E-5,9606,Homo sapiens,"PPP2R1B","","R-HSA-4839634"
R-HSA-5358751,"CTNNB1 S45 mutants aren't phosphorylated",1,16,0.001059322033898305,0.23682681587585508,0.4177336850754275,1,1,7.24952878062926E-5,9606,Homo sapiens,"PPP2R1B","","R-HSA-4827388"
R-HSA-4641265,"Repression of WNT target genes",1,16,0.001059322033898305,0.23682681587585508,0.4177336850754275,5,7,5.074670146440482E-4,9606,Homo sapiens,"TCF3","","R-HSA-5334050;R-HSA-8944349;R-HSA-8944352;R-HSA-4641231;R-HSA-5229348"
R-HSA-4655427,"SUMOylation of DNA methylation proteins",1,16,0.001059322033898305,0.23682681587585508,0.4177336850754275,1,3,2.1748586341887777E-4,9606,Homo sapiens,"DNMT1","","R-HSA-4655431"
R-HSA-75892,"Platelet Adhesion to exposed collagen",1,16,0.001059322033898305,0.23682681587585508,0.4177336850754275,1,6,4.3497172683775554E-4,9606,Homo sapiens,"PELO","","R-HSA-114563"
R-HSA-73943,"Reversal of alkylation damage by DNA dioxygenases",1,16,0.001059322033898305,0.23682681587585508,0.4177336850754275,1,13,9.424387414818037E-4,9606,Homo sapiens,"ALKBH5","","R-HSA-8857692"
R-HSA-6811440,"Retrograde transport at the Trans-Golgi-Network",2,55,0.0036414194915254236,0.23793541329658974,0.4177336850754275,7,20,0.0014499057561258518,9606,Homo sapiens,"CBS;RABEPK","","R-HSA-6811431;R-HSA-6814675;R-HSA-6814674;R-HSA-6814671;R-HSA-6814670;R-HSA-6814091;R-HSA-6814682"
R-HSA-2299718,"Condensation of Prophase Chromosomes",2,55,0.0036414194915254236,0.23793541329658974,0.4177336850754275,2,10,7.249528780629259E-4,9606,Homo sapiens,"CCNB1;CDK1","","R-HSA-2245218;R-HSA-2294600"
R-HSA-168255,"Influenza Infection",5,198,0.013109110169491525,0.24444605594371216,0.4177336850754275,9,59,0.0042772219805712625,9606,Homo sapiens,"RPL22L1;POLR2H;GRSF1;AAAS;KPNA2","","R-HSA-192627;R-HSA-192704;R-HSA-168880;R-HSA-168337;R-HSA-168326;R-HSA-1176059;R-HSA-192841;R-HSA-6791035;R-HSA-192925"
R-HSA-5663220,"RHO GTPases Activate Formins",4,149,0.009864936440677966,0.24523664946248436,0.4177336850754275,3,27,0.0019573727707699,9606,Homo sapiens,"PPP2R1B;CKAP5;AURKB;MAD2L1","","R-HSA-5666160;R-HSA-5666129;R-HSA-5666169"
R-HSA-9661069,"Defective binding of RB1 mutants to E2F1,(E2F2, E2F3)",1,17,0.0011255296610169492,0.2496171259870067,0.4177336850754275,1,1,7.24952878062926E-5,9606,Homo sapiens,"CDK1","","R-HSA-9659782"
R-HSA-9659787,"Aberrant regulation of mitotic G1/S transition in cancer due to RB1 defects",1,17,0.0011255296610169492,0.2496171259870067,0.4177336850754275,1,2,1.449905756125852E-4,9606,Homo sapiens,"CDK1","","R-HSA-9659782"
R-HSA-9682706,"Replication of the SARS-CoV-1 genome",1,17,0.0011255296610169492,0.2496171259870067,0.4177336850754275,1,21,0.0015224010439321444,9606,Homo sapiens,"DDX5","","R-HSA-9682631"
R-HSA-804914,"Transport of fatty acids",1,18,0.0011917372881355933,0.26219390498349937,0.4177336850754275,1,2,1.449905756125852E-4,9606,Homo sapiens,"SLC27A4","","R-HSA-879585"
R-HSA-9634600,"Regulation of glycolysis by fructose 2,6-bisphosphate metabolism",1,18,0.0011917372881355933,0.26219390498349937,0.4177336850754275,1,4,2.899811512251704E-4,9606,Homo sapiens,"PPP2R1B","","R-HSA-163750"
R-HSA-9679514,"SARS-CoV-1 Genome Replication and Transcription",1,18,0.0011917372881355933,0.26219390498349937,0.4177336850754275,1,26,0.0018848774829636073,9606,Homo sapiens,"DDX5","","R-HSA-9682631"
R-HSA-9013409,"RHOJ GTPase cycle",2,59,0.00390625,0.26280080586481924,0.4177336850754275,1,3,2.1748586341887777E-4,9606,Homo sapiens,"TFRC;SLC1A5","","R-HSA-9017507"
R-HSA-381119,"Unfolded Protein Response (UPR)",4,155,0.010262182203389831,0.26723617584823256,0.4177336850754275,2,94,0.006814557053791504,9606,Homo sapiens,"EXOSC7;EXOSC8;ASNS","","R-HSA-517731;R-HSA-1791118"
R-HSA-6794361,"Neurexins and neuroligins",2,60,0.003972457627118644,0.2690238738713635,0.4177336850754275,5,19,0.0013774104683195593,9606,Homo sapiens,"LIN7C;DAP3","","R-HSA-6794357;R-HSA-6797554;R-HSA-6794338;R-HSA-6794352;R-HSA-6794344"
R-HSA-68886,"M Phase",9,416,0.02754237288135593,0.2721470756247135,0.4177336850754275,27,91,0.006597071190372626,9606,Homo sapiens,"CCNB1;PPP2R1B;UBE2S;UBE2C;CDK1;AAAS;CKAP5;AURKB;MAD2L1","","R-HSA-2514854;R-HSA-2245218;R-HSA-174144;R-HSA-375302;R-HSA-2467809;R-HSA-5195402;R-HSA-2467811;R-HSA-1638803;R-HSA-2990880;R-HSA-2990882;R-HSA-380316;R-HSA-380508;R-HSA-2468287;R-HSA-2468293;R-HSA-2430533;R…
R-HSA-196299,"Beta-catenin phosphorylation cascade",1,19,0.0012579449152542372,0.2745607039142133,0.4177336850754275,4,4,2.899811512251704E-4,9606,Homo sapiens,"PPP2R1B","","R-HSA-195283;R-HSA-195318;R-HSA-195287;R-HSA-195300"
R-HSA-110312,"Translesion synthesis by REV1",1,19,0.0012579449152542372,0.2745607039142133,0.4177336850754275,4,5,3.6247643903146296E-4,9606,Homo sapiens,"RFC1","","R-HSA-5652151;R-HSA-110307;R-HSA-110308;R-HSA-110311"
R-HSA-196780,"Biotin transport and metabolism",1,19,0.0012579449152542372,0.2745607039142133,0.4177336850754275,2,13,9.424387414818037E-4,9606,Homo sapiens,"ACACA","","R-HSA-3065958;R-HSA-2993814"
R-HSA-416700,"Other semaphorin interactions",1,19,0.0012579449152542372,0.2745607039142133,0.4177336850754275,1,9,6.524575902566333E-4,9606,Homo sapiens,"PELO","","R-HSA-434990"
R-HSA-73942,"DNA Damage Reversal",1,19,0.0012579449152542372,0.2745607039142133,0.4177336850754275,1,16,0.0011599246049006815,9606,Homo sapiens,"ALKBH5","","R-HSA-8857692"
R-HSA-187577,"SCF(Skp2)-mediated degradation of p27/p21",2,62,0.0041048728813559325,0.28146550513475765,0.4177336850754275,5,7,5.074670146440482E-4,9606,Homo sapiens,"CDK1;CKS1B","","R-HSA-187552;R-HSA-187520;R-HSA-187574;R-HSA-187575;R-HSA-187545"
R-HSA-9754678,"SARS-CoV-2 modulates host translation machinery",2,62,0.0041048728813559325,0.28146550513475765,0.4177336850754275,1,6,4.3497172683775554E-4,9606,Homo sapiens,"DDX20;GEMIN5","","R-HSA-191786"
R-HSA-70171,"Glycolysis",3,110,0.007282838983050847,0.28457723891381503,0.4177336850754275,3,24,0.0017398869073510222,9606,Homo sapiens,"PPP2R1B;AAAS;HK2","","R-HSA-163750;R-HSA-70420;R-HSA-170796"
R-HSA-5656121,"Translesion synthesis by POLI",1,20,0.0013241525423728813,0.2867210150031907,0.4177336850754275,3,3,2.1748586341887777E-4,9606,Homo sapiens,"RFC1","","R-HSA-5656148;R-HSA-5656158;R-HSA-5656105"
R-HSA-9013406,"RHOQ GTPase cycle",2,63,0.004171080508474576,0.2876807122364523,0.4177336850754275,1,5,3.6247643903146296E-4,9606,Homo sapiens,"TFRC;SLC1A5","","R-HSA-9018746"
R-HSA-174084,"Autodegradation of Cdh1 by Cdh1:APC/C",2,64,0.00423728813559322,0.29389003639948563,0.4177336850754275,2,2,1.449905756125852E-4,9606,Homo sapiens,"UBE2S;UBE2C","","R-HSA-174058;R-HSA-174057"
R-HSA-5655862,"Translesion synthesis by POLK",1,21,0.0013903601694915254,0.2986782726203141,0.4177336850754275,3,3,2.1748586341887777E-4,9606,Homo sapiens,"RFC1","","R-HSA-5655892;R-HSA-5655965;R-HSA-5655835"
R-HSA-3000471,"Scavenging by Class B Receptors",1,21,0.0013903601694915254,0.2986782726203141,0.4177336850754275,2,5,3.6247643903146296E-4,9606,Homo sapiens,"SCARB1","","R-HSA-2512800;R-HSA-2197646"
R-HSA-9694686,"Replication of the SARS-CoV-2 genome",1,21,0.0013903601694915254,0.2986782726203141,0.4177336850754275,1,22,0.001594896331738437,9606,Homo sapiens,"DDX5","","R-HSA-9694406"
R-HSA-9633012,"Response of EIF2AK4 (GCN2) to amino acid deficiency",3,115,0.0076138771186440675,0.30744250312520105,0.4177336850754275,6,16,0.0011599246049006815,9606,Homo sapiens,"ASNS;RPL22L1","","R-HSA-9633008;R-HSA-1791118;R-HSA-9635915;R-HSA-9633742;R-HSA-9634669;R-HSA-9633005"
R-HSA-5358565,"Mismatch repair (MMR) directed by MSH2:MSH6 (MutSalpha)",1,22,0.0014565677966101695,0.3104358542359317,0.4177336850754275,7,10,7.249528780629259E-4,9606,Homo sapiens,"MSH6","","R-HSA-5358912;R-HSA-5358597;R-HSA-5358599;R-HSA-5358518;R-HSA-5444516;R-HSA-5358525;R-HSA-5358510"
R-HSA-9694682,"SARS-CoV-2 Genome Replication and Transcription",1,22,0.0014565677966101695,0.3104358542359317,0.4177336850754275,1,27,0.0019573727707699,9606,Homo sapiens,"DDX5","","R-HSA-9694406"
R-HSA-6811442,"Intra-Golgi and retrograde Golgi-to-ER traffic",5,219,0.01449947033898305,0.31184006707587186,0.4177336850754275,12,48,0.0034797738147020443,9606,Homo sapiens,"CBS;KIF22;KIF11;RABEPK;BICD2","","R-HSA-6811431;R-HSA-8849350;R-HSA-8849348;R-HSA-6814675;R-HSA-6811426;R-HSA-6814674;R-HSA-6814671;R-HSA-6811423;R-HSA-6814670;R-HSA-6814091;R-HSA-6814682;R-HSA-8849353"
R-HSA-174154,"APC/C:Cdc20 mediated degradation of Securin",2,68,0.004502118644067797,0.318638489960411,0.4177336850754275,3,3,2.1748586341887777E-4,9606,Homo sapiens,"UBE2S;UBE2C","","R-HSA-174144;R-HSA-174202;R-HSA-174121"
R-HSA-983189,"Kinesins",2,68,0.004502118644067797,0.318638489960411,0.4177336850754275,4,14,0.0010149340292880964,9606,Homo sapiens,"KIF22;KIF11","","R-HSA-984671;R-HSA-984606;R-HSA-983259;R-HSA-983266"
R-HSA-5358508,"Mismatch Repair",1,23,0.0015227754237288136,0.3219970813599897,0.4177336850754275,7,17,0.001232419892706974,9606,Homo sapiens,"MSH6","","R-HSA-5358912;R-HSA-5358597;R-HSA-5358599;R-HSA-5358518;R-HSA-5444516;R-HSA-5358525;R-HSA-5358510"
R-HSA-432142,"Platelet sensitization by LDL",1,23,0.0015227754237288136,0.3219970813599897,0.4177336850754275,1,9,6.524575902566333E-4,9606,Homo sapiens,"PPP2R1B","","R-HSA-432143"
R-HSA-1268020,"Mitochondrial protein import",2,69,0.004568326271186441,0.32479633744277336,0.4177336850754275,10,14,0.0010149340292880964,9606,Homo sapiens,"TIMM9;TIMM23","","R-HSA-1299475;R-HSA-1299478;R-HSA-1299476;R-HSA-1307803;R-HSA-1955380;R-HSA-1299482;R-HSA-1299481;R-HSA-1299480;R-HSA-1299487;R-HSA-1299484"
R-HSA-168325,"Viral Messenger RNA Synthesis",2,69,0.004568326271186441,0.32479633744277336,0.4177336850754275,3,6,4.3497172683775554E-4,9606,Homo sapiens,"POLR2H;AAAS","","R-HSA-192627;R-HSA-168326;R-HSA-192925"
R-HSA-8956321,"Nucleotide salvage",2,69,0.004568326271186441,0.32479633744277336,0.4177336850754275,2,22,0.001594896331738437,9606,Homo sapiens,"UCK2;TK1","","R-HSA-73632;R-HSA-109903"
R-HSA-167242,"Abortive elongation of HIV-1 transcript in the absence of Tat",1,24,0.0015889830508474577,0.3333652204655283,0.4177336850754275,2,2,1.449905756125852E-4,9606,Homo sapiens,"POLR2H","","R-HSA-167147;R-HSA-167087"
R-HSA-110320,"Translesion Synthesis by POLH",1,24,0.0015889830508474577,0.3333652204655283,0.4177336850754275,6,8,5.799623024503408E-4,9606,Homo sapiens,"RFC1","","R-HSA-5654989;R-HSA-5654986;R-HSA-110317;R-HSA-110316;R-HSA-110319;R-HSA-5654985"
R-HSA-8851708,"Signaling by FGFR2 IIIa TM",1,24,0.0015889830508474577,0.3333652204655283,0.4177336850754275,1,2,1.449905756125852E-4,9606,Homo sapiens,"POLR2H","","R-HSA-8851710"
R-HSA-9694631,"Maturation of nucleoprotein",1,24,0.0015889830508474577,0.3333652204655283,0.4177336850754275,1,13,9.424387414818037E-4,9606,Homo sapiens,"SRPK1","","R-HSA-9729330"
R-HSA-168273,"Influenza Viral RNA Transcription and Replication",4,173,0.011453919491525424,0.33491395372756305,0.4177336850754275,5,14,0.0010149340292880964,9606,Homo sapiens,"RPL22L1;POLR2H;GRSF1;AAAS","","R-HSA-192627;R-HSA-192704;R-HSA-168326;R-HSA-192841;R-HSA-192925"
R-HSA-380284,"Loss of proteins required for interphase microtubule organization from the centrosome",2,71,0.004700741525423728,0.33706772122962736,0.4177336850754275,3,3,2.1748586341887777E-4,9606,Homo sapiens,"CDK1;CKAP5","","R-HSA-380294;R-HSA-380272;R-HSA-380303"
R-HSA-380259,"Loss of Nlp from mitotic centrosomes",2,71,0.004700741525423728,0.33706772122962736,0.4177336850754275,2,2,1.449905756125852E-4,9606,Homo sapiens,"CDK1;CKAP5","","R-HSA-380272;R-HSA-380303"
R-HSA-3371497,"HSP90 chaperone cycle for steroid hormone receptors (SHR) in the presence of ligand",2,72,0.004766949152542373,0.34317881811292716,0.4177336850754275,3,16,0.0011599246049006815,9606,Homo sapiens,"DNAJA1","","R-HSA-3371590;R-HSA-3371503;R-HSA-3371422"
R-HSA-389513,"CTLA4 inhibitory signaling",1,25,0.0016551906779661016,0.3445434838971132,0.4177336850754275,4,5,3.6247643903146296E-4,9606,Homo sapiens,"PPP2R1B","","R-HSA-388833;R-HSA-389532;R-HSA-390329;R-HSA-388809"
R-HSA-77111,"Synthesis of Ketone Bodies",1,25,0.0016551906779661016,0.3445434838971132,0.4177336850754275,1,8,5.799623024503408E-4,9606,Homo sapiens,"HMGCS1","","R-HSA-73918"
R-HSA-163841,"Gamma carboxylation, hypusine formation and arylsulfatase activation",2,74,0.004899364406779661,0.3553460560256336,0.4177336850754275,2,40,0.0028998115122517037,9606,Homo sapiens,"DPH2;DPH5","","R-HSA-5358484;R-HSA-5358494"
R-HSA-198753,"ERK/MAPK targets",1,26,0.0017213983050847457,0.35553503076422066,0.4177336850754275,1,7,5.074670146440482E-4,9606,Homo sapiens,"PPP2R1B","","R-HSA-199959"
R-HSA-8949215,"Mitochondrial calcium ion transport",1,27,0.0017876059322033898,0.36634296782011866,0.4177336850754275,1,10,7.249528780629259E-4,9606,Homo sapiens,"AKAP1","","R-HSA-8949703"
R-HSA-6803529,"FGFR2 alternative splicing",1,28,0.001853813559322034,0.3769703503261109,0.4177336850754275,4,4,2.899811512251704E-4,9606,Homo sapiens,"POLR2H","","R-HSA-6803527;R-HSA-6803523;R-HSA-6803838;R-HSA-6803836"
R-HSA-429947,"Deadenylation of mRNA",1,28,0.001853813559322034,0.3769703503261109,0.4177336850754275,4,4,2.899811512251704E-4,9606,Homo sapiens,"PABPC1","","R-HSA-430021;R-HSA-429955;R-HSA-8941312;R-HSA-429992"
R-HSA-212676,"Dopamine Neurotransmitter Release Cycle",1,28,0.001853813559322034,0.3769703503261109,0.4177336850754275,2,5,3.6247643903146296E-4,9606,Homo sapiens,"LIN7C","","R-HSA-5336443;R-HSA-380574"
R-HSA-200425,"Carnitine metabolism",1,28,0.001853813559322034,0.3769703503261109,0.4177336850754275,1,9,6.524575902566333E-4,9606,Homo sapiens,"ACACA","","R-HSA-75851"
R-HSA-112409,"RAF-independent MAPK1/3 activation",1,28,0.001853813559322034,0.3769703503261109,0.4177336850754275,1,12,8.699434536755111E-4,9606,Homo sapiens,"CDK1","","R-HSA-112342"
R-HSA-1834949,"Cytosolic sensors of pathogen-associated DNA ",2,78,0.005164194915254237,0.37943107355204353,0.4177336850754275,1,50,0.0036247643903146295,9606,Homo sapiens,"POLR1C;POLR1E;POLR2H","","R-HSA-1964482"
R-HSA-167172,"Transcription of the HIV genome",2,79,0.005230402542372881,0.38539464990053074,0.4177336850754275,46,47,0.003407278526895752,9606,Homo sapiens,"TAF9;POLR2H","","R-HSA-167111;R-HSA-167115;R-HSA-167113;R-HSA-167118;R-HSA-167181;R-HSA-167117;R-HSA-170706;R-HSA-170704;R-HSA-167121;R-HSA-167191;R-HSA-167130;R-HSA-167192;R-HSA-167128;R-HSA-167134;R-HSA-167196;R-HSA-167197;R-HSA-167133;R-H…
R-HSA-77075,"RNA Pol II CTD phosphorylation and interaction with CE",1,29,0.001920021186440678,0.38742018290166336,0.4177336850754275,5,5,3.6247643903146296E-4,9606,Homo sapiens,"POLR2H","","R-HSA-77073;R-HSA-113430;R-HSA-77069;R-HSA-77068;R-HSA-77071"
R-HSA-167160,"RNA Pol II CTD phosphorylation and interaction with CE during HIV infection",1,29,0.001920021186440678,0.38742018290166336,0.4177336850754275,5,5,3.6247643903146296E-4,9606,Homo sapiens,"POLR2H","","R-HSA-167153;R-HSA-167111;R-HSA-167098;R-HSA-167128;R-HSA-167133"
R-HSA-74182,"Ketone body metabolism",1,29,0.001920021186440678,0.38742018290166336,0.4177336850754275,1,11,7.974481658692185E-4,9606,Homo sapiens,"HMGCS1","","R-HSA-73918"
R-HSA-499943,"Interconversion of nucleotide di- and triphosphates",2,80,0.005296610169491525,0.3913333506437464,0.4177336850754275,2,33,0.0023923444976076554,9606,Homo sapiens,"DUT;TYMS","","R-HSA-73666;R-HSA-73605"
R-HSA-380270,"Recruitment of mitotic centrosome proteins and complexes",2,81,0.005362817796610169,0.3972463371730791,0.4177336850754275,3,3,2.1748586341887777E-4,9606,Homo sapiens,"CDK1;CKAP5","","R-HSA-380311;R-HSA-380455;R-HSA-380283"
R-HSA-5578749,"Transcriptional regulation by small RNAs",2,81,0.005362817796610169,0.3972463371730791,0.4177336850754275,2,5,3.6247643903146296E-4,9606,Homo sapiens,"POLR2H;AAAS","","R-HSA-5578742;R-HSA-5578744"
R-HSA-5601884,"PIWI-interacting RNA (piRNA) biogenesis",1,31,0.0020524364406779663,0.40779896853315156,0.4177336850754275,1,15,0.001087429317094389,9606,Homo sapiens,"POLR2H","","R-HSA-5601926"
R-HSA-3000157,"Laminin interactions",1,31,0.0020524364406779663,0.40779896853315156,0.4177336850754275,1,15,0.001087429317094389,9606,Homo sapiens,"PELO","","R-HSA-216051"
R-HSA-380287,"Centrosome maturation",2,83,0.005495233050847458,0.40899198627282196,0.4177336850754275,6,6,4.3497172683775554E-4,9606,Homo sapiens,"CDK1;CKAP5","","R-HSA-380311;R-HSA-380455;R-HSA-380294;R-HSA-380272;R-HSA-380303;R-HSA-380283"
R-HSA-917937,"Iron uptake and transport",2,83,0.005495233050847458,0.40899198627282196,0.4177336850754275,7,34,0.002464839785413948,9606,Homo sapiens,"TFRC","","R-HSA-5690886;R-HSA-917839;R-HSA-917807;R-HSA-5691154;R-HSA-917835;R-HSA-917814;R-HSA-917987"
R-HSA-8852276,"The role of GTSE1 in G2/M progression after G2 checkpoint",2,83,0.005495233050847458,0.40899198627282196,0.4177336850754275,1,10,7.249528780629259E-4,9606,Homo sapiens,"CCNB1;CDK1","","R-HSA-8852306"
R-HSA-1169408,"ISG15 antiviral mechanism",2,83,0.005495233050847458,0.40899198627282196,0.4177336850754275,1,16,0.0011599246049006815,9606,Homo sapiens,"AAAS;KPNA2","","R-HSA-1176059"
R-HSA-9694516,"SARS-CoV-2 Infection",8,420,0.027807203389830507,0.4150008096340465,0.4177336850754275,8,186,0.013484123531970421,9606,Homo sapiens,"DDX5;LARP1;G3BP1;DDX20;GEMIN5;AAAS;KPNA2;SRPK1","","R-HSA-9694406;R-HSA-9729330;R-HSA-9705299;R-HSA-191786;R-HSA-9760510;R-HSA-9768142;R-HSA-9729481;R-HSA-9708889"
R-HSA-525793,"Myogenesis",1,32,0.00211864406779661,0.4177336850754275,0.4177336850754275,3,14,0.0010149340292880964,9606,Homo sapiens,"TCF3","","R-HSA-448948;R-HSA-448962;R-HSA-448963"
R-HSA-2046105,"Linoleic acid (LA) metabolism",1,32,0.00211864406779661,0.4177336850754275,0.4177336850754275,2,10,7.249528780629259E-4,9606,Homo sapiens,"FADS2","","R-HSA-2046097;R-HSA-2046096"
R-HSA-1855183,"Synthesis of IP2, IP, and Ins in the cytosol",1,32,0.00211864406779661,0.4177336850754275,0.4177336850754275,1,14,0.0010149340292880964,9606,Homo sapiens,"ISYNA1","","R-HSA-1855178"
R-HSA-674695,"RNA Polymerase II Pre-transcription Events",2,85,0.0056276483050847455,0.4206255680356119,0.4206255680356119,11,17,0.001232419892706974,9606,Homo sapiens,"TAF9;POLR2H","","R-HSA-113409;R-HSA-75856;R-HSA-75891;R-HSA-113411;R-HSA-113429;R-HSA-113413;R-HSA-75862;R-HSA-113414;R-HSA-112392;R-HSA-112395;R-HSA-73946"
R-HSA-70326,"Glucose metabolism",3,140,0.009269067796610169,0.4212004125636296,0.4212004125636296,3,50,0.0036247643903146295,9606,Homo sapiens,"PPP2R1B;AAAS;HK2","","R-HSA-163750;R-HSA-70420;R-HSA-170796"
R-HSA-4641262,"Disassembly of the destruction complex and recruitment of AXIN to the membrane",1,33,0.002184851694915254,0.42750238026437604,0.42750238026437604,2,7,5.074670146440482E-4,9606,Homo sapiens,"PPP2R1B","","R-HSA-201685;R-HSA-3601585"
R-HSA-15869,"Metabolism of nucleotides",5,256,0.01694915254237288,0.4343463375941218,0.4343463375941218,5,141,0.010221835580687256,9606,Homo sapiens,"DUT;UCK2;TK1;TYMS;ADSS","","R-HSA-73632;R-HSA-73666;R-HSA-73605;R-HSA-111524;R-HSA-109903"
R-HSA-167158,"Formation of the HIV-1 Early Elongation Complex",1,34,0.0022510593220338984,0.4371078177805203,0.4371078177805203,5,5,3.6247643903146296E-4,9606,Homo sapiens,"POLR2H","","R-HSA-167072;R-HSA-167089;R-HSA-167478;R-HSA-167083;R-HSA-167085"
R-HSA-113418,"Formation of the Early Elongation Complex",1,34,0.0022510593220338984,0.4371078177805203,0.4371078177805203,3,3,2.1748586341887777E-4,9606,Homo sapiens,"POLR2H","","R-HSA-113402;R-HSA-113407;R-HSA-112383"
R-HSA-171319,"Telomere Extension By Telomerase",1,34,0.0022510593220338984,0.4371078177805203,0.4371078177805203,2,10,7.249528780629259E-4,9606,Homo sapiens,"CDK1","","R-HSA-163096;R-HSA-9686521"
R-HSA-9705683,"SARS-CoV-2-host interactions",6,314,0.020789194915254237,0.4372903000685362,0.4372903000685362,6,67,0.004857184283021603,9606,Homo sapiens,"LARP1;G3BP1;DDX20;GEMIN5;AAAS;KPNA2","","R-HSA-9705299;R-HSA-191786;R-HSA-9760510;R-HSA-9768142;R-HSA-9729481;R-HSA-9708889"
R-HSA-8939211,"ESR-mediated signaling",5,257,0.017015360169491525,0.43763171440820314,0.43763171440820314,12,112,0.008119472234304771,9606,Homo sapiens,"DDX5;POLR2H;KPNA2","","R-HSA-9012315;R-HSA-9009533;R-HSA-9012319;R-HSA-9012209;R-HSA-9009536;R-HSA-9012208;R-HSA-9023859;R-HSA-9011971;R-HSA-9023861;R-HSA-9023860;R-HSA-9012196;R-HSA-9009526"
R-HSA-69202,"Cyclin E associated events during G1/S transition ",2,88,0.005826271186440678,0.4378538833627599,0.4378538833627599,8,20,0.0014499057561258518,9606,Homo sapiens,"CDK1;CKS1B","","R-HSA-188386;R-HSA-187552;R-HSA-187520;R-HSA-188390;R-HSA-187574;R-HSA-187575;R-HSA-187545;R-HSA-188350"
R-HSA-2995410,"Nuclear Envelope (NE) Reassembly",2,88,0.005826271186440678,0.4378538833627599,0.4378538833627599,1,24,0.0017398869073510222,9606,Homo sapiens,"CCNB1;CDK1","","R-HSA-9624800"
R-HSA-5693607,"Processing of DNA double-strand break ends",2,89,0.005892478813559322,0.4435349547265468,0.4435349547265468,4,17,0.001232419892706974,9606,Homo sapiens,"CHEK1;CDK1","","R-HSA-5684887;R-HSA-5684882;R-HSA-5684096;R-HSA-5684081"
R-HSA-72086,"mRNA Capping",1,35,0.0023172669491525423,0.44655271547751163,0.44655271547751163,10,11,7.974481658692185E-4,9606,Homo sapiens,"POLR2H","","R-HSA-77073;R-HSA-77090;R-HSA-77077;R-HSA-77095;R-HSA-77078;R-HSA-77081;R-HSA-77083;R-HSA-77069;R-HSA-77085;R-HSA-77068"
R-HSA-180024,"DARPP-32 events",1,35,0.0023172669491525423,0.44655271547751163,0.44655271547751163,1,12,8.699434536755111E-4,9606,Homo sapiens,"PPP2R1B","","R-HSA-201790"
R-HSA-450282,"MAPK targets/ Nuclear events mediated by MAP kinases",1,35,0.0023172669491525423,0.44655271547751163,0.44655271547751163,1,16,0.0011599246049006815,9606,Homo sapiens,"PPP2R1B","","R-HSA-199959"
R-HSA-69656,"Cyclin A:Cdk2-associated events at S phase entry",2,90,0.005958686440677966,0.44918422436647143,0.44918422436647143,7,19,0.0013774104683195593,9606,Homo sapiens,"CDK1;CKS1B","","R-HSA-187552;R-HSA-187520;R-HSA-187574;R-HSA-187575;R-HSA-187545;R-HSA-187948;R-HSA-187949"
R-HSA-195253,"Degradation of beta-catenin by the destruction complex",2,91,0.006024894067796611,0.45480116267068604,0.45480116267068604,17,23,0.0016673916195447296,9606,Homo sapiens,"PPP2R1B;TCF3","","R-HSA-195300;R-HSA-2130279;R-HSA-8944352;R-HSA-4641231;R-HSA-195275;R-HSA-2130282;R-HSA-195304;R-HSA-5229348;R-HSA-2130286;R-HSA-5229343;R-HSA-195283;R-HSA-195251;R-HSA-195280;R-HSA-5334050;R-HSA-19…
R-HSA-167243,"Tat-mediated HIV elongation arrest and recovery",1,36,0.0023834745762711866,0.4558397461389949,0.4558397461389949,3,3,2.1748586341887777E-4,9606,Homo sapiens,"POLR2H","","R-HSA-167090;R-HSA-167459;R-HSA-167148"
R-HSA-167238,"Pausing and recovery of Tat-mediated HIV elongation",1,36,0.0023834745762711866,0.4558397461389949,0.4558397461389949,2,2,1.449905756125852E-4,9606,Homo sapiens,"POLR2H","","R-HSA-167076;R-HSA-167150"
R-HSA-5619107,"Defective TPR may confer susceptibility towards thyroid papillary carcinoma (TPC)",1,36,0.0023834745762711866,0.4558397461389949,0.4558397461389949,1,1,7.24952878062926E-5,9606,Homo sapiens,"AAAS","","R-HSA-5661474"
R-HSA-8856688,"Golgi-to-ER retrograde transport",3,148,0.009798728813559322,0.45647678533444047,0.45647678533444047,5,18,0.0013049151805132667,9606,Homo sapiens,"KIF22;KIF11;BICD2","","R-HSA-8849350;R-HSA-8849348;R-HSA-6811426;R-HSA-6811423;R-HSA-8849353"
R-HSA-167287,"HIV elongation arrest and recovery",1,37,0.0024496822033898305,0.46497153822317805,0.46497153822317805,3,3,2.1748586341887777E-4,9606,Homo sapiens,"POLR2H","","R-HSA-167284;R-HSA-167288;R-HSA-167481"
R-HSA-167290,"Pausing and recovery of HIV elongation",1,37,0.0024496822033898305,0.46497153822317805,0.46497153822317805,2,2,1.449905756125852E-4,9606,Homo sapiens,"POLR2H","","R-HSA-167282;R-HSA-167292"
R-HSA-8963693,"Aspartate and asparagine metabolism",1,37,0.0024496822033898305,0.46497153822317805,0.46497153822317805,1,11,7.974481658692185E-4,9606,Homo sapiens,"ASNS","","R-HSA-70599"
R-HSA-1474151,"Tetrahydrobiopterin (BH4) synthesis, recycling, salvage and regulation",1,37,0.0024496822033898305,0.46497153822317805,0.46497153822317805,1,16,0.0011599246049006815,9606,Homo sapiens,"DHFR","","R-HSA-1497794"
R-HSA-6794362,"Protein-protein interactions at synapses",2,93,0.006157309322033898,0.46593605847076947,0.46593605847076947,5,33,0.0023923444976076554,9606,Homo sapiens,"LIN7C;DAP3","","R-HSA-6794357;R-HSA-6797554;R-HSA-6794338;R-HSA-6794352;R-HSA-6794344"
R-HSA-196854,"Metabolism of vitamins and cofactors",7,382,0.025291313559322032,0.466381633181564,0.466381633181564,12,204,0.01478903871248369,9606,Homo sapiens,"DHFR;MTHFD1L;RFC1;MTHFD2;FPGS;ACACA","","R-HSA-6801462;R-HSA-5696839;R-HSA-1497794;R-HSA-197958;R-HSA-6801328;R-HSA-6801456;R-HSA-3065958;R-HSA-200682;R-HSA-200681;R-HSA-2993814;R-HSA-9709098;R-HSA-200652"
R-HSA-6807505,"RNA polymerase II transcribes snRNA genes",2,94,0.006223516949152542,0.47145308621079574,0.47145308621079574,9,11,7.974481658692185E-4,9606,Homo sapiens,"TAF9;POLR2H","","R-HSA-6814885;R-HSA-6814549;R-HSA-6814559;R-HSA-6810238;R-HSA-6814555;R-HSA-6810235;R-HSA-6814554;R-HSA-6810234;R-HSA-6810233"
R-HSA-1169410,"Antiviral mechanism by IFN-stimulated genes",2,94,0.006223516949152542,0.47145308621079574,0.47145308621079574,1,31,0.0022473539219950702,9606,Homo sapiens,"AAAS;KPNA2","","R-HSA-1176059"
R-HSA-4791275,"Signaling by WNT in cancer",1,38,0.0025158898305084744,0.47395067659499424,0.47395067659499424,8,16,0.0011599246049006815,9606,Homo sapiens,"PPP2R1B","","R-HSA-5339713;R-HSA-4827388;R-HSA-4791278;R-HSA-4839635;R-HSA-4839746;R-HSA-4839634;R-HSA-4839734;R-HSA-4839638"
R-HSA-69481,"G2/M Checkpoints",3,153,0.010129766949152543,0.47806506625318046,0.47806506625318046,7,24,0.0017398869073510222,9606,Homo sapiens,"CCNB1;CHEK1;CDK1","","R-HSA-75010;R-HSA-170070;R-HSA-69604;R-HSA-75028;R-HSA-170055;R-HSA-176116;R-HSA-6799246"
R-HSA-159227,"Transport of the SLBP independent Mature mRNA",1,39,0.0025820974576271187,0.48277970324631003,0.48277970324631003,3,3,2.1748586341887777E-4,9606,Homo sapiens,"AAAS","","R-HSA-158481;R-HSA-158484;R-HSA-111439"
R-HSA-917977,"Transferrin endocytosis and recycling",1,39,0.0025820974576271187,0.48277970324631003,0.48277970324631003,6,11,7.974481658692185E-4,9606,Homo sapiens,"TFRC","","R-HSA-917839;R-HSA-917807;R-HSA-5691154;R-HSA-917835;R-HSA-917814;R-HSA-917987"
R-HSA-4085377,"SUMOylation of SUMOylation proteins",1,39,0.0025820974576271187,0.48277970324631003,0.48277970324631003,2,5,3.6247643903146296E-4,9606,Homo sapiens,"AAAS","","R-HSA-4551649;R-HSA-4551679"
R-HSA-176187,"Activation of ATR in response to replication stress",1,39,0.0025820974576271187,0.48277970324631003,0.48277970324631003,3,9,6.524575902566333E-4,9606,Homo sapiens,"CHEK1","","R-HSA-75010;R-HSA-69604;R-HSA-176116"
R-HSA-2408508,"Metabolism of ingested SeMet, Sec, MeSec into H2Se",1,39,0.0025820974576271187,0.48277970324631003,0.48277970324631003,1,10,7.249528780629259E-4,9606,Homo sapiens,"CBS","","R-HSA-2408559"
R-HSA-9022692,"Regulation of MECP2 expression and activity",1,39,0.0025820974576271187,0.48277970324631003,0.48277970324631003,1,14,0.0010149340292880964,9606,Homo sapiens,"AURKB","","R-HSA-9023132"
R-HSA-380320,"Recruitment of NuMA to mitotic centrosomes",2,97,0.006422139830508475,0.48779742131391446,0.48779742131391446,2,2,1.449905756125852E-4,9606,Homo sapiens,"CDK1;CKAP5","","R-HSA-380316;R-HSA-380508"
R-HSA-159230,"Transport of the SLBP Dependant Mature mRNA",1,40,0.0026483050847457626,0.49146111800419245,0.49146111800419245,3,3,2.1748586341887777E-4,9606,Homo sapiens,"AAAS","","R-HSA-77587;R-HSA-159046;R-HSA-159050"
R-HSA-170822,"Regulation of Glucokinase by Glucokinase Regulatory Protein",1,40,0.0026483050847457626,0.49146111800419245,0.49146111800419245,1,5,3.6247643903146296E-4,9606,Homo sapiens,"AAAS","","R-HSA-170796"
R-HSA-5620912,"Anchoring of the basal body to the plasma membrane",2,99,0.006554555084745763,0.49851759416949437,0.49851759416949437,8,9,6.524575902566333E-4,9606,Homo sapiens,"CDK1;CKAP5","","R-HSA-5626228;R-HSA-5626227;R-HSA-5626220;R-HSA-5626223;R-HSA-5626681;R-HSA-5617816;R-HSA-5626699;R-HSA-5638009"
R-HSA-180746,"Nuclear import of Rev protein",1,41,0.002714512711864407,0.4999973792276674,0.4999973792276674,2,7,5.074670146440482E-4,9606,Homo sapiens,"AAAS","","R-HSA-180710;R-HSA-180732"
R-HSA-5673000,"RAF activation",1,41,0.002714512711864407,0.4999973792276674,0.4999973792276674,2,12,8.699434536755111E-4,9606,Homo sapiens,"PPP2R1B","","R-HSA-5672961;R-HSA-5672957"
R-HSA-5357905,"Regulation of TNFR1 signaling",1,41,0.002714512711864407,0.4999973792276674,0.4999973792276674,1,17,0.001232419892706974,9606,Homo sapiens,"IMP4","","R-HSA-8863101"
R-HSA-9013423,"RAC3 GTPase cycle",2,100,0.0066207627118644065,0.5038238525649854,0.5038238525649854,1,6,4.3497172683775554E-4,9606,Homo sapiens,"TFRC;SLC1A5","","R-HSA-9018808"
R-HSA-1852241,"Organelle biogenesis and maintenance",6,338,0.022378177966101694,0.507434844860203,0.507434844860203,14,86,0.0062345947513411624,9606,Homo sapiens,"CDK1;TFB2M;TFB1M;CKAP5","","R-HSA-5626228;R-HSA-1592250;R-HSA-1592252;R-HSA-5626227;R-HSA-5626681;R-HSA-5617816;R-HSA-5638009;R-HSA-1592232;R-HSA-1592236;R-HSA-5626220;R-HSA-5626223;R-HSA-2466367;R-HSA-2466392;R-HSA-5626699"
R-HSA-5693616,"Presynaptic phase of homologous DNA pairing and strand exchange",1,42,0.002780720338983051,0.5083909044928641,0.5083909044928641,2,7,5.074670146440482E-4,9606,Homo sapiens,"CHEK1","","R-HSA-5685230;R-HSA-5685242"
R-HSA-110328,"Recognition and association of DNA glycosylase with site containing an affected pyrimidine",1,42,0.002780720338983051,0.5083909044928641,0.5083909044928641,2,21,0.0015224010439321444,9606,Homo sapiens,"UNG","","R-HSA-110157;R-HSA-110156"
R-HSA-8964539,"Glutamate and glutamine metabolism",1,42,0.002780720338983051,0.5083909044928641,0.5083909044928641,1,14,0.0010149340292880964,9606,Homo sapiens,"PYCR1","","R-HSA-70664"
R-HSA-3296482,"Defects in vitamin and cofactor metabolism",1,42,0.002780720338983051,0.5083909044928641,0.5083909044928641,1,20,0.0014499057561258518,9606,Homo sapiens,"ACACA","","R-HSA-3323184"
R-HSA-975956,"Nonsense Mediated Decay (NMD) independent of the Exon Junction Complex (EJC)",2,101,0.006686970338983051,0.5090938243449109,0.5090938243449109,1,1,7.24952878062926E-5,9606,Homo sapiens,"RPL22L1;PABPC1","","R-HSA-927789"
R-HSA-9696273,"RND1 GTPase cycle",1,43,0.0028469279661016947,0.516644071266956,0.516644071266956,1,2,1.449905756125852E-4,9606,Homo sapiens,"TFRC","","R-HSA-9696271"
R-HSA-3232142,"SUMOylation of ubiquitinylation proteins",1,43,0.0028469279661016947,0.516644071266956,0.516644071266956,1,3,2.1748586341887777E-4,9606,Homo sapiens,"AAAS","","R-HSA-5228523"
R-HSA-3371511,"HSF1 activation",1,43,0.0028469279661016947,0.516644071266956,0.516644071266956,1,7,5.074670146440482E-4,9606,Homo sapiens,"HSPH1","","R-HSA-4793819"
R-HSA-111933,"Calmodulin induced events",1,43,0.0028469279661016947,0.516644071266956,0.516644071266956,2,23,0.0016673916195447296,9606,Homo sapiens,"KPNA2","","R-HSA-9619127;R-HSA-112282"
R-HSA-111997,"CaM pathway",1,43,0.0028469279661016947,0.516644071266956,0.516644071266956,2,24,0.0017398869073510222,9606,Homo sapiens,"KPNA2","","R-HSA-9619127;R-HSA-112282"
R-HSA-1839126,"FGFR2 mutant receptor activation",1,43,0.0028469279661016947,0.516644071266956,0.516644071266956,1,18,0.0013049151805132667,9606,Homo sapiens,"POLR2H","","R-HSA-8851710"
R-HSA-162599,"Late Phase of HIV Life Cycle",3,163,0.010791843220338984,0.5199930309484059,0.5199930309484059,48,78,0.005654632448890822,9606,Homo sapiens,"TAF9;POLR2H;AAAS","","R-HSA-167111;R-HSA-167115;R-HSA-167113;R-HSA-167118;R-HSA-167181;R-HSA-167117;R-HSA-170706;R-HSA-170704;R-HSA-167121;R-HSA-167191;R-HSA-167130;R-HSA-167192;R-HSA-167128;R-HSA-167134;R-HSA-167196;R-HSA-167197;R-HSA-167133;R…
R-HSA-212300,"PRC2 methylates histones and DNA",1,44,0.002913135593220339,0.5247592175710081,0.5247592175710081,2,4,2.899811512251704E-4,9606,Homo sapiens,"DNMT1","","R-HSA-212222;R-HSA-212269"
R-HSA-180910,"Vpr-mediated nuclear import of PICs",1,44,0.002913135593220339,0.5247592175710081,0.5247592175710081,1,2,1.449905756125852E-4,9606,Homo sapiens,"AAAS","","R-HSA-180622"
R-HSA-9696270,"RND2 GTPase cycle",1,44,0.002913135593220339,0.5247592175710081,0.5247592175710081,1,2,1.449905756125852E-4,9606,Homo sapiens,"TFRC","","R-HSA-9696266"
R-HSA-3769402,"Deactivation of the beta-catenin transactivating complex",1,44,0.002913135593220339,0.5247592175710081,0.5247592175710081,3,14,0.0010149340292880964,9606,Homo sapiens,"TCF3","","R-HSA-3361751;R-HSA-3364042;R-HSA-5665608"
R-HSA-3899300,"SUMOylation of transcription cofactors",1,44,0.002913135593220339,0.5247592175710081,0.5247592175710081,2,27,0.0019573727707699,9606,Homo sapiens,"DDX5","","R-HSA-3900194;R-HSA-3900177"
R-HSA-5689896,"Ovarian tumor domain proteases",1,44,0.002913135593220339,0.5247592175710081,0.5247592175710081,1,14,0.0010149340292880964,9606,Homo sapiens,"CDK1","","R-HSA-8940100"
R-HSA-9705671,"SARS-CoV-2 activates/modulates innate and adaptive immune responses",4,226,0.01496292372881356,0.5309444857868963,0.5309444857868963,5,47,0.003407278526895752,9606,Homo sapiens,"LARP1;G3BP1;AAAS;KPNA2","","R-HSA-9705299;R-HSA-9760510;R-HSA-9768142;R-HSA-9729481;R-HSA-9708889"
R-HSA-6785470,"tRNA processing in the mitochondrion",1,45,0.002979343220338983,0.5327386426318448,0.5327386426318448,2,3,2.1748586341887777E-4,9606,Homo sapiens,"ELAC2","","R-HSA-6786854;R-HSA-6785722"
R-HSA-5693579,"Homologous DNA Pairing and Strand Exchange",1,45,0.002979343220338983,0.5327386426318448,0.5327386426318448,2,10,7.249528780629259E-4,9606,Homo sapiens,"CHEK1","","R-HSA-5685230;R-HSA-5685242"
R-HSA-165054,"Rev-mediated nuclear export of HIV RNA",1,45,0.002979343220338983,0.5327386426318448,0.5327386426318448,2,10,7.249528780629259E-4,9606,Homo sapiens,"AAAS","","R-HSA-165043;R-HSA-165047"
R-HSA-2046106,"alpha-linolenic acid (ALA) metabolism",1,45,0.002979343220338983,0.5327386426318448,0.5327386426318448,2,15,0.001087429317094389,9606,Homo sapiens,"FADS2","","R-HSA-2046084;R-HSA-2046099"
R-HSA-72764,"Eukaryotic Translation Termination",2,106,0.007018008474576272,0.5348903894961923,0.5348903894961923,4,5,3.6247643903146296E-4,9606,Homo sapiens,"TRMT112;RPL22L1","","R-HSA-141671;R-HSA-141691;R-HSA-141673;R-HSA-6800138"
R-HSA-6811434,"COPI-dependent Golgi-to-ER retrograde traffic",2,107,0.0070842161016949155,0.5399375026599282,0.5399375026599282,2,11,7.974481658692185E-4,9606,Homo sapiens,"KIF22;KIF11","","R-HSA-6811426;R-HSA-6811423"
R-HSA-2173782,"Binding and Uptake of Ligands by Scavenger Receptors",3,168,0.011122881355932203,0.5402658875039424,0.5402658875039424,5,33,0.0023923444976076554,9606,Homo sapiens,"SCARB1;HSPH1;IGJ","","R-HSA-2512800;R-HSA-2247514;R-HSA-2197645;R-HSA-2203516;R-HSA-2197646"
R-HSA-159231,"Transport of Mature mRNA Derived from an Intronless Transcript",1,46,0.0030455508474576272,0.5405846075233219,0.5405846075233219,3,3,2.1748586341887777E-4,9606,Homo sapiens,"AAAS","","R-HSA-158441;R-HSA-77594;R-HSA-158447"
R-HSA-8953750,"Transcriptional Regulation by E2F6",1,46,0.0030455508474576272,0.5405846075233219,0.5405846075233219,3,33,0.0023923444976076554,9606,Homo sapiens,"CHEK1","","R-HSA-9007546;R-HSA-9007539;R-HSA-9007591"
R-HSA-8964043,"Plasma lipoprotein clearance",1,46,0.0030455508474576272,0.5405846075233219,0.5405846075233219,2,35,0.0025373350732202406,9606,Homo sapiens,"SCARB1","","R-HSA-349637;R-HSA-349638"
R-HSA-159234,"Transport of Mature mRNAs Derived from Intronless Transcripts",1,47,0.003111758474576271,0.5482993357969065,0.5482993357969065,9,9,6.524575902566333E-4,9606,Homo sapiens,"AAAS","","R-HSA-77587;R-HSA-158481;R-HSA-159046;R-HSA-158484;R-HSA-159050;R-HSA-158441;R-HSA-77594;R-HSA-158447;R-HSA-111439"
R-HSA-3371568,"Attenuation phase",1,47,0.003111758474576271,0.5482993357969065,0.5482993357969065,3,5,3.6247643903146296E-4,9606,Homo sapiens,"HSPH1","","R-HSA-3371554;R-HSA-5082369;R-HSA-5082384"
R-HSA-177243,"Interactions of Rev with host cellular proteins",1,47,0.003111758474576271,0.5482993357969065,0.5482993357969065,4,16,0.0011599246049006815,9606,Homo sapiens,"AAAS","","R-HSA-165043;R-HSA-180710;R-HSA-165047;R-HSA-180732"
R-HSA-176033,"Interactions of Vpr with host cellular proteins",1,47,0.003111758474576271,0.5482993357969065,0.5482993357969065,1,4,2.899811512251704E-4,9606,Homo sapiens,"AAAS","","R-HSA-180622"
R-HSA-168271,"Transport of Ribonucleoproteins into the Host Nucleus",1,48,0.0031779661016949155,0.5558850141019545,0.5558850141019545,1,4,2.899811512251704E-4,9606,Homo sapiens,"AAAS","","R-HSA-168337"
R-HSA-9670095,"Inhibition of DNA recombination at telomere",1,48,0.0031779661016949155,0.5558850141019545,0.5558850141019545,1,4,2.899811512251704E-4,9606,Homo sapiens,"POLR2H","","R-HSA-9670149"
R-HSA-111996,"Ca-dependent events",1,48,0.0031779661016949155,0.5558850141019545,0.5558850141019545,2,27,0.0019573727707699,9606,Homo sapiens,"KPNA2","","R-HSA-9619127;R-HSA-112282"
R-HSA-73817,"Purine ribonucleoside monophosphate biosynthesis",1,48,0.0031779661016949155,0.5558850141019545,0.5558850141019545,1,17,0.001232419892706974,9606,Homo sapiens,"ADSS","","R-HSA-111524"
R-HSA-167200,"Formation of HIV-1 elongation complex containing HIV-1 Tat",1,49,0.0032441737288135594,0.5633437927956984,0.5633437927956984,4,5,3.6247643903146296E-4,9606,Homo sapiens,"POLR2H","","R-HSA-170706;R-HSA-170704;R-HSA-167191;R-HSA-167196"
R-HSA-445355,"Smooth Muscle Contraction",1,49,0.0032441737288135594,0.5633437927956984,0.5633437927956984,4,11,7.974481658692185E-4,9606,Homo sapiens,"PELO","","R-HSA-445700;R-HSA-445699;R-HSA-445704;R-HSA-445705"
R-HSA-9609736,"Assembly and cell surface presentation of NMDA receptors",1,49,0.0032441737288135594,0.5633437927956984,0.5633437927956984,2,23,0.0016673916195447296,9606,Homo sapiens,"LIN7C","","R-HSA-9610627;R-HSA-9610408"
R-HSA-5675221,"Negative regulation of MAPK pathway",1,49,0.0032441737288135594,0.5633437927956984,0.5633437927956984,1,17,0.001232419892706974,9606,Homo sapiens,"PPP2R1B","","R-HSA-5675431"
R-HSA-1989781,"PPARA activates gene expression",3,175,0.011586334745762712,0.5678078754870906,0.5678078754870906,2,41,0.002972306800057996,9606,Homo sapiens,"HMGCS1","","R-HSA-1655848;R-HSA-1989760"
R-HSA-442755,"Activation of NMDA receptors and postsynaptic events",2,113,0.00748146186440678,0.569420912779468,0.569420912779468,4,71,0.005147165434246774,9606,Homo sapiens,"KPNA2;LIN7C","","R-HSA-9610627;R-HSA-9619127;R-HSA-9610408;R-HSA-112282"
R-HSA-111885,"Opioid Signalling",2,113,0.00748146186440678,0.569420912779468,0.569420912779468,3,59,0.0042772219805712625,9606,Homo sapiens,"PPP2R1B;KPNA2","","R-HSA-9619127;R-HSA-112282;R-HSA-201790"
R-HSA-167152,"Formation of HIV elongation complex in the absence of HIV Tat",1,50,0.0033103813559322032,0.5706777865433178,0.5706777865433178,2,2,1.449905756125852E-4,9606,Homo sapiens,"POLR2H","","R-HSA-167077;R-HSA-167084"
R-HSA-167169,"HIV Transcription Elongation",1,50,0.0033103813559322032,0.5706777865433178,0.5706777865433178,14,15,0.001087429317094389,9606,Homo sapiens,"POLR2H","","R-HSA-167072;R-HSA-167147;R-HSA-167083;R-HSA-167087;R-HSA-167181;R-HSA-167085;R-HSA-170706;R-HSA-170704;R-HSA-167089;R-HSA-167478;R-HSA-167191;R-HSA-167192;R-HSA-167196;R-HSA-167197"
R-HSA-167246,"Tat-mediated elongation of the HIV-1 transcript",1,50,0.0033103813559322032,0.5706777865433178,0.5706777865433178,7,8,5.799623024503408E-4,9606,Homo sapiens,"POLR2H","","R-HSA-170706;R-HSA-170704;R-HSA-167191;R-HSA-167192;R-HSA-167196;R-HSA-167197;R-HSA-167181"
R-HSA-9711097,"Cellular response to starvation",3,176,0.011652542372881356,0.5716594592802169,0.5716594592802169,6,28,0.0020298680585761927,9606,Homo sapiens,"ASNS;RPL22L1","","R-HSA-9633008;R-HSA-1791118;R-HSA-9635915;R-HSA-9633742;R-HSA-9634669;R-HSA-9633005"
R-HSA-192823,"Viral mRNA Translation",2,114,0.007547669491525424,0.5742005334505919,0.5742005334505919,2,2,1.449905756125852E-4,9606,Homo sapiens,"RPL22L1;GRSF1","","R-HSA-192704;R-HSA-192841"
R-HSA-68867,"Assembly of the pre-replicative complex",2,114,0.007547669491525424,0.5742005334505919,0.5742005334505919,1,23,0.0016673916195447296,9606,Homo sapiens,"UBE2S;UBE2C","","R-HSA-68712"
R-HSA-400206,"Regulation of lipid metabolism by PPARalpha",3,177,0.01171875,0.5754898512398074,0.5754898512398074,2,44,0.003189792663476874,9606,Homo sapiens,"HMGCS1","","R-HSA-1655848;R-HSA-1989760"
R-HSA-4570464,"SUMOylation of RNA binding proteins",1,51,0.0033765889830508476,0.5778890749080006,0.5778890749080006,1,4,2.899811512251704E-4,9606,Homo sapiens,"AAAS","","R-HSA-4570493"
R-HSA-110329,"Cleavage of the damaged pyrimidine ",1,51,0.0033765889830508476,0.5778890749080006,0.5778890749080006,2,20,0.0014499057561258518,9606,Homo sapiens,"UNG","","R-HSA-110215;R-HSA-110217"
R-HSA-73928,"Depyrimidination",1,51,0.0033765889830508476,0.5778890749080006,0.5778890749080006,4,41,0.002972306800057996,9606,Homo sapiens,"UNG","","R-HSA-110215;R-HSA-110217;R-HSA-110157;R-HSA-110156"
R-HSA-75893,"TNF signaling",1,51,0.0033765889830508476,0.5778890749080006,0.5778890749080006,1,32,0.002319849209801363,9606,Homo sapiens,"IMP4","","R-HSA-8863101"
R-HSA-1433557,"Signaling by SCF-KIT",1,51,0.0033765889830508476,0.5778890749080006,0.5778890749080006,1,39,0.002827316224445411,9606,Homo sapiens,"CHEK1","","R-HSA-205328"
R-HSA-162587,"HIV Life Cycle",3,178,0.011784957627118644,0.5792989190988919,0.5792989190988919,48,117,0.008481948673336234,9606,Homo sapiens,"TAF9;POLR2H;AAAS","","R-HSA-167111;R-HSA-167115;R-HSA-167113;R-HSA-167118;R-HSA-167181;R-HSA-167117;R-HSA-170706;R-HSA-170704;R-HSA-167121;R-HSA-167191;R-HSA-167130;R-HSA-167192;R-HSA-167128;R-HSA-167134;R-HSA-167196;R-HSA-167197;R-HSA-167133;R-HSA-9613490;…
R-HSA-156581,"Methylation",1,52,0.0034427966101694915,0.5849797029313506,0.5849797029313506,1,13,9.424387414818037E-4,9606,Homo sapiens,"TRMT112","","R-HSA-6800149"
R-HSA-168333,"NEP/NS2 Interacts with the Cellular Export Machinery",1,53,0.003509004237288136,0.5919516817042354,0.5919516817042354,1,2,1.449905756125852E-4,9606,Homo sapiens,"AAAS","","R-HSA-168880"
R-HSA-6783310,"Fanconi Anemia Pathway",1,53,0.003509004237288136,0.5919516817042354,0.5919516817042354,4,15,0.001087429317094389,9606,Homo sapiens,"UBE2T","","R-HSA-6785361;R-HSA-6788385;R-HSA-6785342;R-HSA-6788392"
R-HSA-1489509,"DAG and IP3 signaling",1,53,0.003509004237288136,0.5919516817042354,0.5919516817042354,2,28,0.0020298680585761927,9606,Homo sapiens,"KPNA2","","R-HSA-9619127;R-HSA-112282"
R-HSA-69601,"Ubiquitin Mediated Degradation of Phosphorylated Cdc25A",1,54,0.0035752118644067797,0.5988069889281726,0.5988069889281726,1,4,2.899811512251704E-4,9606,Homo sapiens,"CHEK1","","R-HSA-69604"
R-HSA-69613,"p53-Independent G1/S DNA damage checkpoint",1,54,0.0035752118644067797,0.5988069889281726,0.5988069889281726,1,4,2.899811512251704E-4,9606,Homo sapiens,"CHEK1","","R-HSA-69604"
R-HSA-69610,"p53-Independent DNA Damage Response",1,54,0.0035752118644067797,0.5988069889281726,0.5988069889281726,1,4,2.899811512251704E-4,9606,Homo sapiens,"CHEK1","","R-HSA-69604"
R-HSA-168274,"Export of Viral Ribonucleoproteins from Nucleus",1,54,0.0035752118644067797,0.5988069889281726,0.5988069889281726,1,5,3.6247643903146296E-4,9606,Homo sapiens,"AAAS","","R-HSA-168880"
R-HSA-9675135,"Diseases of DNA repair",1,54,0.0035752118644067797,0.5988069889281726,0.5988069889281726,2,34,0.002464839785413948,9606,Homo sapiens,"MSH6","","R-HSA-5577244;R-HSA-5632970"
R-HSA-156827,"L13a-mediated translational silencing of Ceruloplasmin expression",2,120,0.007944915254237288,0.6020665401702765,0.6020665401702765,2,3,2.1748586341887777E-4,9606,Homo sapiens,"RPL22L1;PABPC1","","R-HSA-156823;R-HSA-156826"
R-HSA-8854050,"FBXL7 down-regulates AURKA during mitotic entry and in early mitosis",1,55,0.0036414194915254236,0.6055475694675861,0.6055475694675861,2,6,4.3497172683775554E-4,9606,Homo sapiens,"AURKB","","R-HSA-8854041;R-HSA-8853496"
R-HSA-2046104,"alpha-linolenic (omega3) and linoleic (omega6) acid metabolism",1,55,0.0036414194915254236,0.6055475694675861,0.6055475694675861,4,25,0.0018123821951573148,9606,Homo sapiens,"FADS2","","R-HSA-2046084;R-HSA-2046099;R-HSA-2046097;R-HSA-2046096"
R-HSA-6781823,"Formation of TC-NER Pre-Incision Complex",1,56,0.003707627118644068,0.6121753358928489,0.6121753358928489,7,7,5.074670146440482E-4,9606,Homo sapiens,"POLR2H","","R-HSA-6782069;R-HSA-6782004;R-HSA-6781840;R-HSA-6781824;R-HSA-6781867;R-HSA-6781818;R-HSA-6781833"
R-HSA-72165,"mRNA Splicing - Minor Pathway",1,56,0.003707627118644068,0.6121753358928489,0.6121753358928489,5,5,3.6247643903146296E-4,9606,Homo sapiens,"POLR2H","","R-HSA-75079;R-HSA-75081;R-HSA-75080;R-HSA-75083;R-HSA-75082"
R-HSA-450408,"AUF1 (hnRNP D0) binds and destabilizes mRNA",1,56,0.003707627118644068,0.6121753358928489,0.6121753358928489,2,4,2.899811512251704E-4,9606,Homo sapiens,"PABPC1","","R-HSA-450551;R-HSA-450580"
R-HSA-5693571,"Nonhomologous End-Joining (NHEJ)",1,56,0.003707627118644068,0.6121753358928489,0.6121753358928489,4,13,9.424387414818037E-4,9606,Homo sapiens,"RIF1","","R-HSA-5686900;R-HSA-5686704;R-HSA-5693599;R-HSA-5686685"
R-HSA-927802,"Nonsense-Mediated Decay (NMD)",2,124,0.008209745762711865,0.619869788093682,0.619869788093682,6,6,4.3497172683775554E-4,9606,Homo sapiens,"RPL22L1;PABPC1","","R-HSA-927836;R-HSA-927789;R-HSA-927832;R-HSA-927830;R-HSA-927813;R-HSA-927889"
R-HSA-975957,"Nonsense Mediated Decay (NMD) enhanced by the Exon Junction Complex (EJC)",2,124,0.008209745762711865,0.619869788093682,0.619869788093682,5,5,3.6247643903146296E-4,9606,Homo sapiens,"RPL22L1;PABPC1","","R-HSA-927836;R-HSA-927832;R-HSA-927830;R-HSA-927813;R-HSA-927889"
R-HSA-5655253,"Signaling by FGFR2 in disease",1,58,0.003840042372881356,0.6250999184082824,0.6250999184082824,1,28,0.0020298680585761927,9606,Homo sapiens,"POLR2H","","R-HSA-8851710"
R-HSA-3371571,"HSF1-dependent transactivation",1,59,0.00390625,0.6314004029324185,0.6314004029324185,4,8,5.799623024503408E-4,9606,Homo sapiens,"HSPH1","","R-HSA-3371554;R-HSA-5082356;R-HSA-5082369;R-HSA-5082384"
R-HSA-74160,"Gene expression (Transcription)",30,1860,0.12314618644067797,0.6335868189460812,0.6335868189460812,126,1006,0.07293025953313034,9606,Homo sapiens,"DNMT1;GTF3C4;UHRF1;TAF9;DDX21;AAAS;AURKB;CCNB1;PPP2R1B;XPO5;CHEK1;POLR2H;UBE2C;ELAC2;CD3EAP;TFB2M;LRPPRC;TPX2;POLR1A;UBE2S;POLR1B;POLR1C;CDK1;POLR1E;TCF3","","R-HSA-113409;R-HSA-112385;R-HSA-113411;R-HSA-5334099;R-HSA-113413;R-HSA-113412;R…
R-HSA-983231,"Factors involved in megakaryocyte development and platelet production",3,194,0.01284427966101695,0.6372590349993612,0.6372590349993612,5,43,0.0031172973756705812,9606,Homo sapiens,"KIF22;KIF11;AKAP1","","R-HSA-984671;R-HSA-984606;R-HSA-983259;R-HSA-992708;R-HSA-983266"
R-HSA-432722,"Golgi Associated Vesicle Biogenesis",1,61,0.004038665254237288,0.643686702255142,0.643686702255142,4,7,5.074670146440482E-4,9606,Homo sapiens,"TFRC","","R-HSA-421831;R-HSA-421836;R-HSA-421835;R-HSA-421833"
R-HSA-8866654,"E3 ubiquitin ligases ubiquitinate target proteins",1,61,0.004038665254237288,0.643686702255142,0.643686702255142,2,16,0.0011599246049006815,9606,Homo sapiens,"UBE2C","","R-HSA-8939323;R-HSA-8939335"
R-HSA-8956320,"Nucleotide biosynthesis",1,61,0.004038665254237288,0.643686702255142,0.643686702255142,1,23,0.0016673916195447296,9606,Homo sapiens,"ADSS","","R-HSA-111524"
R-HSA-9679506,"SARS-CoV Infections",8,516,0.03416313559322034,0.6449740754602834,0.6449740754602834,9,329,0.023850949688270263,9606,Homo sapiens,"DDX5;LARP1;G3BP1;DDX20;GEMIN5;AAAS;KPNA2;SRPK1","","R-HSA-9682631;R-HSA-9694406;R-HSA-9729330;R-HSA-9705299;R-HSA-191786;R-HSA-9760510;R-HSA-9768142;R-HSA-9729481;R-HSA-9708889"
R-HSA-72613,"Eukaryotic Translation Initiation",2,130,0.008606991525423728,0.645418471317722,0.645418471317722,6,21,0.0015224010439321444,9606,Homo sapiens,"RPL22L1;PABPC1","","R-HSA-72673;R-HSA-72672;R-HSA-156823;R-HSA-156826;R-HSA-156808;R-HSA-72671"
R-HSA-72737,"Cap-dependent Translation Initiation",2,130,0.008606991525423728,0.645418471317722,0.645418471317722,4,18,0.0013049151805132667,9606,Homo sapiens,"RPL22L1;PABPC1","","R-HSA-72673;R-HSA-72672;R-HSA-156808;R-HSA-72671"
R-HSA-72649,"Translation initiation complex formation",1,62,0.0041048728813559325,0.649676005712339,0.649676005712339,1,2,1.449905756125852E-4,9606,Homo sapiens,"PABPC1","","R-HSA-156808"
R-HSA-4551638,"SUMOylation of chromatin organization proteins",1,62,0.0041048728813559325,0.649676005712339,0.649676005712339,2,15,0.001087429317094389,9606,Homo sapiens,"AAAS","","R-HSA-4615987;R-HSA-4615872"
R-HSA-112382,"Formation of RNA Pol II elongation complex ",1,63,0.004171080508474576,0.6555650225920507,0.6555650225920507,2,2,1.449905756125852E-4,9606,Homo sapiens,"POLR2H","","R-HSA-112379;R-HSA-112381"
R-HSA-6811436,"COPI-independent Golgi-to-ER retrograde traffic",1,63,0.004171080508474576,0.6555650225920507,0.6555650225920507,3,7,5.074670146440482E-4,9606,Homo sapiens,"BICD2","","R-HSA-8849350;R-HSA-8849348;R-HSA-8849353"
R-HSA-73929,"Base-Excision Repair, AP Site Formation",1,63,0.004171080508474576,0.6555650225920507,0.6555650225920507,4,64,0.004639698419602726,9606,Homo sapiens,"UNG","","R-HSA-110215;R-HSA-110217;R-HSA-110157;R-HSA-110156"
R-HSA-2559583,"Cellular Senescence",3,200,0.013241525423728813,0.6575093953901854,0.6575093953901854,6,90,0.006524575902566333,9606,Homo sapiens,"UBE2S;UBE2C;CDK1","","R-HSA-3790137;R-HSA-3788705;R-HSA-3790130;R-HSA-3788725;R-HSA-3788724;R-HSA-3788708"
R-HSA-75955,"RNA Polymerase II Transcription Elongation",1,64,0.00423728813559322,0.6613554256201746,0.6613554256201746,8,8,5.799623024503408E-4,9606,Homo sapiens,"POLR2H","","R-HSA-112385;R-HSA-113412;R-HSA-112379;R-HSA-113402;R-HSA-112381;R-HSA-112396;R-HSA-113407;R-HSA-112383"
R-HSA-72662,"Activation of the mRNA upon binding of the cap-binding complex and eIFs, and subsequent binding to 43S",1,66,0.004369703389830508,0.6726469425265587,0.6726469425265587,1,6,4.3497172683775554E-4,9606,Homo sapiens,"PABPC1","","R-HSA-156808"
R-HSA-201722,"Formation of the beta-catenin:TCF transactivating complex",1,67,0.004435911016949153,0.6781512647301857,0.6781512647301857,13,13,9.424387414818037E-4,9606,Homo sapiens,"TCF3","","R-HSA-3299569;R-HSA-4411367;R-HSA-3322422;R-HSA-3451153;R-HSA-3364026;R-HSA-3322427;R-HSA-3322424;R-HSA-4411372;R-HSA-201712;R-HSA-4411351;R-HSA-3364014;R-HSA-4411357;R-HSA-3451147"
R-HSA-112043,"PLC beta mediated events",1,67,0.004435911016949153,0.6781512647301857,0.6781512647301857,2,32,0.002319849209801363,9606,Homo sapiens,"KPNA2","","R-HSA-9619127;R-HSA-112282"
R-HSA-8978934,"Metabolism of cofactors",1,68,0.004502118644067797,0.6835633906302496,0.6835633906302496,1,28,0.0020298680585761927,9606,Homo sapiens,"DHFR","","R-HSA-1497794"
R-HSA-352230,"Amino acid transport across the plasma membrane",1,69,0.004568326271186441,0.6888848585183035,0.6888848585183035,2,36,0.0026098303610265334,9606,Homo sapiens,"SLC1A5","","R-HSA-352385;R-HSA-352379"
R-HSA-450294,"MAP kinase activation",1,69,0.004568326271186441,0.6888848585183035,0.6888848585183035,1,32,0.002319849209801363,9606,Homo sapiens,"PPP2R1B","","R-HSA-199959"
R-HSA-373755,"Semaphorin interactions",1,71,0.004700741525423728,0.6992618460150021,0.6992618460150021,1,41,0.002972306800057996,9606,Homo sapiens,"PELO","","R-HSA-434990"
R-HSA-163685,"Integration of energy metabolism",2,145,0.00960010593220339,0.7033472056083906,0.7033472056083906,6,62,0.0044947078439901405,9606,Homo sapiens,"PPP2R1B;ACACA","","R-HSA-163750;R-HSA-163688;R-HSA-164056;R-HSA-163769;R-HSA-163689;R-HSA-163743"
R-HSA-69615,"G1/S DNA Damage Checkpoints",1,72,0.004766949152542373,0.7043203160599477,0.7043203160599477,1,26,0.0018848774829636073,9606,Homo sapiens,"CHEK1","","R-HSA-69604"
R-HSA-68949,"Orc1 removal from chromatin",1,73,0.004833156779661017,0.7092940297911998,0.7092940297911998,1,4,2.899811512251704E-4,9606,Homo sapiens,"CDK1","","R-HSA-68944"
R-HSA-112040,"G-protein mediated events",1,73,0.004833156779661017,0.7092940297911998,0.7092940297911998,2,41,0.002972306800057996,9606,Homo sapiens,"KPNA2","","R-HSA-9619127;R-HSA-112282"
R-HSA-8878166,"Transcriptional regulation by RUNX2",2,147,0.009732521186440678,0.7104480384345586,0.7104480384345586,1,84,0.006089604175728578,9606,Homo sapiens,"CCNB1;CDK1","","R-HSA-9009282"
R-HSA-2132295,"MHC class II antigen presentation",2,149,0.009864936440677966,0.7174067055146602,0.7174067055146602,1,26,0.0018848774829636073,9606,Homo sapiens,"KIF22;KIF11","","R-HSA-2213248"
R-HSA-9013026,"RHOB GTPase cycle",1,75,0.004965572033898305,0.718992823282008,0.718992823282008,1,6,4.3497172683775554E-4,9606,Homo sapiens,"TFRC","","R-HSA-9013024"
R-HSA-5693606,"DNA Double Strand Break Response",1,75,0.004965572033898305,0.718992823282008,0.718992823282008,2,48,0.0034797738147020443,9606,Homo sapiens,"KPNA2","","R-HSA-5684006;R-HSA-5684008"
R-HSA-2262752,"Cellular responses to stress",15,1001,0.0662738347457627,0.7192110700686769,0.7192110700686769,29,444,0.03218790778599391,9606,Homo sapiens,"EXOSC7;DNAJA1;HSPH1;UBE2C;UBE2S;EXOSC8;HSPA4L;CDK1;ASNS;RPL22L1;AAAS;LRPPRC","","R-HSA-3790137;R-HSA-3790130;R-HSA-3788725;R-HSA-163214;R-HSA-5082369;R-HSA-3788724;R-HSA-3371518;R-HSA-3371554;R-HSA-4793819;R-HSA-1791118;R-HSA-3788705;R-HSA-963…
R-HSA-1650814,"Collagen biosynthesis and modifying enzymes",1,76,0.005031779661016949,0.7237206621184156,0.7237206621184156,1,51,0.0036972596781209223,9606,Homo sapiens,"P4HA1","","R-HSA-1650808"
R-HSA-191273,"Cholesterol biosynthesis",1,77,0.0050979872881355935,0.7283692635674042,0.7283692635674042,1,35,0.0025373350732202406,9606,Homo sapiens,"HMGCS1","","R-HSA-191323"
R-HSA-9013408,"RHOG GTPase cycle",1,78,0.005164194915254237,0.7329399504866863,0.7329399504866863,1,6,4.3497172683775554E-4,9606,Homo sapiens,"TFRC","","R-HSA-9014449"
R-HSA-448424,"Interleukin-17 signaling",1,78,0.005164194915254237,0.7329399504866863,0.7329399504866863,1,35,0.0025373350732202406,9606,Homo sapiens,"PPP2R1B","","R-HSA-199959"
R-HSA-8980692,"RHOA GTPase cycle",2,154,0.010195974576271187,0.7341918298490315,0.7341918298490315,1,6,4.3497172683775554E-4,9606,Homo sapiens,"TFRC;AAAS","","R-HSA-9013009"
R-HSA-9013106,"RHOC GTPase cycle",1,79,0.005230402542372881,0.7374340237348782,0.7374340237348782,1,6,4.3497172683775554E-4,9606,Homo sapiens,"TFRC","","R-HSA-9013110"
R-HSA-199992,"trans-Golgi Network Vesicle Budding",1,80,0.005296610169491525,0.7418527625359241,0.7418527625359241,4,19,0.0013774104683195593,9606,Homo sapiens,"TFRC","","R-HSA-421831;R-HSA-421836;R-HSA-421835;R-HSA-421833"
R-HSA-198725,"Nuclear Events (kinase and transcription factor activation)",1,80,0.005296610169491525,0.7418527625359241,0.7418527625359241,1,48,0.0034797738147020443,9606,Homo sapiens,"PPP2R1B","","R-HSA-199959"
R-HSA-8953897,"Cellular responses to stimuli",15,1019,0.0674655720338983,0.743808571794234,0.743808571794234,29,475,0.03443526170798898,9606,Homo sapiens,"EXOSC7;DNAJA1;HSPH1;UBE2C;UBE2S;EXOSC8;HSPA4L;CDK1;ASNS;RPL22L1;AAAS;LRPPRC","","R-HSA-3790137;R-HSA-3790130;R-HSA-3788725;R-HSA-163214;R-HSA-5082369;R-HSA-3788724;R-HSA-3371518;R-HSA-3371554;R-HSA-4793819;R-HSA-1791118;R-HSA-3788705;R-HSA-9635…
R-HSA-159236,"Transport of Mature mRNA derived from an Intron-Containing Transcript",1,81,0.005362817796610169,0.7461974248374708,0.7461974248374708,3,4,2.899811512251704E-4,9606,Homo sapiens,"AAAS","","R-HSA-75097;R-HSA-75096;R-HSA-75098"
R-HSA-1445148,"Translocation of SLC2A4 (GLUT4) to the plasma membrane",1,81,0.005362817796610169,0.7461974248374708,0.7461974248374708,3,15,0.001087429317094389,9606,Homo sapiens,"TBC1D4","","R-HSA-1445143;R-HSA-1445149;R-HSA-1445144"
R-HSA-3108214,"SUMOylation of DNA damage response and repair proteins",1,81,0.005362817796610169,0.7461974248374708,0.7461974248374708,4,24,0.0017398869073510222,9606,Homo sapiens,"AAAS","","R-HSA-3000348;R-HSA-3000399;R-HSA-5228508;R-HSA-3000411"
R-HSA-4086398,"Ca2+ pathway",1,81,0.005362817796610169,0.7461974248374708,0.7461974248374708,2,27,0.0019573727707699,9606,Homo sapiens,"TCF3","","R-HSA-8944362;R-HSA-4411365"
R-HSA-75105,"Fatty acyl-CoA biosynthesis",1,81,0.005362817796610169,0.7461974248374708,0.7461974248374708,1,24,0.0017398869073510222,9606,Homo sapiens,"ACACA","","R-HSA-200555"
R-HSA-9694635,"Translation of Structural Proteins",1,81,0.005362817796610169,0.7461974248374708,0.7461974248374708,1,44,0.003189792663476874,9606,Homo sapiens,"SRPK1","","R-HSA-9729330"
R-HSA-1226099,"Signaling by FGFR in disease",1,82,0.005429025423728814,0.7504692476634014,0.7504692476634014,1,99,0.007177033492822967,9606,Homo sapiens,"POLR2H","","R-HSA-8851710"
R-HSA-216083,"Integrin cell surface interactions",1,86,0.005693855932203389,0.76685217161022,0.76685217161022,7,55,0.003987240829346092,9606,Homo sapiens,"PELO","","R-HSA-4084910;R-HSA-2484965;R-HSA-114563;R-HSA-2467436;R-HSA-216040;R-HSA-2327695;R-HSA-4084912"
R-HSA-5654738,"Signaling by FGFR2",1,88,0.005826271186440678,0.7746372787424034,0.7746372787424034,4,46,0.003334783239089459,9606,Homo sapiens,"POLR2H","","R-HSA-6803527;R-HSA-6803523;R-HSA-6803838;R-HSA-6803836"
R-HSA-72202,"Transport of Mature Transcript to Cytoplasm",1,90,0.005958686440677966,0.7821634165166476,0.7821634165166476,12,13,9.424387414818037E-4,9606,Homo sapiens,"AAAS","","R-HSA-77587;R-HSA-158481;R-HSA-159046;R-HSA-158484;R-HSA-159050;R-HSA-75097;R-HSA-75096;R-HSA-158441;R-HSA-75098;R-HSA-77594;R-HSA-158447;R-HSA-111439"
R-HSA-1483249,"Inositol phosphate metabolism",1,90,0.005958686440677966,0.7821634165166476,0.7821634165166476,1,71,0.005147165434246774,9606,Homo sapiens,"ISYNA1","","R-HSA-1855178"
R-HSA-9609507,"Protein localization",2,170,0.011255296610169491,0.7823109609358504,0.7823109609358504,10,53,0.0038422502537335075,9606,Homo sapiens,"TIMM9;TIMM23","","R-HSA-1299475;R-HSA-1299478;R-HSA-1299476;R-HSA-1307803;R-HSA-1955380;R-HSA-1299482;R-HSA-1299481;R-HSA-1299480;R-HSA-1299487;R-HSA-1299484"
R-HSA-9006931,"Signaling by Nuclear Receptors",5,387,0.025622351694915255,0.7836951029235701,0.7836951029235701,12,193,0.01399159054661447,9606,Homo sapiens,"DDX5;POLR2H;KPNA2","","R-HSA-9012315;R-HSA-9009533;R-HSA-9012319;R-HSA-9012209;R-HSA-9009536;R-HSA-9012208;R-HSA-9023859;R-HSA-9011971;R-HSA-9023861;R-HSA-9023860;R-HSA-9012196;R-HSA-9009526"
R-HSA-9707564,"Cytoprotection by HMOX1",1,91,0.006024894067796611,0.7858320648692956,0.7858320648692956,1,22,0.001594896331738437,9606,Homo sapiens,"LRPPRC","","R-HSA-163214"
R-HSA-9013404,"RAC2 GTPase cycle",1,92,0.0060911016949152545,0.7894391666859433,0.7894391666859433,1,10,7.249528780629259E-4,9606,Homo sapiens,"TFRC","","R-HSA-9014294"
R-HSA-1614635,"Sulfur amino acid metabolism",1,92,0.0060911016949152545,0.7894391666859433,0.7894391666859433,1,37,0.0026823256488328257,9606,Homo sapiens,"CBS","","R-HSA-1614524"
R-HSA-8951664,"Neddylation",3,249,0.016485699152542374,0.7926841391019566,0.7926841391019566,18,44,0.003189792663476874,9606,Homo sapiens,"DCAF16;DCUN1D5;DCAF13","","R-HSA-8956040;R-HSA-8956106;R-HSA-8952618;R-HSA-8952620;R-HSA-8952044;R-HSA-8956045;R-HSA-8955245;R-HSA-8956099;R-HSA-8956103;R-HSA-8952039;R-HSA-9755303;R-HSA-8952638;R-HSA-8952639;R-HSA-8952625;R-HSA-8952626;R-HSA-8955285;R-HSA-895…
R-HSA-975871,"MyD88 cascade initiated on plasma membrane",1,95,0.006289724576271186,0.7999013928900888,0.7999013928900888,1,58,0.00420472669276497,9606,Homo sapiens,"PPP2R1B","","R-HSA-199959"
R-HSA-168176,"Toll Like Receptor 5 (TLR5) Cascade",1,95,0.006289724576271186,0.7999013928900888,0.7999013928900888,1,59,0.0042772219805712625,9606,Homo sapiens,"PPP2R1B","","R-HSA-199959"
R-HSA-168142,"Toll Like Receptor 10 (TLR10) Cascade",1,95,0.006289724576271186,0.7999013928900888,0.7999013928900888,1,59,0.0042772219805712625,9606,Homo sapiens,"PPP2R1B","","R-HSA-199959"
R-HSA-195258,"RHO GTPase Effectors",4,326,0.021583686440677968,0.8018183915171502,0.8018183915171502,3,113,0.008191967522111062,9606,Homo sapiens,"PPP2R1B;CKAP5;AURKB;MAD2L1","","R-HSA-5666160;R-HSA-5666129;R-HSA-5666169"
R-HSA-438064,"Post NMDA receptor activation events",1,96,0.006355932203389831,0.8032724240569928,0.8032724240569928,2,39,0.002827316224445411,9606,Homo sapiens,"KPNA2","","R-HSA-9619127;R-HSA-112282"
R-HSA-9678108,"SARS-CoV-1 Infection",1,96,0.006355932203389831,0.8032724240569928,0.8032724240569928,1,114,0.008264462809917356,9606,Homo sapiens,"DDX5","","R-HSA-9682631"
R-HSA-156902,"Peptide chain elongation",1,97,0.006422139830508475,0.8065868829363926,0.8065868829363926,4,5,3.6247643903146296E-4,9606,Homo sapiens,"RPL22L1","","R-HSA-156915;R-HSA-156912;R-HSA-156923;R-HSA-156907"
R-HSA-2408522,"Selenoamino acid metabolism",2,180,0.011917372881355932,0.8083662898560141,0.8083662898560141,3,33,0.0023923444976076554,9606,Homo sapiens,"CBS;RPL22L1","","R-HSA-2408529;R-HSA-2408559;R-HSA-5333615"
R-HSA-8957322,"Metabolism of steroids",4,331,0.021914724576271187,0.8112149597879755,0.8112149597879755,5,245,0.017761345512541684,9606,Homo sapiens,"HMGCS1;ACACA","","R-HSA-1655848;R-HSA-2426150;R-HSA-2426160;R-HSA-191323;R-HSA-1655845"
R-HSA-72203,"Processing of Capped Intron-Containing Pre-mRNA",3,258,0.01708156779661017,0.8120053093139159,0.8120053093139159,27,32,0.002319849209801363,9606,Homo sapiens,"DDX5;POLR2H;AAAS","","R-HSA-72130;R-HSA-159046;R-HSA-75079;R-HSA-75081;R-HSA-159050;R-HSA-75080;R-HSA-72139;R-HSA-75083;R-HSA-75082;R-HSA-72143;R-HSA-111439;R-HSA-77587;R-HSA-158481;R-HSA-158484;R-HSA-75097;R-HSA-75096;R-HSA-75…
R-HSA-388841,"Costimulation by the CD28 family",1,99,0.006554555084745763,0.8130498509444574,0.8130498509444574,4,35,0.0025373350732202406,9606,Homo sapiens,"PPP2R1B","","R-HSA-388833;R-HSA-389532;R-HSA-390329;R-HSA-388809"
R-HSA-9010553,"Regulation of expression of SLITs and ROBOs",2,183,0.012115995762711865,0.8156249341279216,0.8156249341279216,2,20,0.0014499057561258518,9606,Homo sapiens,"RPL22L1;PABPC1","","R-HSA-9014652;R-HSA-9014610"
R-HSA-112310,"Neurotransmitter release cycle",1,100,0.0066207627118644065,0.8162002045202046,0.8162002045202046,2,37,0.0026823256488328257,9606,Homo sapiens,"LIN7C","","R-HSA-5336443;R-HSA-380574"
R-HSA-8986944,"Transcriptional Regulation by MECP2",1,100,0.0066207627118644065,0.8162002045202046,0.8162002045202046,1,77,0.005582137161084529,9606,Homo sapiens,"AURKB","","R-HSA-9023132"
R-HSA-5619102,"SLC transporter disorders",2,185,0.012248411016949153,0.8203269840465577,0.8203269840465577,2,65,0.0047121937074090185,9606,Homo sapiens,"AAAS;SLC27A4","","R-HSA-5661474;R-HSA-5627891"
R-HSA-162906,"HIV Infection",3,263,0.01741260593220339,0.8220693611560661,0.8220693611560661,51,160,0.011599246049006815,9606,Homo sapiens,"TAF9;POLR2H;AAAS","","R-HSA-180622;R-HSA-167181;R-HSA-167191;R-HSA-167192;R-HSA-167196;R-HSA-167197;R-HSA-9613490;R-HSA-167459;R-HSA-167072;R-HSA-167076;R-HSA-167077;R-HSA-9613498;R-HSA-167083;R-HSA-167087;R-HSA-167084;R-HSA-167468;R-HSA-167085;R-HSA-167090;R…
R-HSA-156842,"Eukaryotic Translation Elongation",1,102,0.006753177966101695,0.8223431473190417,0.8223431473190417,4,9,6.524575902566333E-4,9606,Homo sapiens,"RPL22L1","","R-HSA-156915;R-HSA-156912;R-HSA-156923;R-HSA-156907"
R-HSA-174824,"Plasma lipoprotein assembly, remodeling, and clearance",1,102,0.006753177966101695,0.8223431473190417,0.8223431473190417,2,85,0.00616209946353487,9606,Homo sapiens,"SCARB1","","R-HSA-349637;R-HSA-349638"
R-HSA-975138,"TRAF6 mediated induction of NFkB and MAP kinases upon TLR7/8 or 9 activation",1,102,0.006753177966101695,0.8223431473190417,0.8223431473190417,1,48,0.0034797738147020443,9606,Homo sapiens,"PPP2R1B","","R-HSA-199959"
R-HSA-72163,"mRNA Splicing - Major Pathway",2,187,0.01238082627118644,0.8249216375207558,0.8249216375207558,8,9,6.524575902566333E-4,9606,Homo sapiens,"DDX5;POLR2H","","R-HSA-72160;R-HSA-72130;R-HSA-156661;R-HSA-72139;R-HSA-72107;R-HSA-72124;R-HSA-72143;R-HSA-72127"
R-HSA-168164,"Toll Like Receptor 3 (TLR3) Cascade",1,103,0.006819385593220339,0.8253374903593802,0.8253374903593802,1,61,0.004422212556183848,9606,Homo sapiens,"PPP2R1B","","R-HSA-199959"
R-HSA-975155,"MyD88 dependent cascade initiated on endosome",1,103,0.006819385593220339,0.8253374903593802,0.8253374903593802,1,63,0.004567203131796433,9606,Homo sapiens,"PPP2R1B","","R-HSA-199959"
R-HSA-168181,"Toll Like Receptor 7/8 (TLR7/8) Cascade",1,104,0.006885593220338983,0.8282815594015753,0.8282815594015753,1,66,0.004784688995215311,9606,Homo sapiens,"PPP2R1B","","R-HSA-199959"
R-HSA-1474290,"Collagen formation",1,104,0.006885593220338983,0.8282815594015753,0.8282815594015753,1,77,0.005582137161084529,9606,Homo sapiens,"P4HA1","","R-HSA-1650808"
R-HSA-9013149,"RAC1 GTPase cycle",2,191,0.012645656779661016,0.8337964006981787,0.8337964006981787,1,6,4.3497172683775554E-4,9606,Homo sapiens,"TFRC;SLC1A5","","R-HSA-9013145"
R-HSA-72689,"Formation of a pool of free 40S subunits",1,106,0.007018008474576272,0.8340222247469341,0.8340222247469341,1,2,1.449905756125852E-4,9606,Homo sapiens,"RPL22L1","","R-HSA-72673"
R-HSA-8939236,"RUNX1 regulates transcription of genes involved in differentiation of HSCs",1,106,0.007018008474576272,0.8340222247469341,0.8340222247469341,3,15,0.001087429317094389,9606,Homo sapiens,"TCF3","","R-HSA-8956568;R-HSA-8956586;R-HSA-8956608"
R-HSA-2168880,"Scavenging of heme from plasma",1,106,0.007018008474576272,0.8340222247469341,0.8340222247469341,1,12,8.699434536755111E-4,9606,Homo sapiens,"IGJ","","R-HSA-2203516"
R-HSA-5687128,"MAPK6/MAPK4 signaling",1,106,0.007018008474576272,0.8340222247469341,0.8340222247469341,1,40,0.0028998115122517037,9606,Homo sapiens,"CDK1","","R-HSA-5692755"
R-HSA-190236,"Signaling by FGFR",1,107,0.0070842161016949155,0.83682046089098,0.83682046089098,4,142,0.010294330868493549,9606,Homo sapiens,"POLR2H","","R-HSA-6803527;R-HSA-6803523;R-HSA-6803838;R-HSA-6803836"
R-HSA-168138,"Toll Like Receptor 9 (TLR9) Cascade",1,107,0.0070842161016949155,0.83682046089098,0.83682046089098,1,68,0.004929679570827896,9606,Homo sapiens,"PPP2R1B","","R-HSA-199959"
R-HSA-425397,"Transport of vitamins, nucleosides, and related molecules",1,108,0.007150423728813559,0.8395717031797015,0.8395717031797015,1,39,0.002827316224445411,9606,Homo sapiens,"SLC27A4","","R-HSA-879585"
R-HSA-937061,"TRIF(TICAM1)-mediated TLR4 signaling ",1,108,0.007150423728813559,0.8395717031797015,0.8395717031797015,1,58,0.00420472669276497,9606,Homo sapiens,"PPP2R1B","","R-HSA-199959"
R-HSA-166166,"MyD88-independent TLR4 cascade ",1,108,0.007150423728813559,0.8395717031797015,0.8395717031797015,1,60,0.004349717268377556,9606,Homo sapiens,"PPP2R1B","","R-HSA-199959"
R-HSA-3214847,"HATs acetylate histones",1,110,0.007282838983050847,0.844936337747917,0.844936337747917,1,15,0.001087429317094389,9606,Homo sapiens,"TAF9","","R-HSA-3301237"
R-HSA-72172,"mRNA Splicing",2,198,0.013109110169491525,0.8483575637687839,0.8483575637687839,13,14,0.0010149340292880964,9606,Homo sapiens,"DDX5;POLR2H","","R-HSA-72160;R-HSA-72130;R-HSA-75079;R-HSA-75081;R-HSA-75080;R-HSA-72139;R-HSA-72107;R-HSA-75083;R-HSA-75082;R-HSA-72143;R-HSA-156661;R-HSA-72124;R-HSA-72127"
R-HSA-2408557,"Selenocysteine synthesis",1,112,0.007415254237288136,0.8501222618592394,0.8501222618592394,2,7,5.074670146440482E-4,9606,Homo sapiens,"RPL22L1","","R-HSA-2408529;R-HSA-5333615"
R-HSA-392499,"Metabolism of proteins",32,2212,0.1464512711864407,0.8502638582873261,0.8502638582873261,79,810,0.058721183123097,9606,Homo sapiens,"TOP2A;GFM1;DNMT1;DDX5;DCUN1D5;USP10;MRPS33;MRPL39;MRPL14;AAAS;AURKB;MRPL4;TRMT112;DCAF16;DPH2;DPH5;DCAF13;MRPS28;GADD45GIP1;UBE2C;MRPS23;MRPS7;MRPS9;UBE2S;UBE2T;CDK1;RPL22L1;PABPC1;DAP3","","R-HSA-4641350;R-HSA-4655431;R-HSA-8956040;R-HSA-1799326;R-HSA…
R-HSA-8856825,"Cargo recognition for clathrin-mediated endocytosis",1,115,0.0076138771186440675,0.8575789854699097,0.8575789854699097,1,15,0.001087429317094389,9606,Homo sapiens,"TFRC","","R-HSA-8866277"
R-HSA-5619507,"Activation of HOX genes during differentiation",1,116,0.007680084745762712,0.8599815053261257,0.8599815053261257,27,43,0.0031172973756705812,9606,Homo sapiens,"POLR2H","","R-HSA-5617877;R-HSA-5617492;R-HSA-5617431;R-HSA-5621010;R-HSA-5617874;R-HSA-5617887;R-HSA-5617862;R-HSA-5617859;R-HSA-5617484;R-HSA-5617676;R-HSA-5693644;R-HSA-5617486;R-HSA-5617672;R-HSA-5617483;R-HSA-5617867;R-…
R-HSA-5617472,"Activation of anterior HOX genes in hindbrain development during early embryogenesis",1,116,0.007680084745762712,0.8599815053261257,0.8599815053261257,27,43,0.0031172973756705812,9606,Homo sapiens,"POLR2H","","R-HSA-5617877;R-HSA-5617492;R-HSA-5617431;R-HSA-5621010;R-HSA-5617874;R-HSA-5617887;R-HSA-5617862;R-HSA-5617859;R-HSA-5617484;R-HSA-5617676;R-HSA-5693644;R-HSA-5617486;R-HSA-…
R-HSA-8878159,"Transcriptional regulation by RUNX3",1,118,0.0078125,0.8646661042896029,0.8646661042896029,3,47,0.003407278526895752,9606,Homo sapiens,"TCF3","","R-HSA-4411367;R-HSA-8951428;R-HSA-4411357"
R-HSA-611105,"Respiratory electron transport",1,118,0.0078125,0.8646661042896029,0.8646661042896029,1,19,0.0013774104683195593,9606,Homo sapiens,"LRPPRC","","R-HSA-163214"
R-HSA-418346,"Platelet homeostasis",1,118,0.0078125,0.8646661042896029,0.8646661042896029,1,30,0.002174858634188778,9606,Homo sapiens,"PPP2R1B","","R-HSA-432143"
R-HSA-1799339,"SRP-dependent cotranslational protein targeting to membrane",1,119,0.007878707627118644,0.866949523712576,0.866949523712576,5,5,3.6247643903146296E-4,9606,Homo sapiens,"RPL22L1","","R-HSA-1799326;R-HSA-1799330;R-HSA-1799329;R-HSA-1799335;R-HSA-1799332"
R-HSA-166058,"MyD88:MAL(TIRAP) cascade initiated on plasma membrane",1,119,0.007878707627118644,0.866949523712576,0.866949523712576,1,64,0.004639698419602726,9606,Homo sapiens,"PPP2R1B","","R-HSA-199959"
R-HSA-168188,"Toll Like Receptor TLR6:TLR2 Cascade",1,119,0.007878707627118644,0.866949523712576,0.866949523712576,1,66,0.004784688995215311,9606,Homo sapiens,"PPP2R1B","","R-HSA-199959"
R-HSA-72706,"GTP hydrolysis and joining of the 60S ribosomal subunit",1,120,0.007944915254237288,0.8691945647137473,0.8691945647137473,2,3,2.1748586341887777E-4,9606,Homo sapiens,"RPL22L1","","R-HSA-72672;R-HSA-72671"
R-HSA-5617833,"Cilium Assembly",2,210,0.013903601694915254,0.8706507144646775,0.8706507144646775,8,50,0.0036247643903146295,9606,Homo sapiens,"CDK1;CKAP5","","R-HSA-5626228;R-HSA-5626227;R-HSA-5626220;R-HSA-5626223;R-HSA-5626681;R-HSA-5617816;R-HSA-5626699;R-HSA-5638009"
R-HSA-168179,"Toll Like Receptor TLR1:TLR2 Cascade",1,122,0.008077330508474576,0.8735720709181171,0.8735720709181171,1,66,0.004784688995215311,9606,Homo sapiens,"PPP2R1B","","R-HSA-199959"
R-HSA-181438,"Toll Like Receptor 2 (TLR2) Cascade",1,122,0.008077330508474576,0.8735720709181171,0.8735720709181171,1,68,0.004929679570827896,9606,Homo sapiens,"PPP2R1B","","R-HSA-199959"
R-HSA-9609690,"HCMV Early Events",2,215,0.014234639830508475,0.8790208642323998,0.8790208642323998,3,12,8.699434536755111E-4,9606,Homo sapiens,"DUT;AAAS","","R-HSA-9614369;R-HSA-9623096;R-HSA-9614367"
R-HSA-201681,"TCF dependent signaling in response to WNT",2,216,0.014300847457627119,0.8806339540549113,0.8806339540549113,18,71,0.005147165434246774,9606,Homo sapiens,"PPP2R1B;TCF3","","R-HSA-3299569;R-HSA-3361751;R-HSA-4411367;R-HSA-3322422;R-HSA-3451153;R-HSA-3601585;R-HSA-3364026;R-HSA-3322427;R-HSA-3322424;R-HSA-4411372;R-HSA-201712;R-HSA-4411351;R-HSA-201685;R-HSA-3364042;R-HSA-3364014;R-HS…
R-HSA-5628897,"TP53 Regulates Metabolic Genes",1,126,0.008342161016949153,0.8818941062015719,0.8818941062015719,1,34,0.002464839785413948,9606,Homo sapiens,"LRPPRC","","R-HSA-163214"
R-HSA-6811558,"PI5P, PP2A and IER3 Regulate PI3K/AKT Signaling",1,129,0.008540783898305085,0.8877754694476359,0.8877754694476359,4,7,5.074670146440482E-4,9606,Homo sapiens,"PPP2R1B","","R-HSA-8857925;R-HSA-6811472;R-HSA-6811504;R-HSA-6811454"
R-HSA-373760,"L1CAM interactions",1,130,0.008606991525423728,0.8896703555297093,0.8896703555297093,1,54,0.0039147455415398,9606,Homo sapiens,"PELO","","R-HSA-445088"
R-HSA-5653656,"Vesicle-mediated transport",10,828,0.05481991525423729,0.8962075651927764,0.8962075651927764,40,252,0.01826881252718573,9606,Homo sapiens,"SCARB1;HSPH1;TFRC;TBC1D4;CBS;KIF22;KIF11;RABEPK;IGJ;BICD2","","R-HSA-6811431;R-HSA-1445143;R-HSA-421831;R-HSA-8868230;R-HSA-8849350;R-HSA-8849348;R-HSA-6811426;R-HSA-2512800;R-HSA-421836;R-HSA-1445149;R-HSA-8868236;R-HSA-421835;R-HSA-1445144;R-H…
R-HSA-199418,"Negative regulation of the PI3K/AKT network",1,137,0.009070444915254237,0.9020714475969215,0.9020714475969215,4,10,7.249528780629259E-4,9606,Homo sapiens,"PPP2R1B","","R-HSA-8857925;R-HSA-6811472;R-HSA-6811504;R-HSA-6811454"
R-HSA-983168,"Antigen processing: Ubiquitination & Proteasome degradation",3,315,0.02085540254237288,0.902116268659773,0.902116268659773,5,9,6.524575902566333E-4,9606,Homo sapiens,"UBE2S;UBE2C;GLMN","","R-HSA-983147;R-HSA-983157;R-HSA-983156;R-HSA-983140;R-HSA-983152"
R-HSA-112314,"Neurotransmitter receptors and postsynaptic signal transmission",2,232,0.015360169491525424,0.9038859103390801,0.9038859103390801,4,109,0.007901986370885893,9606,Homo sapiens,"KPNA2;LIN7C","","R-HSA-9610627;R-HSA-9619127;R-HSA-9610408;R-HSA-112282"
R-HSA-376176,"Signaling by ROBO receptors",2,235,0.015558792372881356,0.9077470959472734,0.9077470959472734,2,60,0.004349717268377556,9606,Homo sapiens,"RPL22L1;PABPC1","","R-HSA-9014652;R-HSA-9014610"
R-HSA-187037,"Signaling by NTRK1 (TRKA)",1,143,0.009467690677966102,0.9115893210133015,0.9115893210133015,1,102,0.007394519356241845,9606,Homo sapiens,"PPP2R1B","","R-HSA-199959"
R-HSA-162909,"Host Interactions of HIV factors",1,151,0.009997351694915254,0.92286155652792,0.92286155652792,5,54,0.0039147455415398,9606,Homo sapiens,"AAAS","","R-HSA-165043;R-HSA-180710;R-HSA-165047;R-HSA-180622;R-HSA-180732"
R-HSA-166016,"Toll Like Receptor 4 (TLR4) Cascade",1,152,0.010063559322033898,0.9241659219387987,0.9241659219387987,1,95,0.006887052341597796,9606,Homo sapiens,"PPP2R1B","","R-HSA-199959"
R-HSA-163200,"Respiratory electron transport, ATP synthesis by chemiosmotic coupling, and heat production by uncoupling proteins.",1,153,0.010129766949152543,0.925448316338116,0.925448316338116,1,31,0.0022473539219950702,9606,Homo sapiens,"LRPPRC","","R-HSA-163214"
R-HSA-9013148,"CDC42 GTPase cycle",1,159,0.010527012711864406,0.932701510384547,0.932701510384547,1,6,4.3497172683775554E-4,9606,Homo sapiens,"TFRC","","R-HSA-9013157"
R-HSA-73887,"Death Receptor Signalling",1,159,0.010527012711864406,0.932701510384547,0.932701510384547,1,93,0.006742061765985211,9606,Homo sapiens,"IMP4","","R-HSA-8863101"
R-HSA-8856828,"Clathrin-mediated endocytosis",1,161,0.010659427966101694,0.9349594849103673,0.9349594849103673,16,35,0.0025373350732202406,9606,Homo sapiens,"TFRC","","R-HSA-8868071;R-HSA-8868230;R-HSA-8866277;R-HSA-8867756;R-HSA-8868236;R-HSA-8868651;R-HSA-8867754;R-HSA-8868072;R-HSA-8868648;R-HSA-8868661;R-HSA-8868660;R-HSA-8868659;R-HSA-8868658;R-HSA-8869438;R-HSA-8871194;R-HSA-8871193"
R-HSA-199991,"Membrane Trafficking",7,668,0.04422669491525424,0.9363366128234251,0.9363366128234251,35,219,0.015876468029578077,9606,Homo sapiens,"TFRC;TBC1D4;CBS;KIF22;KIF11;RABEPK;BICD2","","R-HSA-6811431;R-HSA-1445143;R-HSA-421831;R-HSA-8868230;R-HSA-8849350;R-HSA-8849348;R-HSA-6811426;R-HSA-421836;R-HSA-1445149;R-HSA-8868236;R-HSA-421835;R-HSA-1445144;R-HSA-8849353;R-HSA-421833;R-HSA-8871194;…
R-HSA-3858494,"Beta-catenin independent WNT signaling",1,166,0.010990466101694915,0.9402797072576772,0.9402797072576772,2,51,0.0036972596781209223,9606,Homo sapiens,"TCF3","","R-HSA-8944362;R-HSA-4411365"
R-HSA-166520,"Signaling by NTRKs",1,166,0.010990466101694915,0.9402797072576772,0.9402797072576772,1,164,0.011889227200231984,9606,Homo sapiens,"PPP2R1B","","R-HSA-199959"
R-HSA-425393,"Transport of inorganic cations/anions and amino acids/oligopeptides",1,167,0.01105667372881356,0.9412905474808956,0.9412905474808956,2,75,0.005437146585471945,9606,Homo sapiens,"SLC1A5","","R-HSA-352385;R-HSA-352379"
R-HSA-9609646,"HCMV Infection",2,270,0.0178760593220339,0.9432729662200036,0.9432729662200036,5,31,0.0022473539219950702,9606,Homo sapiens,"DUT;AAAS","","R-HSA-9614369;R-HSA-9636128;R-HSA-9623096;R-HSA-9614367;R-HSA-9629004"
R-HSA-9610379,"HCMV Late Events",1,175,0.011586334745762712,0.9487871462982272,0.9487871462982272,2,19,0.0013774104683195593,9606,Homo sapiens,"AAAS","","R-HSA-9636128;R-HSA-9629004"
R-HSA-5619115,"Disorders of transmembrane transporters",2,280,0.018538135593220338,0.9507521533377633,0.9507521533377633,2,87,0.006307090039147456,9606,Homo sapiens,"AAAS;SLC27A4","","R-HSA-5661474;R-HSA-5627891"
R-HSA-5688426,"Deubiquitination",2,289,0.019134004237288137,0.9566729824791932,0.9566729824791932,4,77,0.005582137161084529,9606,Homo sapiens,"USP10;CDK1","","R-HSA-5689973;R-HSA-6781779;R-HSA-8940100;R-HSA-6782106"
R-HSA-194315,"Signaling by Rho GTPases",7,709,0.04694120762711865,0.9570219827986146,0.9570219827986146,16,203,0.014716543424677396,9606,Homo sapiens,"TFRC;PPP2R1B;SLC1A5;AAAS;CKAP5;AURKB;MAD2L1","","R-HSA-5666160;R-HSA-5666129;R-HSA-9013024;R-HSA-9017507;R-HSA-9013157;R-HSA-9018758;R-HSA-5666169;R-HSA-9013145;R-HSA-9018808;R-HSA-9018746;R-HSA-9014449;R-HSA-9013009;R-HSA-9696266;R-HSA-9696271;R-H…
R-HSA-168898,"Toll-like Receptor Cascades",1,189,0.012513241525423728,0.9596840786080976,0.9596840786080976,1,185,0.01341162824416413,9606,Homo sapiens,"PPP2R1B","","R-HSA-199959"
R-HSA-9716542,"Signaling by Rho GTPases, Miro GTPases and RHOBTB3",7,725,0.04800052966101695,0.9633037443658694,0.9633037443658694,16,212,0.01536900101493403,9606,Homo sapiens,"TFRC;PPP2R1B;SLC1A5;AAAS;CKAP5;AURKB;MAD2L1","","R-HSA-5666160;R-HSA-5666129;R-HSA-9013024;R-HSA-9017507;R-HSA-9013157;R-HSA-9018758;R-HSA-5666169;R-HSA-9013145;R-HSA-9018808;R-HSA-9018746;R-HSA-9014449;R-HSA-9013009;R-HSA…
R-HSA-5689880,"Ub-specific processing proteases",1,206,0.013638771186440678,0.9698575734733864,0.9698575734733864,3,40,0.0028998115122517037,9606,Homo sapiens,"USP10","","R-HSA-5689973;R-HSA-6781779;R-HSA-6782106"
R-HSA-397014,"Muscle contraction",1,213,0.014102224576271187,0.973261865596383,0.973261865596383,4,42,0.003044802087864289,9606,Homo sapiens,"PELO","","R-HSA-445700;R-HSA-445699;R-HSA-445704;R-HSA-445705"
R-HSA-5684996,"MAPK1/MAPK3 signaling",2,329,0.0217823093220339,0.9756940079526866,0.9756940079526866,4,82,0.005944613600115992,9606,Homo sapiens,"PPP2R1B;CDK1","","R-HSA-5675431;R-HSA-112342;R-HSA-5672961;R-HSA-5672957"
R-HSA-1474244,"Extracellular matrix organization",2,329,0.0217823093220339,0.9756940079526866,0.9756940079526866,9,319,0.023125996810207338,9606,Homo sapiens,"P4HA1;PELO","","R-HSA-4084910;R-HSA-2484965;R-HSA-216051;R-HSA-1650808;R-HSA-114563;R-HSA-2467436;R-HSA-216040;R-HSA-2327695;R-HSA-4084912"
R-HSA-195721,"Signaling by WNT",2,332,0.02198093220338983,0.9767376282180017,0.9767376282180017,37,157,0.011381760185587937,9606,Homo sapiens,"PPP2R1B;TCF3","","R-HSA-3299569;R-HSA-3322422;R-HSA-3601585;R-HSA-2130279;R-HSA-4641231;R-HSA-3364026;R-HSA-3322427;R-HSA-195275;R-HSA-3322424;R-HSA-2130282;R-HSA-2130286;R-HSA-5229343;R-HSA-195283;R-HSA-195280;R-HSA-4411351;R-HSA-8944349;R-HSA-195287;R-HS…
R-HSA-112315,"Transmission across Chemical Synapses",2,343,0.022709216101694914,0.980206826833815,0.980206826833815,6,163,0.011816731912425693,9606,Homo sapiens,"KPNA2;LIN7C","","R-HSA-9610627;R-HSA-9619127;R-HSA-5336443;R-HSA-9610408;R-HSA-112282;R-HSA-380574"
R-HSA-1428517,"The citric acid (TCA) cycle and respiratory electron transport",1,238,0.015757415254237288,0.982579980541034,0.982579980541034,1,67,0.004857184283021603,9606,Homo sapiens,"LRPPRC","","R-HSA-163214"
R-HSA-212436,"Generic Transcription Pathway",17,1555,0.10295286016949153,0.9826729093337345,0.9826729093337345,27,830,0.06017108887922285,9606,Homo sapiens,"TPX2;CCNB1;PPP2R1B;UBE2C;UBE2S;CHEK1;TAF9;CDK1;POLR2H;TCF3;AURKB;LRPPRC","","R-HSA-6792871;R-HSA-6797606;R-HSA-6803875;R-HSA-8956608;R-HSA-6805103;R-HSA-3790130;R-HSA-9009282;R-HSA-8951428;R-HSA-163214;R-HSA-8956568;R-HSA-6805109;R-HSA-902313…
R-HSA-71387,"Metabolism of carbohydrates",3,456,0.030190677966101694,0.9837605166340314,0.9837605166340314,3,243,0.0176163549369291,9606,Homo sapiens,"PPP2R1B;AAAS;HK2","","R-HSA-163750;R-HSA-70420;R-HSA-170796"
R-HSA-9012999,"RHO GTPase cycle",3,460,0.03045550847457627,0.984611735777738,0.984611735777738,13,91,0.006597071190372626,9606,Homo sapiens,"TFRC;SLC1A5;AAAS","","R-HSA-9013024;R-HSA-9017507;R-HSA-9013157;R-HSA-9018758;R-HSA-9013145;R-HSA-9018808;R-HSA-9018746;R-HSA-9014449;R-HSA-9013009;R-HSA-9696266;R-HSA-9696271;R-HSA-9014294;R-HSA-9013110"
R-HSA-9006925,"Intracellular signaling by second messengers",2,368,0.024364406779661018,0.9863321130090384,0.9863321130090384,6,114,0.008264462809917356,9606,Homo sapiens,"PPP2R1B;KPNA2","","R-HSA-8857925;R-HSA-9619127;R-HSA-6811472;R-HSA-6811504;R-HSA-6811454;R-HSA-112282"
R-HSA-202733,"Cell surface interactions at the vascular wall",1,257,0.017015360169491525,0.9874276474145878,0.9874276474145878,1,65,0.0047121937074090185,9606,Homo sapiens,"IGJ","","R-HSA-8858428"
R-HSA-3247509,"Chromatin modifying enzymes",1,258,0.01708156779661017,0.9876417432987253,0.9876417432987253,1,85,0.00616209946353487,9606,Homo sapiens,"TAF9","","R-HSA-3301237"
R-HSA-4839726,"Chromatin organization",1,258,0.01708156779661017,0.9876417432987253,0.9876417432987253,1,85,0.00616209946353487,9606,Homo sapiens,"TAF9","","R-HSA-3301237"
R-HSA-983169,"Class I MHC mediated antigen processing & presentation",3,479,0.03171345338983051,0.9881054918205708,0.9881054918205708,5,48,0.0034797738147020443,9606,Homo sapiens,"UBE2S;UBE2C;GLMN","","R-HSA-983147;R-HSA-983157;R-HSA-983156;R-HSA-983140;R-HSA-983152"
R-HSA-8878171,"Transcriptional regulation by RUNX1",1,261,0.0172801906779661,0.9882624845591215,0.9882624845591215,3,132,0.009569377990430622,9606,Homo sapiens,"TCF3","","R-HSA-8956568;R-HSA-8956586;R-HSA-8956608"
R-HSA-597592,"Post-translational protein modification",17,1605,0.10626324152542373,0.9885343683257592,0.9885343683257592,47,538,0.039002464839785415,9606,Homo sapiens,"TOP2A;DNMT1;DDX5;DCUN1D5;USP10;UBE2C;AAAS;AURKB;DCAF16;UBE2S;DPH2;UBE2T;CDK1;DPH5;DCAF13","","R-HSA-4641350;R-HSA-4655431;R-HSA-8956040;R-HSA-8956106;R-HSA-8956045;R-HSA-5358484;R-HSA-4615872;R-HSA-8956099;R-HSA-8940100;R-HSA-89393…
R-HSA-5683057,"MAPK family signaling cascades",2,380,0.025158898305084745,0.9885749295503703,0.9885749295503703,5,122,0.008844425112367696,9606,Homo sapiens,"PPP2R1B;CDK1","","R-HSA-5675431;R-HSA-5692755;R-HSA-112342;R-HSA-5672961;R-HSA-5672957"
R-HSA-156580,"Phase II - Conjugation of compounds",1,263,0.01741260593220339,0.9886589576261375,0.9886589576261375,1,72,0.005219660722053067,9606,Homo sapiens,"TRMT112","","R-HSA-6800149"
R-HSA-112316,"Neuronal System",3,489,0.03237552966101695,0.9896251014267949,0.9896251014267949,11,216,0.0156589821661592,9606,Homo sapiens,"KPNA2;LIN7C;DAP3","","R-HSA-9610627;R-HSA-6794357;R-HSA-6797554;R-HSA-6794338;R-HSA-9619127;R-HSA-6794352;R-HSA-5336443;R-HSA-9610408;R-HSA-112282;R-HSA-380574;R-HSA-6794344"
R-HSA-9711123,"Cellular response to chemical stress",1,269,0.017809851694915255,0.9897701022419262,0.9897701022419262,1,134,0.009714368566043206,9606,Homo sapiens,"LRPPRC","","R-HSA-163214"
R-HSA-913531,"Interferon Signaling",2,395,0.026152012711864406,0.9908799082996977,0.9908799082996977,1,71,0.005147165434246774,9606,Homo sapiens,"AAAS;KPNA2","","R-HSA-1176059"
R-HSA-109582,"Hemostasis",6,803,0.05316472457627119,0.9936437168282415,0.9936437168282415,8,334,0.024213426127301724,9606,Homo sapiens,"PPP2R1B;KIF22;KIF11;IGJ;PELO;AKAP1","","R-HSA-984671;R-HSA-984606;R-HSA-114563;R-HSA-983259;R-HSA-432143;R-HSA-8858428;R-HSA-992708;R-HSA-983266"
R-HSA-425407,"SLC-mediated transmembrane transport",2,420,0.027807203389830507,0.9937539195681074,0.9937539195681074,3,191,0.013846599971001884,9606,Homo sapiens,"SLC1A5;SLC27A4","","R-HSA-352385;R-HSA-879585;R-HSA-352379"
R-HSA-418594,"G alpha (i) signalling events",2,426,0.028204449152542374,0.9942993352043491,0.9942993352043491,3,74,0.0053646512976656515,9606,Homo sapiens,"PPP2R1B;KPNA2","","R-HSA-9619127;R-HSA-112282;R-HSA-201790"
R-HSA-8978868,"Fatty acid metabolism",2,431,0.028535487288135594,0.9947180743156601,0.9947180743156601,6,217,0.01573147745396549,9606,Homo sapiens,"FADS2;ACACA","","R-HSA-200555;R-HSA-75851;R-HSA-2046084;R-HSA-2046099;R-HSA-2046097;R-HSA-2046096"
R-HSA-73857,"RNA Polymerase II Transcription",17,1697,0.11235434322033898,0.994853460399553,0.994853460399553,76,891,0.0645933014354067,9606,Homo sapiens,"TPX2;CCNB1;PPP2R1B;UBE2C;UBE2S;CHEK1;TAF9;CDK1;POLR2H;TCF3;AURKB;LRPPRC","","R-HSA-113409;R-HSA-112385;R-HSA-113411;R-HSA-113413;R-HSA-113412;R-HSA-113414;R-HSA-6805103;R-HSA-112392;R-HSA-112395;R-HSA-3790130;R-HSA-9009282;R-HSA-8951428;R-HSA-1…
R-HSA-1257604,"PIP3 activates AKT signaling",1,321,0.021252648305084745,0.9958216675960491,0.9958216675960491,4,86,0.0062345947513411624,9606,Homo sapiens,"PPP2R1B","","R-HSA-8857925;R-HSA-6811472;R-HSA-6811504;R-HSA-6811454"
R-HSA-5673001,"RAF/MAP kinase cascade",1,322,0.02131885593220339,0.9958931262526073,0.9958931262526073,3,75,0.005437146585471945,9606,Homo sapiens,"PPP2R1B","","R-HSA-5675431;R-HSA-5672961;R-HSA-5672957"
R-HSA-71291,"Metabolism of amino acids and derivatives",4,666,0.04409427966101695,0.9964552495876747,0.9964552495876747,6,285,0.02066115702479339,9606,Homo sapiens,"CBS;PYCR1;ASNS;RPL22L1","","R-HSA-1614524;R-HSA-2408529;R-HSA-70599;R-HSA-70664;R-HSA-2408559;R-HSA-5333615"
R-HSA-422475,"Axon guidance",3,585,0.03873146186440678,0.9973049587348286,0.9973049587348286,4,298,0.021603595766275192,9606,Homo sapiens,"RPL22L1;PABPC1;PELO","","R-HSA-9014652;R-HSA-445088;R-HSA-434990;R-HSA-9014610"
R-HSA-5663202,"Diseases of signal transduction by growth factor receptors and second messengers",2,498,0.03297139830508475,0.9981226462120011,0.9981226462120011,9,478,0.034652747571407856,9606,Homo sapiens,"PPP2R1B;POLR2H","","R-HSA-5339713;R-HSA-4827388;R-HSA-4791278;R-HSA-8851710;R-HSA-4839635;R-HSA-4839746;R-HSA-4839634;R-HSA-4839734;R-HSA-4839638"
R-HSA-9006934,"Signaling by Receptor Tyrosine Kinases",3,620,0.041048728813559324,0.9983746829312814,0.9983746829312814,6,746,0.054081484703494276,9606,Homo sapiens,"PPP2R1B;CHEK1;POLR2H","","R-HSA-6803527;R-HSA-205328;R-HSA-199959;R-HSA-6803523;R-HSA-6803838;R-HSA-6803836"
R-HSA-9675108,"Nervous system development",3,621,0.041114936440677964,0.9983981589991732,0.9983981589991732,4,324,0.0234884732492388,9606,Homo sapiens,"RPL22L1;PABPC1;PELO","","R-HSA-9014652;R-HSA-445088;R-HSA-434990;R-HSA-9014610"
R-HSA-382551,"Transport of small molecules",6,965,0.06389036016949153,0.9991431441503505,0.9991431441503505,13,443,0.03211541249818762,9606,Homo sapiens,"SCARB1;TFRC;SLC1A5;AKAP1;SLC27A4","","R-HSA-349637;R-HSA-917839;R-HSA-917807;R-HSA-349638;R-HSA-5691154;R-HSA-352385;R-HSA-917835;R-HSA-879585;R-HSA-917987;R-HSA-8949703;R-HSA-5690886;R-HSA-917814;R-HSA-352379"
R-HSA-5663205,"Infectious disease",13,1574,0.10421080508474577,0.9991928197396472,0.9991928197396472,74,825,0.05980861244019139,9606,Homo sapiens,"DUT;DDX5;TAF9;DDX20;AAAS;SRPK1;LARP1;G3BP1;GEMIN5;RPL22L1;POLR2H;GRSF1;KPNA2","","R-HSA-168326;R-HSA-180622;R-HSA-9614367;R-HSA-167181;R-HSA-168337;R-HSA-167191;R-HSA-167192;R-HSA-6791035;R-HSA-167196;R-HSA-167197;R-HSA-192925;R-HSA-9613490;R-HSA-16745…
R-HSA-5668914,"Diseases of metabolism",1,425,0.02813824152542373,0.9993095283541357,0.9993095283541357,1,195,0.014136581122227055,9606,Homo sapiens,"ACACA","","R-HSA-3323184"
R-HSA-1280218,"Adaptive Immune System",6,1012,0.0670021186440678,0.9995351355965907,0.9995351355965907,10,264,0.019138755980861243,9606,Homo sapiens,"PPP2R1B;UBE2S;UBE2C;GLMN;KIF22;KIF11","","R-HSA-2213248;R-HSA-388833;R-HSA-983147;R-HSA-389532;R-HSA-983157;R-HSA-983156;R-HSA-983140;R-HSA-390329;R-HSA-388809;R-HSA-983152"
R-HSA-211859,"Biological oxidations",1,549,0.03634798728813559,0.9999206294537385,0.9999206294537385,1,188,0.013629114107583008,9606,Homo sapiens,"TRMT112","","R-HSA-6800149"
R-HSA-1643685,"Disease",23,2651,0.1755164194915254,0.9999624242506503,0.9999624242506503,92,1708,0.12382195157314775,9606,Homo sapiens,"DUT;DNMT1;DDX5;UBE2C;TAF9;DDX20;AAAS;ACACA;SRPK1;MSH6;POLA1;POLA2;LARP1;PPP2R1B;UBE2S;G3BP1;CDK1;GEMIN5;RPL22L1;POLR2H;GRSF1;KPNA2;SLC27A4","","R-HSA-3323184;R-HSA-9710480;R-HSA-168326;R-HSA-4839746;R-HSA-180622;R-HSA-9614367;R-HSA-9710490;R-HSA-167181;R-HSA-5339…
R-HSA-388396,"GPCR downstream signalling",2,792,0.0524364406779661,0.9999836156440951,0.9999836156440951,3,173,0.012541684790488618,9606,Homo sapiens,"PPP2R1B;KPNA2","","R-HSA-9619127;R-HSA-112282;R-HSA-201790"
R-HSA-449147,"Signaling by Interleukins",1,645,0.042703919491525424,0.9999853174463578,0.9999853174463578,1,493,0.03574017688850225,9606,Homo sapiens,"PPP2R1B","","R-HSA-199959"
R-HSA-372790,"Signaling by GPCR",2,871,0.057666843220338986,0.9999956108788456,0.9999956108788456,3,360,0.02609830361026533,9606,Homo sapiens,"PPP2R1B;KPNA2","","R-HSA-9619127;R-HSA-112282;R-HSA-201790"
R-HSA-1266738,"Developmental Biology",5,1263,0.08362023305084745,0.9999969482594561,0.9999969482594561,34,556,0.04030738002029868,9606,Homo sapiens,"RPL22L1;POLR2H;PABPC1;TCF3;PELO","","R-HSA-5617877;R-HSA-5617492;R-HSA-5617431;R-HSA-448962;R-HSA-448963;R-HSA-5621010;R-HSA-5617874;R-HSA-5617887;R-HSA-5617862;R-HSA-5617859;R-HSA-5617484;R-HSA-5617676;R-HSA-5693644;R-HSA-9014610;R-HSA-5617486;R-HSA…
R-HSA-1280215,"Cytokine Signaling in Immune system",3,1094,0.0724311440677966,0.9999989708263436,0.9999989708263436,2,710,0.05147165434246774,9606,Homo sapiens,"PPP2R1B;AAAS;KPNA2","","R-HSA-199959;R-HSA-1176059"
R-HSA-556833,"Metabolism of lipids",6,1446,0.09573622881355932,0.9999989957800832,0.9999989957800832,13,955,0.06923299985500943,9606,Homo sapiens,"FADS2;HMGCS1;ACACA","","R-HSA-2426150;R-HSA-200555;R-HSA-75851;R-HSA-2046099;R-HSA-2046097;R-HSA-2046096;R-HSA-1655848;R-HSA-2426160;R-HSA-191323;R-HSA-2046084;R-HSA-1655845;R-HSA-1989760;R-HSA-73918"
R-HSA-168249,"Innate Immune System",3,1338,0.08858580508474577,0.9999999822863451,0.9999999822863451,2,710,0.05147165434246774,9606,Homo sapiens,"PPP2R1B;POLR1C;POLR1E;POLR2H","","R-HSA-199959;R-HSA-1964482"
R-HSA-1430728,"Metabolism",27,3639,0.24092955508474576,0.99999998766349,0.99999998766349,47,2250,0.16311439756415833,9606,Homo sapiens,"DUT;ISYNA1;RFC1;HMGCS1;ASNS;PYCR1;AAAS;TYMS;ACACA;LRPPRC;HK2;DHFR;TRMT112;FADS2;UCK2;MTHFD1L;PPP2R1B;CBS;MTHFD2;FPGS;RPL22L1;TK1;ADSS","","R-HSA-73666;R-HSA-2426150;R-HSA-73605;R-HSA-197958;R-HSA-70599;R-HSA-3065958;R-HSA-70664;R-HSA-75851;R-HSA-2408559;R-HSA-204…
R-HSA-162582,"Signal Transduction",16,3013,0.1994835805084746,0.9999999998308106,0.9999999998308106,84,2465,0.17870088444251123,9606,Homo sapiens,"DDX5;TFRC;IMP4;SLC1A5;AAAS;CKAP5;AURKB;PPP2R1B;CHEK1;CDK1;POLR2H;TCF3;KPNA2;MAD2L1","","R-HSA-3322422;R-HSA-5692755;R-HSA-5666129;R-HSA-3601585;R-HSA-4641231;R-HSA-3364026;R-HSA-3322427;R-HSA-9009536;R-HSA-3322424;R-HSA-9011971;R-HSA-9018758;R-HSA-9013…
R-HSA-168256,"Immune System",10,2691,0.1781647245762712,0.9999999999974324,0.9999999999974324,13,1625,0.11780484268522547,9606,Homo sapiens,"PPP2R1B;UBE2S;UBE2C;GLMN;POLR1C;POLR1E;POLR2H;KIF22;KIF11;AAAS;KPNA2","","R-HSA-2213248;R-HSA-388833;R-HSA-983147;R-HSA-1176059;R-HSA-983140;R-HSA-388809;R-HSA-199959;R-HSA-389532;R-HSA-983157;R-HSA-983156;R-HSA-390329;R-HSA-983152;R-HSA-1964482"

## Sheet: P4936 down
Pathway identifier,Pathway name,#Entities found,#Entities total,Entities ratio,Entities pValue,Entities FDR,#Reactions found,#Reactions total,Reactions ratio,Species identifier,Species name,Submitted entities found,Mapped entities,Found reaction identifiers
R-HSA-202430,"Translocation of ZAP-70 to Immunological synapse",19,42,0.002780720338983051,1.1102230246251565E-16,8.43769498715119E-15,4,4,2.899811512251704E-4,9606,Homo sapiens,"HLA-DRB4;HLA-DPB1;HLA-DRA;HLA-DRB3;HLA-DRB1;HLA-DPA1;HLA-DQB1","","R-HSA-8855381;R-HSA-202168;R-HSA-202344;R-HSA-202174"
R-HSA-909733,"Interferon alpha/beta signaling",31,190,0.012579449152542372,1.1102230246251565E-16,8.43769498715119E-15,21,24,0.0017398869073510222,9606,Homo sapiens,"STAT1;MX2;STAT2;MX1;IFIT5;ISG15;IFI35;SAMHD1;IFIT1;IFIT3;IFIT2;ISG20;OAS1;OAS2;PTPN6;IRF9","","R-HSA-9678935;R-HSA-912680;R-HSA-9710963;R-HSA-909732;R-HSA-909729;R-HSA-997314;R-HSA-909730;R-HSA-909725;R-HSA-997311;R-HSA-909724;R-HSA-…
R-HSA-913531,"Interferon Signaling",70,395,0.026152012711864406,1.1102230246251565E-16,8.43769498715119E-15,56,71,0.005147165434246774,9606,Homo sapiens,"SP100;CAMK2D;UBA7;IFIT5;IFI35;SAMHD1;IFI30;IFIT1;IFIT3;IFIT2;FLNA;TRIM21;HLA-DPA1;HLA-DRB4;DDX58;STAT1;MX2;STAT2;MX1;EIF2AK2;ISG15;PML;ISG20;OAS1;OAS2;HLA-DPB1;HLA-DRA;PTPN6;HLA-DRB3;HLA-DRB1;IRF9;HLA-DQB1","","R-HSA-936462;R-HSA-8985097;R-HSA-8…
R-HSA-202427,"Phosphorylation of CD3 and TCR zeta chains",20,45,0.002979343220338983,1.1102230246251565E-16,8.43769498715119E-15,5,7,5.074670146440482E-4,9606,Homo sapiens,"HLA-DRB4;PTPRC;HLA-DPB1;HLA-DRA;HLA-DRB3;HLA-DRB1;HLA-DPA1;HLA-DQB1","","R-HSA-202291;R-HSA-202214;R-HSA-202165;R-HSA-202233;R-HSA-8852200"
R-HSA-877300,"Interferon gamma signaling",43,250,0.016551906779661018,1.1102230246251565E-16,8.43769498715119E-15,11,16,0.0011599246049006815,9606,Homo sapiens,"SP100;CAMK2D;HLA-DRB4;STAT1;IFI30;PML;OAS1;OAS2;HLA-DPB1;HLA-DRA;PTPN6;HLA-DRB3;TRIM21;HLA-DRB1;IRF9;HLA-DQB1;HLA-DPA1","","R-HSA-873917;R-HSA-997326;R-HSA-877308;R-HSA-873918;R-HSA-873927;R-HSA-1031716;R-HSA-873921;R-HSA-877281;R-HSA-909…
R-HSA-202433,"Generation of second messenger molecules",22,59,0.00390625,1.1102230246251565E-16,8.43769498715119E-15,9,17,0.001232419892706974,9606,Homo sapiens,"VASP;HLA-DRB4;GRAP2;HLA-DPB1;HLA-DRA;EVL;HLA-DRB3;HLA-DRB1;HLA-DPA1;HLA-DQB1","","R-HSA-202241;R-HSA-202375;R-HSA-202325;R-HSA-202245;R-HSA-202331;R-HSA-202248;R-HSA-202216;R-HSA-213407;R-HSA-430201"
R-HSA-389948,"PD-1 signaling",20,45,0.002979343220338983,1.1102230246251565E-16,8.43769498715119E-15,2,5,3.6247643903146296E-4,9606,Homo sapiens,"HLA-DRB4;HLA-DPB1;HLA-DRA;PTPN6;HLA-DRB3;HLA-DRB1;HLA-DPA1;HLA-DQB1","","R-HSA-389759;R-HSA-389758"
R-HSA-388841,"Costimulation by the CD28 family",23,99,0.006554555084745763,1.1102230246251565E-16,8.43769498715119E-15,11,35,0.0025373350732202406,9606,Homo sapiens,"LYN;HLA-DRB4;GRAP2;HLA-DPB1;HLA-DRA;PTPN6;HLA-DRB3;HLA-DRB1;VAV1;HLA-DPA1;HLA-DQB1","","R-HSA-389381;R-HSA-389941;R-HSA-389348;R-HSA-389350;R-HSA-388833;R-HSA-388829;R-HSA-388831;R-HSA-389759;R-HSA-389758;R-HSA-389352;R-HSA-389354"
R-HSA-168256,"Immune System",147,2691,0.1781647245762712,1.1102230246251565E-16,8.43769498715119E-15,436,1625,0.11780484268522547,9606,Homo sapiens,"NCF1;NCF2;GMFG;NCF4;IFIT5;IFI35;IFI30;IFIT1;IFIT3;IFIT2;GRAP2;TBC1D10C;LGALS9;OSTF1;CAPN1;TRIM21;ZBP1;PRKCB;HMHA1;CYBB;STIM1;TXNIP;LAP3;VCL;BLK;UBA7;PXN;NCF1C;PLD4;RASGRP2;IQGAP2;CNN2;CD79A;INPP5D;HMOX1;S100A11;RAP1GAP2;LYN;VASP;HLA-DRB4;RAB4B;EIF2AK…
R-HSA-1280215,"Cytokine Signaling in Immune system",93,1094,0.0724311440677966,1.1102230246251565E-16,8.43769498715119E-15,181,710,0.05147165434246774,9606,Homo sapiens,"SP100;CAMK2D;UBA7;IFIT5;IFI35;SAMHD1;IFI30;IFIT1;IFIT3;IFIT2;CNN2;GRAP2;ALOX5;INPP5D;FLNA;PTK2B;HMOX1;LGALS9;TRIM21;HLA-DPA1;CAP1;LYN;HLA-DRB4;ANXA1;SYK;DDX58;STAT1;MX2;STAT2;MX1;MSN;EIF2AK2;ISG15;PML;NFKB1;VAV1;ISG20;HCK;OAS1;OA…
R-HSA-202403,"TCR signaling",25,147,0.009732521186440678,1.1102230246251565E-15,7.66053886991358E-14,24,52,0.0037697549659272147,9606,Homo sapiens,"VASP;HLA-DRB4;NFKB1;PTPRC;INPP5D;GRAP2;HLA-DPB1;HLA-DRA;EVL;HLA-DRB3;HLA-DRB1;HLA-DPA1;HLA-DQB1","","R-HSA-202307;R-HSA-202241;R-HSA-202375;R-HSA-202214;R-HSA-5607728;R-HSA-202245;R-HSA-2730894;R-HSA-202248;R-HSA-202216;R-HSA-202344;R-HSA-202541;R-HSA…
R-HSA-2132295,"MHC class II antigen presentation",24,149,0.009864936440677966,1.3433698597964394E-14,8.463230116717568E-13,26,26,0.0018848774829636073,9606,Homo sapiens,"CAP1;CD74;HLA-DRB4;HLA-DPB1;HLA-DRA;HLA-DRB3;IFI30;HLA-DRB1;CTSS;HLA-DPA1;HLA-DQB1;CTSB","","R-HSA-2130336;R-HSA-8951498;R-HSA-8951500;R-HSA-2130725;R-HSA-2130731;R-HSA-2130349;R-HSA-2130478;R-HSA-2213235;R-HSA-2213236;R-HSA-2213…
R-HSA-202424,"Downstream TCR signaling",21,124,0.008209745762711865,2.4491519923230953E-13,1.4205081555473953E-11,6,24,0.0017398869073510222,9606,Homo sapiens,"HLA-DRB4;INPP5D;HLA-DPB1;HLA-DRA;HLA-DRB3;HLA-DRB1;NFKB1;HLA-DPA1;HLA-DQB1","","R-HSA-202307;R-HSA-5607728;R-HSA-2730894;R-HSA-5607724;R-HSA-202541;R-HSA-202237"
R-HSA-1280218,"Adaptive Immune System",55,1012,0.0670021186440678,2.242062091539765E-11,1.210713529431473E-9,113,264,0.019138755980861243,9606,Homo sapiens,"BLK;UBA7;NCF1;SH3KBP1;NCF2;NCF4;NCF1C;RASGRP2;IFI30;CTSS;CD79A;INPP5D;GRAP2;TRIM21;CTSB;HLA-DPA1;LYN;RAP1GAP2;CAP1;VASP;CD74;HLA-DRB4;DTX3L;ITGA4;SYK;PRKCB;CYBB;NFKB1;VAV1;TAPBP;PTPRC;STIM1;HLA-DPB1;HLA-DRA;EVL;PTPN6;LAP3;HLA-DRB3;HLA-DRB1;SI…
R-HSA-6798695,"Neutrophil degranulation",28,480,0.03177966101694915,7.184062708054384E-7,3.663871981107736E-5,9,10,7.249528780629259E-4,9606,Homo sapiens,"ARHGAP9;GMFG;MVP;CTSZ;PXN;IQGAP2;CTSS;ALAD;CNN2;ALOX5;TBC1D10C;METTL7A;OSTF1;CAPN1;S100A11;CTSB;CAP1;RAB4B;DBNL;RNASET2;HMHA1;CYBB;NFKB1;PTPRC;MNDA;PTPN6;PLEKHO2;VCL","","R-HSA-6798743;R-HSA-6799350;R-HSA-6800434;R-HSA-6798751;R-HSA-6798749;R-H…
R-HSA-445355,"Smooth Muscle Contraction",9,49,0.0032441737288135594,9.396286166918344E-7,4.4162544984516217E-5,6,11,7.974481658692185E-4,9606,Homo sapiens,"MYL6;ANXA1;TPM4;PXN;ANXA6;TLN1;VCL;MYL12A;MYL12B","","R-HSA-445700;R-HSA-445813;R-HSA-445699;R-HSA-5263628;R-HSA-445704;R-HSA-445705"
R-HSA-9012999,"RHO GTPase cycle",27,460,0.03045550847457627,1.019025036796961E-6,4.585612665586325E-5,45,91,0.006597071190372626,9606,Homo sapiens,"ARHGAP9;NCF1;NCF2;NCF4;NCF1C;ADD3;IQGAP2;FGD2;FGD3;AKAP13;PREX1;ARHGDIB;RAC2;PTK2B;PCK2;TPM4;SWAP70;HMHA1;CYBB;ARHGAP27;RHOC;GMIP;ARHGAP25;VAV1;CCDC88B;FMNL1;RAPGEF1;ARHGEF1","","R-HSA-9018766;R-HSA-9018754;R-HSA-8981637;R-HSA-9013145;R-HSA-9014424;R-…
R-HSA-9716542,"Signaling by Rho GTPases, Miro GTPases and RHOBTB3",35,725,0.04800052966101695,2.1501857127015356E-6,9.03077999334645E-5,90,212,0.01536900101493403,9606,Homo sapiens,"ARHGAP9;NCF1;NCF2;NCF4;NCF1C;ADD3;IQGAP2;FGD2;MYL12B;FGD3;AKAP13;PREX1;ARHGDIB;RAC2;FLNA;PTK2B;PCK2;TPM4;PRKCB;SWAP70;LIMK1;HMHA1;CYBB;ARHGAP27;RHOC;GMIP;ARHGAP25;VAV1;CCDC88B;MYL6;FMNL1;RAPGEF1;PLIN3;MYH9;ARHGEF1;EVL…
R-HSA-194315,"Signaling by Rho GTPases",34,709,0.04694120762711865,3.5023416704582644E-6,1.4009366681833058E-4,89,203,0.014716543424677396,9606,Homo sapiens,"ARHGAP9;NCF1;NCF2;NCF4;NCF1C;ADD3;IQGAP2;FGD2;MYL12B;FGD3;AKAP13;PREX1;ARHGDIB;RAC2;FLNA;PTK2B;PCK2;TPM4;PRKCB;SWAP70;LIMK1;HMHA1;CYBB;ARHGAP27;RHOC;GMIP;ARHGAP25;VAV1;CCDC88B;MYL6;FMNL1;RAPGEF1;MYH9;ARHGEF1;EVL","","R-HSA-5665748;R-HSA-5623…
R-HSA-168249,"Innate Immune System",52,1338,0.08858580508474577,4.053219862298896E-6,1.5402235476735804E-4,158,710,0.05147165434246774,9606,Homo sapiens,"ARHGAP9;NCF1;NCF2;GMFG;CTSZ;NCF4;CTSS;IFIH1;ALAD;GRAP2;RAC2;TBC1D10C;OSTF1;CAPN1;TRIM21;CTSB;CAP1;ZBP1;DBNL;SYK;DDX58;RNASET2;HMHA1;CYBB;VAV1;HCK;TXNIP;MYH9;PLEKHO2;VCL;UBA7;MVP;PXN;NCF1C;PLD4;RASGRP2;IQGAP2;CNN2;ALOX5;HMOX1;METTL7A;S100A11;LYN;…
R-HSA-1169410,"Antiviral mechanism by IFN-stimulated genes",11,94,0.006223516949152542,4.523209533258132E-6,1.6283554319729276E-4,24,31,0.0022473539219950702,9606,Homo sapiens,"UBA7;OAS1;STAT1;OAS2;DDX58;MX2;MX1;FLNA;EIF2AK2;ISG15;IFIT1","","R-HSA-936462;R-HSA-8985097;R-HSA-1678841;R-HSA-8983688;R-HSA-1169395;R-HSA-1678843;R-HSA-1169394;R-HSA-1678842;R-HSA-1169397;R-HSA-1169399;R-HSA-1169398;R-HS…
R-HSA-9013149,"RAC1 GTPase cycle",15,191,0.012645656779661016,1.0834152520566853E-5,3.68361185699273E-4,4,6,4.3497172683775554E-4,9606,Homo sapiens,"ARHGAP9;NCF1;NCF2;SWAP70;NCF4;HMHA1;CYBB;ARHGAP27;IQGAP2;GMIP;ARHGAP25;VAV1;PREX1;FMNL1;ARHGDIB","","R-HSA-9013145;R-HSA-9013144;R-HSA-9013147;R-HSA-9013143"
R-HSA-76002,"Platelet activation, signaling and aggregation",18,293,0.019398834745762712,3.7804080000425344E-5,0.0012475346400140364,64,116,0.00840945338552994,9606,Homo sapiens,"LYN;CAP1;TOR4A;SYK;WDR1;PRKCB;RASGRP2;VAV1;GNAI2;APBB1IP;GNB2;TMSB4X;RAC2;FLNA;PTPN6;TLN1;VCL;FERMT3","","R-HSA-114689;R-HSA-443910;R-HSA-392195;R-HSA-429441;R-HSA-443905;R-HSA-354060;R-HSA-396941;R-HSA-397835;R-HSA-3922…
R-HSA-512988,"Interleukin-3, Interleukin-5 and GM-CSF signaling",7,50,0.0033103813559322032,8.394296449787397E-5,0.002602231899434093,10,38,0.0027548209366391185,9606,Homo sapiens,"LYN;HCK;SYK;INPP5D;RAPGEF1;PTPN6;VAV1","","R-HSA-879917;R-HSA-912734;R-HSA-913374;R-HSA-879914;R-HSA-909738;R-HSA-912629;R-HSA-914036;R-HSA-912727;R-HSA-913424;R-HSA-912627"
R-HSA-373755,"Semaphorin interactions",8,71,0.004700741525423728,1.176019011361884E-4,0.003528057034085652,11,41,0.002972306800057996,9606,Homo sapiens,"MYL6;PTPRC;CD72;LIMK1;MYH9;TLN1;RHOC;MYL12B","","R-HSA-373748;R-HSA-399952;R-HSA-399936;R-HSA-373746;R-HSA-399950;R-HSA-419087;R-HSA-416588;R-HSA-419644;R-HSA-419197;R-HSA-419645;R-HSA-419049"
R-HSA-5668599,"RHO GTPases Activate NADPH Oxidases",6,38,0.0025158898305084744,1.4215353811153353E-4,0.003920459114587049,11,14,0.0010149340292880964,9606,Homo sapiens,"NCF1;NCF2;PRKCB;NCF4;RAC2;NCF1C;CYBB","","R-HSA-9626848;R-HSA-9626832;R-HSA-9626880;R-HSA-9626816;R-HSA-5668629;R-HSA-9626817;R-HSA-5218827;R-HSA-5218841;R-HSA-5668735;R-HSA-5668605;R-HSA-5668731"
R-HSA-5627117,"RHO GTPases Activate ROCKs",5,24,0.0015889830508474577,1.4520218942914997E-4,0.003920459114587049,6,7,5.074670146440482E-4,9606,Homo sapiens,"MYL6;LIMK1;MYH9;RHOC;MYL12B","","R-HSA-419232;R-HSA-419087;R-HSA-419197;R-HSA-3928608;R-HSA-419083;R-HSA-419049"
R-HSA-912631,"Regulation of signaling by CBL",5,24,0.0015889830508474577,1.4520218942914997E-4,0.003920459114587049,5,7,5.074670146440482E-4,9606,Homo sapiens,"LYN;HCK;SYK;RAPGEF1;VAV1","","R-HSA-879917;R-HSA-912734;R-HSA-912629;R-HSA-912727;R-HSA-912627"
R-HSA-1236973,"Cross-presentation of particulate exogenous antigens (phagosomes)",4,13,8.606991525423729E-4,1.578227465228732E-4,0.004103391409594703,1,3,2.1748586341887777E-4,9606,Homo sapiens,"NCF1;NCF2;NCF4;NCF1C;CYBB","","R-HSA-1236967"
R-HSA-416572,"Sema4D induced cell migration and growth-cone collapse",5,25,0.0016551906779661016,1.7518852299802656E-4,0.004379713074950664,4,7,5.074670146440482E-4,9606,Homo sapiens,"MYL6;LIMK1;MYH9;RHOC;MYL12B","","R-HSA-419087;R-HSA-416588;R-HSA-419197;R-HSA-419049"
R-HSA-5627123,"RHO GTPases activate PAKs",5,27,0.0017876059322033898,2.491217643246779E-4,0.00597892234379227,6,15,0.001087429317094389,9606,Homo sapiens,"MYL6;LIMK1;MYH9;FLNA;MYL12B","","R-HSA-5668932;R-HSA-5668978;R-HSA-5669250;R-HSA-419232;R-HSA-2029460;R-HSA-5669240"
R-HSA-8983711,"OAS antiviral response",4,15,9.93114406779661E-4,2.710409707407102E-4,0.006233942327036335,8,15,0.001087429317094389,9606,Homo sapiens,"OAS1;OAS2;DDX58;FLNA","","R-HSA-8985097;R-HSA-8983688;R-HSA-8985153;R-HSA-8983680;R-HSA-8985104;R-HSA-8985123;R-HSA-8985138;R-HSA-8983671"
R-HSA-983695,"Antigen activates B Cell Receptor (BCR) leading to generation of second messengers",9,103,0.006819385593220339,2.934294613657906E-4,0.006748877611413184,18,25,0.0018123821951573148,9606,Homo sapiens,"BLK;LYN;CD79A;SYK;STIM1;SH3KBP1;PTPN6;CD22;VAV1","","R-HSA-9606162;R-HSA-9606163;R-HSA-2076220;R-HSA-2089943;R-HSA-434798;R-HSA-1168376;R-HSA-1112666;R-HSA-434700;R-HSA-9606883;R-HSA-98…
R-HSA-1169408,"ISG15 antiviral mechanism",8,83,0.005495233050847458,3.335752657118718E-4,0.0073386558456611795,16,16,0.0011599246049006815,9606,Homo sapiens,"UBA7;STAT1;DDX58;MX2;MX1;EIF2AK2;ISG15;IFIT1","","R-HSA-1678841;R-HSA-936462;R-HSA-1169395;R-HSA-1678843;R-HSA-1169394;R-HSA-1678842;R-HSA-1169397;R-HSA-1169399;R-HSA-1169398;R-HSA-1169307;R-HSA-1176059;R-HSA-1169403;R-HSA-1169402;R-HSA-1169…
R-HSA-416482,"G alpha (12/13) signalling events",8,86,0.005693855932203389,4.2087172930715955E-4,0.00883830631545035,8,15,0.001087429317094389,9606,Homo sapiens,"FGD3;AKAP13;PREX1;GNB2;ARHGEF1;RHOC;VAV1;FGD2","","R-HSA-751019;R-HSA-114544;R-HSA-751039;R-HSA-114548;R-HSA-419166;R-HSA-751027;R-HSA-751029;R-HSA-419049"
R-HSA-451927,"Interleukin-2 family signaling",6,47,0.003111758474576271,4.377544746201334E-4,0.009192843967022801,15,59,0.0042772219805712625,9606,Homo sapiens,"SYK;STAT1;INPP5D;PTK2B;PTPN6;LGALS9","","R-HSA-8985929;R-HSA-508292;R-HSA-508451;R-HSA-8985900;R-HSA-508513;R-HSA-8985966;R-HSA-8985988;R-HSA-9006873;R-HSA-5340385;R-HSA-913374;R-HSA-8985981;R-HSA-913424;R-HSA-508282;R-HSA-8985943;R-HSA-9…
R-HSA-400685,"Sema4D in semaphorin signaling",5,31,0.0020524364406779663,4.6560317449606536E-4,0.009312063489921307,4,13,9.424387414818037E-4,9606,Homo sapiens,"MYL6;LIMK1;MYH9;RHOC;MYL12B","","R-HSA-419087;R-HSA-416588;R-HSA-419197;R-HSA-419049"
R-HSA-397014,"Muscle contraction",13,213,0.014102224576271187,4.760638418725982E-4,0.009521276837451964,14,42,0.003044802087864289,9606,Homo sapiens,"CAMK2D;ANXA1;TPM4;PXN;ATP2A3;MYL12A;MYL12B;MYL4;MYL6;STIM1;ANXA6;TLN1;VCL","","R-HSA-390597;R-HSA-427910;R-HSA-445700;R-HSA-390598;R-HSA-390593;R-HSA-445699;R-HSA-390595;R-HSA-2089943;R-HSA-434798;R-HSA-5576895;R-HSA-445704;R-HSA-445705;R-HSA-445813…
R-HSA-9013404,"RAC2 GTPase cycle",8,92,0.0060911016949152545,6.511743741596243E-4,0.012031858259720973,10,10,7.249528780629259E-4,9606,Homo sapiens,"PREX1;NCF1;NCF2;SWAP70;NCF4;RAC2;NCF1C;CYBB;VAV1","","R-HSA-9014424;R-HSA-9014296;R-HSA-9714480;R-HSA-9714481;R-HSA-9714483;R-HSA-9714477;R-HSA-9014293;R-HSA-9014420;R-HSA-9014295;R-HSA-9014294"
R-HSA-446353,"Cell-extracellular matrix interactions",4,19,0.0012579449152542372,6.55066833924689E-4,0.012031858259720973,5,10,7.249528780629259E-4,9606,Homo sapiens,"VASP;PXN;FLNA;ILK","","R-HSA-446391;R-HSA-446322;R-HSA-432897;R-HSA-446364;R-HSA-430347"
R-HSA-1433557,"Signaling by SCF-KIT",6,51,0.0033765889830508476,6.684365699844985E-4,0.012031858259720973,22,39,0.002827316224445411,9606,Homo sapiens,"LYN;STAT1;GRAP2;PTPN6;VAV1","","R-HSA-1433428;R-HSA-205319;R-HSA-1433456;R-HSA-1433488;R-HSA-1562641;R-HSA-1433501;R-HSA-1470012;R-HSA-1470010;R-HSA-1470009;R-HSA-1472121;R-HSA-205234;R-HSA-1433415;R-HSA-1433542;R-HSA-205238;R-HSA-205205;R-HSA-143…
R-HSA-381038,"XBP1(S) activates chaperone genes",8,95,0.006289724576271186,7.995090582784137E-4,0.014391163049011446,4,47,0.003407278526895752,9606,Homo sapiens,"LMNA;TPP1;TLN1;ADD1","","R-HSA-1791128;R-HSA-1791138;R-HSA-1791137;R-HSA-1791076"
R-HSA-936440,"Negative regulators of DDX58/IFIH1 signaling",5,37,0.0024496822033898305,0.001022680383708785,0.017385566523049345,10,13,9.424387414818037E-4,9606,Homo sapiens,"IFIH1;CAP1;UBA7;DDX58;ISG15","","R-HSA-936462;R-HSA-990526;R-HSA-937343;R-HSA-936412;R-HSA-936381;R-HSA-936378;R-HSA-936475;R-HSA-936390;R-HSA-936563;R-HSA-990528"
R-HSA-9013423,"RAC3 GTPase cycle",8,100,0.0066207627118644065,0.0011061225670071506,0.01880408363912156,3,6,4.3497172683775554E-4,9606,Homo sapiens,"PREX1;NCF1;NCF2;SWAP70;NCF4;ARHGDIB;RAPGEF1;CYBB","","R-HSA-9018808;R-HSA-9018804;R-HSA-9018807"
R-HSA-195258,"RHO GTPase Effectors",16,326,0.021583686440677968,0.001142668453434248,0.018838805837823713,44,113,0.008191967522111062,9606,Homo sapiens,"NCF1;NCF2;PRKCB;NCF4;LIMK1;NCF1C;CYBB;IQGAP2;RHOC;MYL12B;MYL6;FMNL1;RAC2;MYH9;FLNA;EVL;PCK2","","R-HSA-5665686;R-HSA-5665748;R-HSA-9626832;R-HSA-5668629;R-HSA-5218827;R-HSA-5623632;R-HSA-5665809;R-HSA-419087;R-HSA-8981443;R-HSA-2029460;R-HSA-4190…
R-HSA-381070,"IRE1alpha activates chaperones",8,101,0.006686970338983051,0.001177425364863982,0.018838805837823713,4,53,0.0038422502537335075,9606,Homo sapiens,"LMNA;TPP1;TLN1;ADD1","","R-HSA-1791128;R-HSA-1791138;R-HSA-1791137;R-HSA-1791076"
R-HSA-5625900,"RHO GTPases activate CIT",4,23,0.0015227754237288136,0.0013208594468512302,0.021133751149619684,5,6,4.3497172683775554E-4,9606,Homo sapiens,"MYL6;MYH9;RHOC;MYL12B","","R-HSA-5671970;R-HSA-5625901;R-HSA-5671919;R-HSA-8981443;R-HSA-5671993"
R-HSA-4420097,"VEGFA-VEGFR2 Pathway",9,129,0.008540783898305085,0.001417872504096751,0.021268087561451265,22,79,0.005727127736697115,9606,Homo sapiens,"NCF1;NCF2;PRKCB;NCF4;PXN;CTNND1;PTK2B;CYBB;VAV1","","R-HSA-5218830;R-HSA-5218827;R-HSA-5218823;R-HSA-5218822;R-HSA-5218821;R-HSA-8951586;R-HSA-434637;R-HSA-5218820;R-HSA-5218851;R-HSA-5218850;R-HSA-5357472;R-HSA-5218813;R-HSA-5357477;R-HSA-5357445…
R-HSA-392517,"Rap1 signalling",4,24,0.0015889830508474577,0.001541594826664161,0.023123922399962415,4,7,5.074670146440482E-4,9606,Homo sapiens,"RAP1GAP2;RASGRP2;SIPA1","","R-HSA-913996;R-HSA-392513;R-HSA-913993;R-HSA-354173"
R-HSA-449147,"Signaling by Interleukins",25,645,0.042703919491525424,0.0016002370486715156,0.024003555730072734,84,493,0.03574017688850225,9606,Homo sapiens,"LYN;ANXA1;SYK;STAT1;STAT2;MSN;NFKB1;VAV1;CNN2;HCK;INPP5D;ALOX5;RAPGEF1;PTK2B;HMOX1;PTPN6;LGALS9","","R-HSA-6785895;R-HSA-6788582;R-HSA-508292;R-HSA-8987150;R-HSA-1112727;R-HSA-1112602;R-HSA-8984963;R-HSA-6797293;R-HSA-8987266;R-HSA-1112604;R…
R-HSA-9013148,"CDC42 GTPase cycle",10,159,0.010527012711864406,0.0016840656336918336,0.025260984505377504,4,6,4.3497172683775554E-4,9606,Homo sapiens,"ARHGAP9;FGD3;PREX1;FMNL1;ARHGDIB;HMHA1;ARHGAP27;IQGAP2;GMIP;FGD2","","R-HSA-9013161;R-HSA-9013157;R-HSA-9013159;R-HSA-9013158"
R-HSA-983705,"Signaling by the B Cell Receptor (BCR)",11,189,0.012513241525423728,0.0018429525150681636,0.02580133521095429,29,44,0.003189792663476874,9606,Homo sapiens,"BLK;LYN;CD79A;SYK;STIM1;PRKCB;SH3KBP1;PTPN6;CD22;NFKB1;VAV1","","R-HSA-9606162;R-HSA-9606163;R-HSA-2089943;R-HSA-1112666;R-HSA-434700;R-HSA-1168640;R-HSA-983709;R-HSA-1168643;R-HSA-1168642;R-HSA-983707;R-HSA-9606151;R-HSA-5690702…
R-HSA-264870,"Caspase-mediated cleavage of cytoskeletal proteins",3,12,7.944915254237289E-4,0.001963500453494471,0.027333631798817537,3,10,7.249528780629259E-4,9606,Homo sapiens,"DBNL;ADD1;PLEC","","R-HSA-202966;R-HSA-201637;R-HSA-201608"
R-HSA-114604,"GPVI-mediated activation cascade",5,43,0.0028469279661016947,0.001966628477379939,0.027333631798817537,16,25,0.0018123821951573148,9606,Homo sapiens,"LYN;SYK;RAC2;PTPN6;VAV1","","R-HSA-139842;R-HSA-114689;R-HSA-442273;R-HSA-430158;R-HSA-114600;R-HSA-437932;R-HSA-434637;R-HSA-434633;R-HSA-429449;R-HSA-434836;R-HSA-453200;R-HSA-437936;R-HSA-5684801;R-HSA-437118;R-HSA-453183;R-HSA-5684…
R-HSA-193648,"NRAGE signals death through JNK",6,64,0.00423728813559322,0.002102587061447503,0.027333631798817537,1,7,5.074670146440482E-4,9606,Homo sapiens,"FGD3;AKAP13;PREX1;ARHGEF1;VAV1;FGD2","","R-HSA-205039"
R-HSA-9705462,"Inactivation of CSF3 (G-CSF) signaling",4,27,0.0017876059322033898,0.002355853428985033,0.03062609457680543,9,9,6.524575902566333E-4,9606,Homo sapiens,"LYN;HCK;SYK;STAT1","","R-HSA-9705461;R-HSA-9705729;R-HSA-9705458;R-HSA-9705726;R-HSA-9705465;R-HSA-9707977;R-HSA-9705466;R-HSA-9705738;R-HSA-9705467"
R-HSA-194138,"Signaling by VEGF",9,140,0.009269067796610169,0.0024491709151668317,0.03183922189716881,22,86,0.0062345947513411624,9606,Homo sapiens,"NCF1;NCF2;PRKCB;NCF4;PXN;CTNND1;PTK2B;CYBB;VAV1","","R-HSA-5218830;R-HSA-5218827;R-HSA-5218823;R-HSA-5218822;R-HSA-5218821;R-HSA-8951586;R-HSA-434637;R-HSA-5218820;R-HSA-5218851;R-HSA-5218850;R-HSA-5357472;R-HSA-5218813;R-HSA-5357477;R-HSA-5357445;R-…
R-HSA-912694,"Regulation of IFNA/IFNB signaling",4,28,0.001853813559322034,0.0026824028555916257,0.033969652101290215,4,5,3.6247643903146296E-4,9606,Homo sapiens,"STAT1;STAT2;PTPN6","","R-HSA-997311;R-HSA-997309;R-HSA-912680;R-HSA-997314"
R-HSA-3299685,"Detoxification of Reactive Oxygen Species",6,68,0.004502118644067797,0.0028308043417741846,0.033969652101290215,9,34,0.002464839785413948,9606,Homo sapiens,"CCS;GPX1;NCF1;NCF2;NCF4;CYBB","","R-HSA-6807557;R-HSA-8951723;R-HSA-3780958;R-HSA-3323013;R-HSA-3780979;R-HSA-1222376;R-HSA-3299753;R-HSA-3697860;R-HSA-71676"
R-HSA-210990,"PECAM1 interactions",3,14,9.26906779661017E-4,0.003026985065142096,0.03632382078170515,3,7,5.074670146440482E-4,9606,Homo sapiens,"LYN;INPP5D;PTPN6","","R-HSA-210291;R-HSA-210290;R-HSA-210277"
R-HSA-446343,"Localization of the PINCH-ILK-PARVIN complex to focal adhesions",2,4,2.6483050847457627E-4,0.003082635767453712,0.03699162920944454,2,2,1.449905756125852E-4,9606,Homo sapiens,"PXN;ILK","","R-HSA-446322;R-HSA-432897"
R-HSA-8863678,"Neurodegenerative Diseases",4,30,0.001986228813559322,0.003426007995938285,0.038704674532838435,4,22,0.001594896331738437,9606,Homo sapiens,"CAPNS1;LMNA;CAPN1","","R-HSA-8868134;R-HSA-8863012;R-HSA-8863008;R-HSA-8868344"
R-HSA-8862803,"Deregulated CDK5 triggers multiple neurodegenerative pathways in Alzheimer's disease models",4,30,0.001986228813559322,0.003426007995938285,0.038704674532838435,4,22,0.001594896331738437,9606,Homo sapiens,"CAPNS1;LMNA;CAPN1","","R-HSA-8868134;R-HSA-8863012;R-HSA-8863008;R-HSA-8868344"
R-HSA-76005,"Response to elevated platelet cytosolic Ca2+",9,148,0.009798728813559322,0.003518606775712585,0.038704674532838435,6,14,0.0010149340292880964,9606,Homo sapiens,"TOR4A;CAP1;WDR1;PRKCB;TMSB4X;FLNA;TLN1;VCL;FERMT3","","R-HSA-482775;R-HSA-482772;R-HSA-114553;R-HSA-481007;R-HSA-114683;R-HSA-114684"
R-HSA-8980692,"RHOA GTPase cycle",9,154,0.010195974576271187,0.004538189015069083,0.04992007916575991,4,6,4.3497172683775554E-4,9606,Homo sapiens,"ARHGAP9;AKAP13;PREX1;ARHGDIB;HMHA1;ARHGEF1;GMIP;VAV1;PCK2","","R-HSA-9013009;R-HSA-8980691;R-HSA-9012835;R-HSA-8981637"
R-HSA-3928663,"EPHA-mediated growth cone collapse",4,33,0.002184851694915254,0.004786432655564443,0.052650759211208875,4,4,2.899811512251704E-4,9606,Homo sapiens,"LYN;MYL6;MYH9;MYL12B","","R-HSA-3928651;R-HSA-3928602;R-HSA-3928616;R-HSA-3928648"
R-HSA-9734009,"Defective Intrinsic Pathway for Apoptosis",4,33,0.002184851694915254,0.004786432655564443,0.052650759211208875,4,24,0.0017398869073510222,9606,Homo sapiens,"CAPNS1;LMNA;CAPN1","","R-HSA-8868134;R-HSA-8863012;R-HSA-8863008;R-HSA-8868344"
R-HSA-9683610,"Maturation of nucleoprotein",3,17,0.0011255296610169492,0.005184776738384134,0.05703254412222547,1,9,6.524575902566333E-4,9606,Homo sapiens,"PARP10;PARP9;PARP14","","R-HSA-9686061"
R-HSA-9674555,"Signaling by CSF3 (G-CSF)",4,35,0.0023172669491525423,0.005870668526099521,0.06437475291016126,21,21,0.0015224010439321444,9606,Homo sapiens,"LYN;HCK;SYK;STAT1","","R-HSA-9705461;R-HSA-9674546;R-HSA-9677585;R-HSA-9674550;R-HSA-9705458;R-HSA-9705726;R-HSA-9674808;R-HSA-9705465;R-HSA-9674558;R-HSA-9705466;R-HSA-9705467;R-HSA-9674563;R-HSA-9674562;R-HSA-9674816;R-HSA-9674567;R-HSA-967…
R-HSA-1500931,"Cell-Cell communication",8,134,0.008871822033898306,0.006437475291016126,0.06437475291016126,14,60,0.004349717268377556,9606,Homo sapiens,"VASP;PXN;CTNND1;PTK2B;FLNA;ILK;PTPN6;PLEC","","R-HSA-446083;R-HSA-432897;R-HSA-391150;R-HSA-432909;R-HSA-430347;R-HSA-446089;R-HSA-446391;R-HSA-446322;R-HSA-391152;R-HSA-446364;R-HSA-432956;R-HSA-446077;R-HSA-419002;R-HSA-432952"
R-HSA-204998,"Cell death signalling via NRAGE, NRIF and NADE",6,81,0.005362817796610169,0.006522710864158787,0.06522710864158787,1,17,0.001232419892706974,9606,Homo sapiens,"FGD3;AKAP13;PREX1;ARHGEF1;VAV1;FGD2","","R-HSA-205039"
R-HSA-9707587,"Regulation of HMOX1 expression and activity",2,6,3.9724576271186443E-4,0.006754344362904341,0.06754344362904341,4,4,2.899811512251704E-4,9606,Homo sapiens,"HMOX1","","R-HSA-9707645;R-HSA-9708558;R-HSA-9708536;R-HSA-9708457"
R-HSA-9706374,"FLT3 signaling through SRC family kinases",2,6,3.9724576271186443E-4,0.006754344362904341,0.06754344362904341,2,4,2.899811512251704E-4,9606,Homo sapiens,"HCK;SYK","","R-HSA-9706336;R-HSA-9609274"
R-HSA-9027284,"Erythropoietin activates RAS",3,19,0.0012579449152542372,0.007028267829202184,0.07028267829202184,8,8,5.799623024503408E-4,9606,Homo sapiens,"LYN;RAPGEF1;VAV1","","R-HSA-9027274;R-HSA-9029149;R-HSA-9029151;R-HSA-9029150;R-HSA-9029155;R-HSA-9024723;R-HSA-9029158;R-HSA-9024726"
R-HSA-193704,"p75 NTR receptor-mediated signalling",7,110,0.007282838983050847,0.007591356456526643,0.07269959738387222,4,50,0.0036247643903146295,9606,Homo sapiens,"FGD3;AKAP13;PREX1;ARHGEF1;NFKB1;VAV1;FGD2","","R-HSA-193700;R-HSA-193691;R-HSA-193705;R-HSA-205039"
R-HSA-111465,"Apoptotic cleavage of cellular proteins",4,38,0.0025158898305084744,0.007785291166885866,0.07269959738387222,4,38,0.0027548209366391185,9606,Homo sapiens,"DBNL;LMNA;ADD1;PLEC","","R-HSA-264865;R-HSA-202966;R-HSA-201637;R-HSA-201608"
R-HSA-918233,"TRAF3-dependent IRF activation pathway",3,20,0.0013241525423728813,0.008077733042652468,0.07269959738387222,6,11,7.974481658692185E-4,9606,Homo sapiens,"IFIH1;CAP1;DDX58","","R-HSA-9705137;R-HSA-918232;R-HSA-918229;R-HSA-9705320;R-HSA-918227;R-HSA-918225"
R-HSA-354192,"Integrin signaling",4,39,0.0025820974576271187,0.008504530703936308,0.07654077633542677,22,24,0.0017398869073510222,9606,Homo sapiens,"APBB1IP;SYK;TLN1;RASGRP2","","R-HSA-354149;R-HSA-443910;R-HSA-429415;R-HSA-354087;R-HSA-372705;R-HSA-432096;R-HSA-429441;R-HSA-443905;R-HSA-354060;R-HSA-377644;R-HSA-354124;R-HSA-377641;R-HSA-377640;R-HSA-377643;R-HSA-372693;R-HSA-354165;R-HSA-354097…
R-HSA-114608,"Platelet degranulation ",8,141,0.009335275423728813,0.00859110788098505,0.07731997092886544,3,11,7.974481658692185E-4,9606,Homo sapiens,"TOR4A;CAP1;WDR1;TMSB4X;FLNA;TLN1;VCL;FERMT3","","R-HSA-482775;R-HSA-482772;R-HSA-481007"
R-HSA-8939245,"RUNX1 regulates transcription of genes involved in BCR signaling",2,7,4.634533898305085E-4,0.009072571117749173,0.08165314005974256,2,4,2.899811512251704E-4,9606,Homo sapiens,"BLK","","R-HSA-8938987;R-HSA-8938965"
R-HSA-4419969,"Depolymerisation of the Nuclear Lamina",3,23,0.0015227754237288136,0.011755983164436712,0.1058038484799304,3,6,4.3497172683775554E-4,9606,Homo sapiens,"PRKCB;LMNA","","R-HSA-5229194;R-HSA-5223304;R-HSA-5244669"
R-HSA-6802957,"Oncogenic MAPK signaling",6,93,0.006157309322033898,0.012266117810839972,0.10789460760918779,30,46,0.003334783239089459,9606,Homo sapiens,"VASP;APBB1IP;CAMK2D;LMNA;TLN1;VCL","","R-HSA-6802919;R-HSA-9656211;R-HSA-6802918;R-HSA-9656209;R-HSA-6802916;R-HSA-9656215;R-HSA-6802914;R-HSA-6803234;R-HSA-9656214;R-HSA-6803233;R-HSA-6802912;R-HSA-9656212;R-HSA-6802927;R-HSA-6802926;R-HSA-6802…
R-HSA-844456,"The NLRP3 inflammasome",3,24,0.0015889830508474577,0.013162787414694233,0.10789460760918779,4,18,0.0013049151805132667,9606,Homo sapiens,"TXNIP;HMOX1;NFKB1","","R-HSA-1250272;R-HSA-9603905;R-HSA-1250264;R-HSA-1250253"
R-HSA-9694631,"Maturation of nucleoprotein",3,24,0.0015889830508474577,0.013162787414694233,0.10789460760918779,1,13,9.424387414818037E-4,9606,Homo sapiens,"PARP10;PARP9;PARP14","","R-HSA-9729279"
R-HSA-446728,"Cell junction organization",6,95,0.006289724576271186,0.013486825951148473,0.10789460760918779,12,37,0.0026823256488328257,9606,Homo sapiens,"VASP;PXN;CTNND1;FLNA;ILK;PLEC","","R-HSA-446391;R-HSA-446322;R-HSA-446083;R-HSA-432897;R-HSA-446364;R-HSA-432956;R-HSA-432909;R-HSA-446077;R-HSA-419002;R-HSA-430347;R-HSA-432952;R-HSA-446089"
R-HSA-381119,"Unfolded Protein Response (UPR)",8,155,0.010262182203389831,0.014457798296670155,0.11566238637336124,4,94,0.006814557053791504,9606,Homo sapiens,"LMNA;TPP1;TLN1;ADD1","","R-HSA-1791128;R-HSA-1791138;R-HSA-1791137;R-HSA-1791076"
R-HSA-73887,"Death Receptor Signalling",8,159,0.010527012711864406,0.016569899575769043,0.13255919660615234,7,93,0.006742061765985211,9606,Homo sapiens,"FGD3;AKAP13;PREX1;ARHGEF1;NFKB1;VAV1;IRF9;FGD2","","R-HSA-5357776;R-HSA-5357904;R-HSA-193700;R-HSA-193691;R-HSA-5661517;R-HSA-193705;R-HSA-205039"
R-HSA-6802952,"Signaling by BRAF and RAF1 fusions",5,73,0.004833156779661017,0.01710868465518367,0.13686947724146936,5,5,3.6247643903146296E-4,9606,Homo sapiens,"APBB1IP;CAMK2D;LMNA;TLN1;VCL","","R-HSA-6802935;R-HSA-6802934;R-HSA-6802933;R-HSA-6802932;R-HSA-6802927"
R-HSA-8949275,"RUNX3 Regulates Immune Response and Cell Migration",2,10,6.620762711864406E-4,0.017797250605357084,0.14026145359643727,2,5,3.6247643903146296E-4,9606,Homo sapiens,"ITGA4","","R-HSA-8949343;R-HSA-8949335"
R-HSA-9656223,"Signaling by RAF1 mutants",4,49,0.0032441737288135594,0.01815364141789444,0.14026145359643727,5,7,5.074670146440482E-4,9606,Homo sapiens,"APBB1IP;CAMK2D;TLN1;VCL","","R-HSA-9656211;R-HSA-9656209;R-HSA-9656215;R-HSA-9656214;R-HSA-9656212"
R-HSA-2682334,"EPH-Ephrin signaling",6,102,0.006753177966101695,0.0184257373886213,0.14026145359643727,18,56,0.0040597361171523854,9606,Homo sapiens,"LYN;MYL6;LIMK1;MYH9;MYL12A;MYL12B","","R-HSA-3928602;R-HSA-3928607;R-HSA-4093336;R-HSA-3928604;R-HSA-3928627;R-HSA-3928628;R-HSA-3928651;R-HSA-4093327;R-HSA-3928616;R-HSA-3928648;R-HSA-3928584;R-HSA-3928623;R-HSA-3928642;R-HSA-3928577;R-HSA-3928640;…
R-HSA-9670439,"Signaling by phosphorylated juxtamembrane, extracellular and kinase domain KIT mutants",3,28,0.001853813559322034,0.019715625176787044,0.14026145359643727,7,11,7.974481658692185E-4,9606,Homo sapiens,"LYN;STAT1","","R-HSA-9670418;R-HSA-9670417;R-HSA-9670416;R-HSA-9670426;R-HSA-9670414;R-HSA-9670413;R-HSA-9670412"
R-HSA-9669938,"Signaling by KIT in disease",3,28,0.001853813559322034,0.019715625176787044,0.14026145359643727,7,26,0.0018848774829636073,9606,Homo sapiens,"LYN;STAT1","","R-HSA-9670418;R-HSA-9670417;R-HSA-9670416;R-HSA-9670426;R-HSA-9670414;R-HSA-9670413;R-HSA-9670412"
R-HSA-9662360,"Sensory processing of sound by inner hair cells of the cochlea",5,76,0.005031779661016949,0.019947251641546537,0.14026145359643727,1,7,5.074670146440482E-4,9606,Homo sapiens,"CAP1;MYO1C;MYH9;MSN;FAM65B","","R-HSA-9659380"
R-HSA-168928,"DDX58/IFIH1-mediated induction of interferon-alpha/beta",6,104,0.006885593220338983,0.020037350513776753,0.14026145359643727,36,53,0.0038422502537335075,9606,Homo sapiens,"IFIH1;CAP1;UBA7;DDX58;ISG15;NFKB1","","R-HSA-936462;R-HSA-936390;R-HSA-168140;R-HSA-168909;R-HSA-990528;R-HSA-936412;R-HSA-933532;R-HSA-933530;R-HSA-936475;R-HSA-918232;R-HSA-933528;R-HSA-933526;R-HSA-918230;R-HSA…
R-HSA-8939246,"RUNX1 regulates transcription of genes involved in differentiation of myeloid cells",2,11,7.282838983050848E-4,0.02125350280181948,0.14876107390695137,2,7,5.074670146440482E-4,9606,Homo sapiens,"PRKCB","","R-HSA-8939066;R-HSA-8939054"
R-HSA-9012546,"Interleukin-18 signaling",2,11,7.282838983050848E-4,0.02125350280181948,0.14876107390695137,1,4,2.899811512251704E-4,9606,Homo sapiens,"ALOX5","","R-HSA-6797293"
R-HSA-982772,"Growth hormone receptor signaling",3,29,0.001920021186440678,0.02158753396470936,0.14876107390695137,6,28,0.0020298680585761927,9606,Homo sapiens,"LYN;STAT1;PTPN6","","R-HSA-1168768;R-HSA-1169188;R-HSA-1168839;R-HSA-1168456;R-HSA-1168459;R-HSA-1168767"
R-HSA-9013106,"RHOC GTPase cycle",5,79,0.005230402542372881,0.023078074456076902,0.14876107390695137,6,6,4.3497172683775554E-4,9606,Homo sapiens,"AKAP13;PREX1;ARHGEF1;RHOC;PCK2","","R-HSA-9013109;R-HSA-9714361;R-HSA-9013108;R-HSA-9013111;R-HSA-9714363;R-HSA-9013110"
R-HSA-76009,"Platelet Aggregation (Plug Formation)",4,53,0.003509004237288136,0.02336358477829903,0.14876107390695137,22,27,0.0019573727707699,9606,Homo sapiens,"APBB1IP;SYK;TLN1;RASGRP2","","R-HSA-354149;R-HSA-443910;R-HSA-429415;R-HSA-354087;R-HSA-372705;R-HSA-432096;R-HSA-429441;R-HSA-443905;R-HSA-354060;R-HSA-377644;R-HSA-354124;R-HSA-377641;R-HSA-377640;R-HSA-377643;R-HSA-372693;R-HSA-354165…
R-HSA-933542,"TRAF6 mediated NF-kB activation",3,30,0.001986228813559322,0.023553325468360975,0.14876107390695137,4,4,2.899811512251704E-4,9606,Homo sapiens,"IFIH1;DDX58;NFKB1","","R-HSA-933530;R-HSA-168166;R-HSA-933528;R-HSA-168140"
R-HSA-5625740,"RHO GTPases activate PKNs",5,80,0.005296610169491525,0.024188290226497045,0.14876107390695137,4,20,0.0014499057561258518,9606,Homo sapiens,"MYL6;MYH9;RHOC;PCK2;MYL12B","","R-HSA-5623622;R-HSA-5623632;R-HSA-419232;R-HSA-5623667"
R-HSA-9649948,"Signaling downstream of RAS mutants",4,54,0.0035752118644067797,0.024793512317825228,0.14876107390695137,5,7,5.074670146440482E-4,9606,Homo sapiens,"APBB1IP;CAMK2D;TLN1;VCL","","R-HSA-6803233;R-HSA-6802926;R-HSA-6802925;R-HSA-6802924;R-HSA-6802922"
R-HSA-6802955,"Paradoxical activation of RAF signaling by kinase inactive BRAF",4,54,0.0035752118644067797,0.024793512317825228,0.14876107390695137,5,7,5.074670146440482E-4,9606,Homo sapiens,"APBB1IP;CAMK2D;TLN1;VCL","","R-HSA-6802918;R-HSA-6803234;R-HSA-6802943;R-HSA-6802942;R-HSA-6802941"
R-HSA-6802946,"Signaling by moderate kinase activity BRAF mutants",4,54,0.0035752118644067797,0.024793512317825228,0.14876107390695137,5,7,5.074670146440482E-4,9606,Homo sapiens,"APBB1IP;CAMK2D;TLN1;VCL","","R-HSA-6802919;R-HSA-6802916;R-HSA-6802914;R-HSA-6803230;R-HSA-6802921"
R-HSA-6802949,"Signaling by RAS mutants",4,54,0.0035752118644067797,0.024793512317825228,0.14876107390695137,5,9,6.524575902566333E-4,9606,Homo sapiens,"APBB1IP;CAMK2D;TLN1;VCL","","R-HSA-6803233;R-HSA-6802926;R-HSA-6802925;R-HSA-6802924;R-HSA-6802922"
R-HSA-9660826,"Purinergic signaling in leishmaniasis infection",4,54,0.0035752118644067797,0.024793512317825228,0.14876107390695137,6,23,0.0016673916195447296,9606,Homo sapiens,"ENTPD1;TXNIP;HMOX1;NFKB1","","R-HSA-1250272;R-HSA-9603905;R-HSA-448703;R-HSA-8850846;R-HSA-1250264;R-HSA-1250253"
R-HSA-9664424,"Cell recruitment (pro-inflammatory response)",4,54,0.0035752118644067797,0.024793512317825228,0.14876107390695137,6,23,0.0016673916195447296,9606,Homo sapiens,"ENTPD1;TXNIP;HMOX1;NFKB1","","R-HSA-1250272;R-HSA-9603905;R-HSA-448703;R-HSA-8850846;R-HSA-1250264;R-HSA-1250253"
R-HSA-75153,"Apoptotic execution phase",4,54,0.0035752118644067797,0.024793512317825228,0.14876107390695137,4,57,0.004132231404958678,9606,Homo sapiens,"DBNL;LMNA;ADD1;PLEC","","R-HSA-264865;R-HSA-202966;R-HSA-201637;R-HSA-201608"
R-HSA-1222556,"ROS and RNS production in phagocytes",5,82,0.005429025423728814,0.02651056667351903,0.1590634000411142,1,45,0.0032622879512831664,9606,Homo sapiens,"NCF1;NCF2;NCF4;RAC2;NCF1C;CYBB","","R-HSA-6789092"
R-HSA-111932,"CaMK IV-mediated phosphorylation of CREB",2,13,8.606991525423729E-4,0.028916485734097774,0.17349891440458665,2,13,9.424387414818037E-4,9606,Homo sapiens,"CAMK2D","","R-HSA-442725;R-HSA-9617583"
R-HSA-622312,"Inflammasomes",3,34,0.0022510593220338984,0.032352800796953796,0.19411680478172277,4,28,0.0020298680585761927,9606,Homo sapiens,"TXNIP;HMOX1;NFKB1","","R-HSA-1250272;R-HSA-9603905;R-HSA-1250264;R-HSA-1250253"
R-HSA-9659379,"Sensory processing of sound",5,87,0.005760063559322034,0.03292339130597022,0.1975403478358213,2,13,9.424387414818037E-4,9606,Homo sapiens,"CAP1;MYO1C;MYH9;MSN;FAM65B","","R-HSA-9663363;R-HSA-9659380"
R-HSA-933543,"NF-kB activation through FADD/RIP-1 pathway mediated by caspase-8 and -10",2,14,9.26906779661017E-4,0.03310063773979355,0.1986038264387613,5,5,3.6247643903146296E-4,9606,Homo sapiens,"IFIH1;DDX58","","R-HSA-933532;R-HSA-168934;R-HSA-933526;R-HSA-933539;R-HSA-933523"
R-HSA-9020558,"Interleukin-2 signaling",2,14,9.26906779661017E-4,0.03310063773979355,0.1986038264387613,4,19,0.0013774104683195593,9606,Homo sapiens,"SYK;PTK2B","","R-HSA-508292;R-HSA-508451;R-HSA-508513;R-HSA-508282"
R-HSA-9006335,"Signaling by Erythropoietin",3,35,0.0023172669491525423,0.03478510234433707,0.20871061406602243,24,24,0.0017398869073510222,9606,Homo sapiens,"LYN;RAPGEF1;VAV1","","R-HSA-9027273;R-HSA-9027272;R-HSA-9027275;R-HSA-9012651;R-HSA-9027274;R-HSA-9012650;R-HSA-9027373;R-HSA-9012654;R-HSA-9027425;R-HSA-9029155;R-HSA-9029158;R-HSA-9021627;R-HSA-9029149;R-HSA-9006332;R-HSA-9029151;R-HSA-903…
R-HSA-109582,"Hemostasis",24,803,0.05316472457627119,0.03726294283019871,0.21013199249523828,81,334,0.024213426127301724,9606,Homo sapiens,"LYN;CAP1;TOR4A;CD74;ITGA4;SYK;WDR1;PRKCB;ATP2A3;RASGRP2;VAV1;GNAI2;APBB1IP;STIM1;GNB2;INPP5D;TMSB4X;RAC2;FLNA;PTPN6;TLN1;VCL;FERMT3","","R-HSA-114689;R-HSA-443910;R-HSA-392195;R-HSA-429441;R-HSA-443905;R-HSA-354060;R-HSA-434700;R-HSA-396941;R-HSA-397835;R-HSA…
R-HSA-9673013,"Diseases of Telomere Maintenance",1,2,1.3241525423728814E-4,0.03958454900643771,0.21013199249523828,2,2,1.449905756125852E-4,9606,Homo sapiens,"ADD1","","R-HSA-9670619;R-HSA-9670620"
R-HSA-9670621,"Defective Inhibition of DNA Recombination at Telomere",1,2,1.3241525423728814E-4,0.03958454900643771,0.21013199249523828,2,2,1.449905756125852E-4,9606,Homo sapiens,"ADD1","","R-HSA-9670619;R-HSA-9670620"
R-HSA-8877627,"Vitamin E",1,2,1.3241525423728814E-4,0.03958454900643771,0.21013199249523828,2,2,1.449905756125852E-4,9606,Homo sapiens,"TPP1","","R-HSA-8874705;R-HSA-8874718"
R-HSA-9006821,"Alternative Lengthening of Telomeres (ALT)",1,2,1.3241525423728814E-4,0.03958454900643771,0.21013199249523828,2,2,1.449905756125852E-4,9606,Homo sapiens,"ADD1","","R-HSA-9670619;R-HSA-9670620"
R-HSA-9670615,"Defective Inhibition of DNA Recombination at Telomere Due to ATRX Mutations",1,2,1.3241525423728814E-4,0.03958454900643771,0.21013199249523828,1,1,7.24952878062926E-5,9606,Homo sapiens,"ADD1","","R-HSA-9670619"
R-HSA-9670613,"Defective Inhibition of DNA Recombination at Telomere Due to DAXX Mutations",1,2,1.3241525423728814E-4,0.03958454900643771,0.21013199249523828,1,1,7.24952878062926E-5,9606,Homo sapiens,"ADD1","","R-HSA-9670620"
R-HSA-169131,"Inhibition of PKR",1,2,1.3241525423728814E-4,0.03958454900643771,0.21013199249523828,1,2,1.449905756125852E-4,9606,Homo sapiens,"EIF2AK2","","R-HSA-168896"
R-HSA-9662361,"Sensory processing of sound by outer hair cells of the cochlea",4,64,0.00423728813559322,0.04197989954314785,0.21013199249523828,1,8,5.799623024503408E-4,9606,Homo sapiens,"MYO1C;MYH9;MSN;FAM65B","","R-HSA-9663363"
R-HSA-9705671,"SARS-CoV-2 activates/modulates innate and adaptive immune responses",9,226,0.01496292372881356,0.04202639849904766,0.21013199249523828,10,47,0.003407278526895752,9606,Homo sapiens,"IFIH1;CAP1;STAT1;DDX58;STAT2;PTPN6;ISG15","","R-HSA-909726;R-HSA-9755244;R-HSA-9729725;R-HSA-9729454;R-HSA-9705320;R-HSA-9754745;R-HSA-9717658;R-HSA-918224;R-HSA-9755258;R-HSA-918225"
R-HSA-877312,"Regulation of IFNG signaling",2,16,0.001059322033898305,0.04212041673503242,0.2106020836751621,3,4,2.899811512251704E-4,9606,Homo sapiens,"STAT1;PTPN6","","R-HSA-997326;R-HSA-877308;R-HSA-877281"
R-HSA-1679131,"Trafficking and processing of endosomal TLR",2,16,0.001059322033898305,0.04212041673503242,0.2106020836751621,2,7,5.074670146440482E-4,9606,Homo sapiens,"CTSS;CTSB","","R-HSA-1678920;R-HSA-1678981"
R-HSA-2029480,"Fcgamma receptor (FCGR) dependent phagocytosis",8,193,0.012778072033898306,0.04415921900620978,0.2207960950310489,19,42,0.003044802087864289,9606,Homo sapiens,"LYN;HCK;MYO1C;SYK;LIMK1;MYH9;PLD4;VAV1","","R-HSA-2197697;R-HSA-2029471;R-HSA-2029467;R-HSA-2029272;R-HSA-2029273;R-HSA-2029270;R-HSA-399950;R-HSA-2029271;R-HSA-2029268;R-HSA-2029460;R-HSA-2029458;R-HSA-2029459;R-HSA-2029452…
R-HSA-9725370,"Signaling by ALK fusions and activated point mutants",4,66,0.004369703389830508,0.046054580061068884,0.23027290030534442,3,29,0.002102363346382485,9606,Homo sapiens,"TPM4;MYH9;MSN;VCL","","R-HSA-9700181;R-HSA-9700179;R-HSA-9724090"
R-HSA-9700206,"Signaling by ALK in cancer",4,66,0.004369703389830508,0.046054580061068884,0.23027290030534442,3,37,0.0026823256488328257,9606,Homo sapiens,"TPM4;MYH9;MSN;VCL","","R-HSA-9700181;R-HSA-9700179;R-HSA-9724090"
R-HSA-447115,"Interleukin-12 family signaling",5,96,0.006355932203389831,0.04672347235325536,0.2336173617662768,19,114,0.008264462809917356,9606,Homo sapiens,"CNN2;STAT1;MSN","","R-HSA-8950441;R-HSA-8950218;R-HSA-8950314;R-HSA-8950733;R-HSA-8983983;R-HSA-8984014;R-HSA-8983841;R-HSA-8984963;R-HSA-8983845;R-HSA-8984964;R-HSA-8983835;R-HSA-8950522;R-HSA-8983996;R-HSA-8950782;R-HSA-8984021;R-HSA-8950…
R-HSA-1059683,"Interleukin-6 signaling",2,17,0.0011255296610169492,0.04693550663008028,0.2346775331504014,6,20,0.0014499057561258518,9606,Homo sapiens,"STAT1","","R-HSA-1112565;R-HSA-1112727;R-HSA-1112602;R-HSA-1112538;R-HSA-1112587;R-HSA-1112604"
R-HSA-9711123,"Cellular response to chemical stress",10,269,0.017809851694915255,0.04874153282146232,0.2437076641073116,19,134,0.009714368566043206,9606,Homo sapiens,"CCS;GPX1;NCF1;NCF2;NCF4;TXNIP;HMOX1;CYBB;TRIM21","","R-HSA-6807557;R-HSA-8951723;R-HSA-9759154;R-HSA-3780958;R-HSA-9707645;R-HSA-3780979;R-HSA-9709918;R-HSA-9708536;R-HSA-1250272;R-HSA-189398;R-HSA-9759137;R-HSA-3323013;R-HSA-122237…
R-HSA-389356,"CD28 co-stimulation",3,41,0.002714512711864407,0.051282880993709146,0.25641440496854573,6,19,0.0013774104683195593,9606,Homo sapiens,"LYN;GRAP2;VAV1","","R-HSA-389381;R-HSA-389348;R-HSA-389350;R-HSA-388831;R-HSA-389352;R-HSA-389354"
R-HSA-1433559,"Regulation of KIT signaling",2,18,0.0011917372881355933,0.05194090744070212,0.2597045372035106,4,8,5.799623024503408E-4,9606,Homo sapiens,"LYN;PTPN6","","R-HSA-205319;R-HSA-1433506;R-HSA-205306;R-HSA-205244"
R-HSA-391160,"Signal regulatory protein family interactions",2,18,0.0011917372881355933,0.05194090744070212,0.2597045372035106,2,10,7.249528780629259E-4,9606,Homo sapiens,"PTK2B;PTPN6","","R-HSA-391152;R-HSA-391150"
R-HSA-1660499,"Synthesis of PIPs at the plasma membrane",4,69,0.004568326271186441,0.052565096193680216,0.2628254809684011,8,33,0.0023923444976076554,9606,Homo sapiens,"PLEKHA2;INPP5D;PIP4K2A;PBXIP1","","R-HSA-1675949;R-HSA-1675773;R-HSA-1676145;R-HSA-1675776;R-HSA-1676082;R-HSA-1675810;R-HSA-8870332;R-HSA-1676134"
R-HSA-1810476,"RIP-mediated NFkB activation via ZBP1",2,19,0.0012579449152542372,0.05712714068681146,0.2856357034340573,4,4,2.899811512251704E-4,9606,Homo sapiens,"ZBP1;NFKB1","","R-HSA-1810457;R-HSA-9604480;R-HSA-168910;R-HSA-168140"
R-HSA-416700,"Other semaphorin interactions",2,19,0.0012579449152542372,0.05712714068681146,0.2856357034340573,2,9,6.524575902566333E-4,9606,Homo sapiens,"CD72;PTPRC","","R-HSA-373748;R-HSA-373746"
R-HSA-5602571,"TRAF3 deficiency - HSE",1,3,1.9862288135593222E-4,0.058787174901538175,0.2939358745076909,1,1,7.24952878062926E-5,9606,Homo sapiens,"CAP1","","R-HSA-5602624"
R-HSA-352238,"Breakdown of the nuclear lamina",1,3,1.9862288135593222E-4,0.058787174901538175,0.2939358745076909,1,3,2.1748586341887777E-4,9606,Homo sapiens,"LMNA","","R-HSA-264865"
R-HSA-5690714,"CD22 mediated BCR regulation",4,72,0.004766949152542373,0.05955035052744673,0.2947220492251539,4,4,2.899811512251704E-4,9606,Homo sapiens,"LYN;CD79A;PTPN6;CD22","","R-HSA-5690740;R-HSA-5690702;R-HSA-5690701;R-HSA-5690669"
R-HSA-6802948,"Signaling by high-kinase activity BRAF mutants",3,44,0.002913135593220339,0.060714250450655705,0.2947220492251539,4,6,4.3497172683775554E-4,9606,Homo sapiens,"APBB1IP;TLN1;VCL","","R-HSA-6802912;R-HSA-6802911;R-HSA-6802910;R-HSA-6803227"
R-HSA-5689896,"Ovarian tumor domain proteases",3,44,0.002913135593220339,0.060714250450655705,0.2947220492251539,2,14,0.0010149340292880964,9606,Homo sapiens,"IFIH1;CAP1;DDX58","","R-HSA-936381;R-HSA-5690843"
R-HSA-8950505,"Gene and protein expression by JAK-STAT signaling after Interleukin-12 stimulation",4,73,0.004833156779661017,0.061983279162346916,0.2947220492251539,2,36,0.0026098303610265334,9606,Homo sapiens,"CNN2;MSN","","R-HSA-8950218;R-HSA-8950314"
R-HSA-354194,"GRB2:SOS provides linkage to MAPK signaling for Integrins ",2,20,0.0013241525423728813,0.06248502861424132,0.2947220492251539,2,2,1.449905756125852E-4,9606,Homo sapiens,"APBB1IP;TLN1","","R-HSA-354165;R-HSA-354087"
R-HSA-6785807,"Interleukin-4 and Interleukin-13 signaling",8,211,0.013969809322033898,0.06682327968741664,0.2947220492251539,9,47,0.003407278526895752,9606,Homo sapiens,"ANXA1;STAT1;ALOX5;HMOX1","","R-HSA-6785895;R-HSA-6788582;R-HSA-6788628;R-HSA-6797268;R-HSA-6788623;R-HSA-6788622;R-HSA-6797293;R-HSA-6788571;R-HSA-6790041"
R-HSA-9013026,"RHOB GTPase cycle",4,75,0.004965572033898305,0.06700425110878516,0.2947220492251539,2,6,4.3497172683775554E-4,9606,Homo sapiens,"AKAP13;PREX1;ARHGEF1;PCK2","","R-HSA-9013023;R-HSA-9013024"
R-HSA-3134975,"Regulation of innate immune responses to cytosolic DNA",2,21,0.0013903601694915254,0.06800568602400159,0.2947220492251539,3,9,6.524575902566333E-4,9606,Homo sapiens,"ZBP1;TRIM21","","R-HSA-8948703;R-HSA-3249386;R-HSA-3134946"
R-HSA-372708,"p130Cas linkage to MAPK signaling for integrins",2,22,0.0014565677966101695,0.07368051230628847,0.2947220492251539,3,3,2.1748586341887777E-4,9606,Homo sapiens,"APBB1IP;TLN1","","R-HSA-372693;R-HSA-372705;R-HSA-372697"
R-HSA-2028269,"Signaling by Hippo",2,22,0.0014565677966101695,0.07368051230628847,0.2947220492251539,13,30,0.002174858634188778,9606,Homo sapiens,"MOB1B;MOB1A","","R-HSA-2028670;R-HSA-2028635;R-HSA-2028598;R-HSA-2028629;R-HSA-2028661;R-HSA-2028626;R-HSA-2028589;R-HSA-2028555;R-HSA-2060328;R-HSA-2028679;R-HSA-2028583;R-HSA-2028675;R-HSA-2028673"
R-HSA-9607240,"FLT3 Signaling",3,48,0.0031779661016949155,0.07444568806356344,0.29778275225425377,3,43,0.0031172973756705812,9606,Homo sapiens,"HCK;SYK;GRAP2","","R-HSA-9706304;R-HSA-9706336;R-HSA-9609274"
R-HSA-9013408,"RHOG GTPase cycle",4,78,0.005164194915254237,0.07491847462223189,0.29967389848892756,3,6,4.3497172683775554E-4,9606,Homo sapiens,"PREX1;ARHGDIB;IQGAP2;VAV1","","R-HSA-9014456;R-HSA-9014433;R-HSA-9014449"
R-HSA-5674135,"MAP2K and MAPK activation",3,49,0.0032441737288135594,0.07807608904835217,0.3123043561934087,8,12,8.699434536755111E-4,9606,Homo sapiens,"APBB1IP;TLN1;VCL","","R-HSA-9657603;R-HSA-5672980;R-HSA-5672978;R-HSA-9657606;R-HSA-5672972;R-HSA-9657608;R-HSA-5672973;R-HSA-9657599"
R-HSA-9683701,"Translation of Structural Proteins",3,49,0.0032441737288135594,0.07807608904835217,0.3123043561934087,1,37,0.0026823256488328257,9606,Homo sapiens,"PARP10;PARP9;PARP14","","R-HSA-9686061"
R-HSA-1606322,"ZBP1(DAI) mediated induction of type I IFNs",2,23,0.0015227754237288136,0.07950118367450665,0.3180047346980266,9,11,7.974481658692185E-4,9606,Homo sapiens,"ZBP1;NFKB1","","R-HSA-1606345;R-HSA-1810457;R-HSA-9604480;R-HSA-9679819;R-HSA-1591234;R-HSA-168910;R-HSA-1606324;R-HSA-168140;R-HSA-1606327"
R-HSA-2142688,"Synthesis of 5-eicosatetraenoic acids",2,24,0.0015889830508474577,0.08545964559434682,0.3418385823773873,2,4,2.899811512251704E-4,9606,Homo sapiens,"GPX1;ALOX5","","R-HSA-265296;R-HSA-2161946"
R-HSA-422475,"Axon guidance",17,585,0.03873146186440678,0.0872562626192569,0.3490250504770276,40,298,0.021603595766275192,9606,Homo sapiens,"LYN;RAP1GAP2;CAP1;VASP;CD72;SH3KBP1;ANXA4;LIMK1;MSN;RHOC;MYL12A;MYL12B;MYL6;PTPRC;MYH9;EVL;TLN1","","R-HSA-8855237;R-HSA-8855747;R-HSA-443779;R-HSA-399936;R-HSA-3928627;R-HSA-399950;R-HSA-419087;R-HSA-376140;R-HSA-416588;R-HSA-3928628;R-HSA-374677;R-HSA-3928…
R-HSA-9609523,"Insertion of tail-anchored proteins into the endoplasmic reticulum membrane",2,25,0.0016551906779661016,0.09154810540341074,0.36619242161364296,7,7,5.074670146440482E-4,9606,Homo sapiens,"ANXA4;HMOX1","","R-HSA-9609921;R-HSA-9609860;R-HSA-9610442;R-HSA-9617595;R-HSA-9609899;R-HSA-9617596;R-HSA-9609917"
R-HSA-9020591,"Interleukin-12 signaling",4,84,0.005561440677966102,0.09208457065041564,0.36833828260166257,2,56,0.0040597361171523854,9606,Homo sapiens,"CNN2;MSN","","R-HSA-8950218;R-HSA-8950314"
R-HSA-392170,"ADP signalling through P2Y purinoceptor 12",2,26,0.0017213983050847457,0.09775902511671342,0.39103610046685366,3,4,2.899811512251704E-4,9606,Homo sapiens,"GNB2;GNAI2","","R-HSA-392195;R-HSA-392187;R-HSA-392202"
R-HSA-9664407,"Parasite infection",6,157,0.010394597457627119,0.10098387714245893,0.3955377099869185,10,27,0.0019573727707699,9606,Homo sapiens,"LYN;HCK;MYO1C;SYK;MYH9;VAV1","","R-HSA-9664275;R-HSA-9666435;R-HSA-9664273;R-HSA-9664261;R-HSA-9666458;R-HSA-9666426;R-HSA-9666425;R-HSA-434637;R-HSA-9666430;R-HSA-9666428"
R-HSA-9664422,"FCGR3A-mediated phagocytosis",6,157,0.010394597457627119,0.10098387714245893,0.3955377099869185,10,27,0.0019573727707699,9606,Homo sapiens,"LYN;HCK;MYO1C;SYK;MYH9;VAV1","","R-HSA-9664275;R-HSA-9666435;R-HSA-9664273;R-HSA-9664261;R-HSA-9666458;R-HSA-9666426;R-HSA-9666425;R-HSA-434637;R-HSA-9666430;R-HSA-9666428"
R-HSA-9664417,"Leishmania phagocytosis",6,157,0.010394597457627119,0.10098387714245893,0.3955377099869185,10,27,0.0019573727707699,9606,Homo sapiens,"LYN;HCK;MYO1C;SYK;MYH9;VAV1","","R-HSA-9664275;R-HSA-9666435;R-HSA-9664273;R-HSA-9664261;R-HSA-9666458;R-HSA-9666426;R-HSA-9666425;R-HSA-434637;R-HSA-9666430;R-HSA-9666428"
R-HSA-438066,"Unblocking of NMDA receptors, glutamate binding and activation",2,27,0.0017876059322033898,0.10408511441377943,0.3955377099869185,5,5,3.6247643903146296E-4,9606,Homo sapiens,"CAMK2D","","R-HSA-432164;R-HSA-438037;R-HSA-432162;R-HSA-432172;R-HSA-9614185"
R-HSA-442982,"Ras activation upon Ca2+ influx through NMDA receptor",2,27,0.0017876059322033898,0.10408511441377943,0.3955377099869185,2,2,1.449905756125852E-4,9606,Homo sapiens,"CAMK2D","","R-HSA-442732;R-HSA-442760"
R-HSA-9617324,"Negative regulation of NMDA receptor-mediated neuronal transmission",2,27,0.0017876059322033898,0.10408511441377943,0.3955377099869185,2,4,2.899811512251704E-4,9606,Homo sapiens,"CAMK2D","","R-HSA-9619449;R-HSA-9617326"
R-HSA-8876384,"Listeria monocytogenes entry into host cells",2,27,0.0017876059322033898,0.10408511441377943,0.3955377099869185,6,13,9.424387414818037E-4,9606,Homo sapiens,"SH3KBP1;CTNND1","","R-HSA-8876262;R-HSA-8876948;R-HSA-8876993;R-HSA-8876497;R-HSA-8876255;R-HSA-112333"
R-HSA-2995383,"Initiation of Nuclear Envelope (NE) Reformation",2,27,0.0017876059322033898,0.10408511441377943,0.3955377099869185,1,7,5.074670146440482E-4,9606,Homo sapiens,"LMNA","","R-HSA-2995376"
R-HSA-9645723,"Diseases of programmed cell death",4,90,0.005958686440677966,0.1109445834735634,0.3955377099869185,4,28,0.0020298680585761927,9606,Homo sapiens,"CAPNS1;LMNA;CAPN1","","R-HSA-8868134;R-HSA-8863012;R-HSA-8863008;R-HSA-8868344"
R-HSA-912526,"Interleukin receptor SHC signaling",2,29,0.001920021186440678,0.11705483795764737,0.3955377099869185,2,6,4.3497172683775554E-4,9606,Homo sapiens,"INPP5D;PTPN6","","R-HSA-913374;R-HSA-913424"
R-HSA-8854691,"Interleukin-20 family signaling",2,29,0.001920021186440678,0.11705483795764737,0.3955377099869185,11,56,0.0040597361171523854,9606,Homo sapiens,"STAT1;STAT2","","R-HSA-8987097;R-HSA-8986985;R-HSA-8987033;R-HSA-8987080;R-HSA-8987007;R-HSA-8987150;R-HSA-8987230;R-HSA-8987266;R-HSA-8987218;R-HSA-8987255;R-HSA-8987270"
R-HSA-1500620,"Meiosis",4,92,0.0060911016949152545,0.1175861659452978,0.3955377099869185,5,15,0.001087429317094389,9606,Homo sapiens,"SUN2;LMNA;ATM;TPP1","","R-HSA-912429;R-HSA-912408;R-HSA-912458;R-HSA-912503;R-HSA-912496"
R-HSA-197264,"Nicotinamide salvaging",3,59,0.00390625,0.11831275776855266,0.3955377099869185,1,12,8.699434536755111E-4,9606,Homo sapiens,"PARP10;PARP9;PARP14","","R-HSA-8938073"
R-HSA-5621575,"CD209 (DC-SIGN) signaling",2,30,0.001986228813559322,0.12368506922389177,0.3955377099869185,4,11,7.974481658692185E-4,9606,Homo sapiens,"LYN;NFKB1","","R-HSA-5660660;R-HSA-5624486;R-HSA-5660666;R-HSA-5624473"
R-HSA-6783589,"Interleukin-6 family signaling",2,30,0.001986228813559322,0.12368506922389177,0.3955377099869185,6,34,0.002464839785413948,9606,Homo sapiens,"STAT1","","R-HSA-1112565;R-HSA-1112727;R-HSA-1112602;R-HSA-1112538;R-HSA-1112587;R-HSA-1112604"
R-HSA-9658195,"Leishmania infection",12,406,0.026880296610169493,0.12381518245344214,0.3955377099869185,24,95,0.006887052341597796,9606,Homo sapiens,"LYN;HCK;ENTPD1;MYO1C;SYK;GNB2;MYH9;TXNIP;HMOX1;NFKB1;VAV1;GNAI2","","R-HSA-9664275;R-HSA-9660819;R-HSA-9664273;R-HSA-392129;R-HSA-9664278;R-HSA-9666458;R-HSA-9666426;R-HSA-9666425;R-HSA-434637;R-HSA-9660824;R-HSA-1250264;R-HSA-9666430;R-HSA-9660828;…
R-HSA-9006934,"Signaling by Receptor Tyrosine Kinases",17,620,0.041048728813559324,0.12729427106630564,0.3955377099869185,64,746,0.054081484703494276,9606,Homo sapiens,"LYN;RAB4B;NCF1;NCF2;PRKCB;STAT1;SH3KBP1;NCF4;PXN;CTNND1;CYBB;VAV1;GRAP2;RAPGEF1;PTK2B;PTPN6","","R-HSA-177923;R-HSA-205319;R-HSA-1433488;R-HSA-1562641;R-HSA-1433501;R-HSA-8875659;R-HSA-205205;R-HSA-9701507;R-HSA-8875558;R-HSA-1830…
R-HSA-9675108,"Nervous system development",17,621,0.041114936440677964,0.12857549689316272,0.3955377099869185,40,324,0.0234884732492388,9606,Homo sapiens,"LYN;RAP1GAP2;CAP1;VASP;CD72;SH3KBP1;ANXA4;LIMK1;MSN;RHOC;MYL12A;MYL12B;MYL6;PTPRC;MYH9;EVL;TLN1","","R-HSA-8855237;R-HSA-8855747;R-HSA-443779;R-HSA-399936;R-HSA-3928627;R-HSA-399950;R-HSA-419087;R-HSA-376140;R-HSA-416588;R-HSA-3928628;R-HSA-374…
R-HSA-9620244,"Long-term potentiation",2,31,0.0020524364406779663,0.13040365128914244,0.3955377099869185,5,7,5.074670146440482E-4,9606,Homo sapiens,"CAMK2D","","R-HSA-445367;R-HSA-442725;R-HSA-9612085;R-HSA-9618750;R-HSA-9617583"
R-HSA-1221632,"Meiotic synapsis",3,62,0.0041048728813559325,0.13163165376174757,0.3955377099869185,1,6,4.3497172683775554E-4,9606,Homo sapiens,"SUN2;LMNA;TPP1","","R-HSA-912408"
R-HSA-1606341,"IRF3 mediated activation of type 1 IFN",1,7,4.634533898305085E-4,0.13184590332897284,0.3955377099869185,4,6,4.3497172683775554E-4,9606,Homo sapiens,"ZBP1","","R-HSA-1606345;R-HSA-9679819;R-HSA-1606324;R-HSA-1606327"
R-HSA-8866376,"Reelin signalling pathway",1,7,4.634533898305085E-4,0.13184590332897284,0.3955377099869185,2,4,2.899811512251704E-4,9606,Homo sapiens,"SH3KBP1","","R-HSA-8855237;R-HSA-8855259"
R-HSA-9026403,"Biosynthesis of DPAn-3-derived 13-series resolvins",1,7,4.634533898305085E-4,0.13184590332897284,0.3955377099869185,1,3,2.1748586341887777E-4,9606,Homo sapiens,"ALOX5","","R-HSA-9026405"
R-HSA-3134963,"DEx/H-box helicases activate type I IFN and inflammatory cytokines production ",1,7,4.634533898305085E-4,0.13184590332897284,0.3955377099869185,1,5,3.6247643903146296E-4,9606,Homo sapiens,"NFKB1","","R-HSA-9604480"
R-HSA-5663202,"Diseases of signal transduction by growth factor receptors and second messengers",14,498,0.03297139830508475,0.1359989456943047,0.4079968370829141,44,478,0.034652747571407856,9606,Homo sapiens,"LYN;VASP;CAMK2D;TPM4;STAT1;MSN;VAV1;APBB1IP;LMNA;RAC2;MYH9;TLN1;VCL","","R-HSA-6802919;R-HSA-9656211;R-HSA-9670418;R-HSA-6802918;R-HSA-9700181;R-HSA-9670417;R-HSA-9656209;R-HSA-9670416;R-HSA…
R-HSA-418597,"G alpha (z) signalling events",3,63,0.004171080508474576,0.13618376756229278,0.40855130268687834,8,13,9.424387414818037E-4,9606,Homo sapiens,"PRKCB;GNB2;GNAI2","","R-HSA-392129;R-HSA-8982703;R-HSA-749453;R-HSA-750988;R-HSA-751040;R-HSA-751024;R-HSA-8982709;R-HSA-749446"
R-HSA-400042,"Adrenaline,noradrenaline inhibits insulin secretion",2,32,0.00211864406779661,0.13720443301449747,0.4116132990434924,5,6,4.3497172683775554E-4,9606,Homo sapiens,"GNB2;GNAI2","","R-HSA-400037;R-HSA-400097;R-HSA-400046;R-HSA-400063;R-HSA-400092"
R-HSA-5578775,"Ion homeostasis",3,64,0.00423728813559322,0.14078930844325266,0.4205684312807366,3,16,0.0011599246049006815,9606,Homo sapiens,"CAMK2D;STIM1;ATP2A3","","R-HSA-427910;R-HSA-2089943;R-HSA-434798"
R-HSA-2980766,"Nuclear Envelope Breakdown",3,65,0.004303495762711864,0.14544658639298746,0.4205684312807366,4,13,9.424387414818037E-4,9606,Homo sapiens,"PRKCB;LMNA","","R-HSA-5229194;R-HSA-2993898;R-HSA-5223304;R-HSA-5244669"
R-HSA-9694516,"SARS-CoV-2 Infection",12,420,0.027807203389830507,0.14671114761351245,0.4205684312807366,11,186,0.013484123531970421,9606,Homo sapiens,"PARP10;IFIH1;CAP1;STAT1;DDX58;STAT2;PTPN6;ISG15;PARP9;PARP14","","R-HSA-909726;R-HSA-9755244;R-HSA-9729725;R-HSA-9729454;R-HSA-9729279;R-HSA-9705320;R-HSA-9754745;R-HSA-9717658;R-HSA-918224;R-HSA-9755258;R-HSA-918225"
R-HSA-5603029,"IkBA variant leads to EDA-ID",1,8,5.296610169491525E-4,0.14920953919879199,0.4205684312807366,2,2,1.449905756125852E-4,9606,Homo sapiens,"NFKB1","","R-HSA-5228811;R-HSA-9630921"
R-HSA-5660668,"CLEC7A/inflammasome pathway",1,8,5.296610169491525E-4,0.14920953919879199,0.4205684312807366,1,4,2.899811512251704E-4,9606,Homo sapiens,"NFKB1","","R-HSA-5660622"
R-HSA-446388,"Regulation of cytoskeletal remodeling and cell spreading by IPP complex components",1,8,5.296610169491525E-4,0.14920953919879199,0.4205684312807366,1,5,3.6247643903146296E-4,9606,Homo sapiens,"PXN","","R-HSA-446322"
R-HSA-2022090,"Assembly of collagen fibrils and other multimeric structures",3,67,0.004435911016949153,0.1549096005697429,0.4205684312807366,2,26,0.0018848774829636073,9606,Homo sapiens,"CTSS;CTSB;PLEC","","R-HSA-2213200;R-HSA-2213192"
R-HSA-5656169,"Termination of translesion DNA synthesis",2,35,0.0023172669491525423,0.15804156718364726,0.4205684312807366,5,9,6.524575902566333E-4,9606,Homo sapiens,"UBA7;ISG15","","R-HSA-5653766;R-HSA-5653780;R-HSA-5653786;R-HSA-5653754;R-HSA-5653770"
R-HSA-418360,"Platelet calcium homeostasis",2,35,0.0023172669491525423,0.15804156718364726,0.4205684312807366,3,8,5.799623024503408E-4,9606,Homo sapiens,"STIM1;ATP2A3","","R-HSA-434798;R-HSA-434700;R-HSA-418365"
R-HSA-9679506,"SARS-CoV Infections",14,516,0.03416313559322034,0.16433276827320942,0.4205684312807366,15,329,0.023850949688270263,9606,Homo sapiens,"IFIH1;CAP1;PARP10;ZBP1;ITGA4;DDX58;STAT1;STAT2;PTPN6;ISG15;PARP9;PARP14","","R-HSA-9678935;R-HSA-9729725;R-HSA-9729279;R-HSA-9754745;R-HSA-9717658;R-HSA-9755258;R-HSA-9679740;R-HSA-909726;R-HSA-9755244;R-HSA-9679819;R-HSA-9729454;R-HSA-9705320;R-HSA-…
R-HSA-2424491,"DAP12 signaling",2,36,0.0023834745762711866,0.16511373240517813,0.4205684312807366,14,17,0.001232419892706974,9606,Homo sapiens,"SYK;GRAP2","","R-HSA-2424484;R-HSA-2424485;R-HSA-2424486;R-HSA-2424487;R-HSA-2424480;R-HSA-2424481;R-HSA-2424482;R-HSA-2395412;R-HSA-210289;R-HSA-2396561;R-HSA-2396594;R-HSA-2424476;R-HSA-2396606;R-HSA-2395801"
R-HSA-5223345,"Miscellaneous transport and binding events",2,36,0.0023834745762711866,0.16511373240517813,0.4205684312807366,2,13,9.424387414818037E-4,9606,Homo sapiens,"ADD3;ADD1","","R-HSA-5226999;R-HSA-5226979"
R-HSA-9008059,"Interleukin-37 signaling",2,36,0.0023834745762711866,0.16511373240517813,0.4205684312807366,1,14,0.0010149340292880964,9606,Homo sapiens,"PTPN6","","R-HSA-9008894"
R-HSA-9027283,"Erythropoietin activates STAT5",1,9,5.958686440677966E-4,0.1662270071693136,0.4205684312807366,3,3,2.1748586341887777E-4,9606,Homo sapiens,"LYN","","R-HSA-9012651;R-HSA-9012650;R-HSA-9012654"
R-HSA-6802953,"RAS signaling downstream of NF1 loss-of-function variants",1,9,5.958686440677966E-4,0.1662270071693136,0.4205684312807366,1,1,7.24952878062926E-5,9606,Homo sapiens,"VASP","","R-HSA-6802837"
R-HSA-164944,"Nef and signal transduction",1,9,5.958686440677966E-4,0.1662270071693136,0.4205684312807366,1,5,3.6247643903146296E-4,9606,Homo sapiens,"HCK","","R-HSA-200858"
R-HSA-162582,"Signal Transduction",68,3013,0.1994835805084746,0.16966964071374968,0.4205684312807366,340,2465,0.17870088444251123,9606,Homo sapiens,"ARHGAP9;NCF1;SH3KBP1;NCF2;CTNND1;NCF4;ATP2A3;AKAP13;PREX1;GRAP2;ARHGDIB;RAC2;PIP4K2A;ZBP1;TLE3;ANXA1;SYK;TPM4;PRKCB;SWAP70;HMHA1;CYBB;RHOC;GMIP;VAV1;APBB1IP;MYL6;RAPGEF1;PLIN3;MYH9;ARHGEF1;EVL;TLN1;VCL;IRF9;CAMK2D;PXN;NCF1C;PBXIP1;RASGRP2;ADD3;RASAL3…
R-HSA-399719,"Trafficking of AMPA receptors",2,37,0.0024496822033898305,0.17224036406237553,0.4205684312807366,3,4,2.899811512251704E-4,9606,Homo sapiens,"CAMK2D;PRKCB","","R-HSA-416320;R-HSA-421007;R-HSA-416639"
R-HSA-186763,"Downstream signal transduction",2,37,0.0024496822033898305,0.17224036406237553,0.4205684312807366,2,16,0.0011599246049006815,9606,Homo sapiens,"STAT1;RAPGEF1","","R-HSA-382052;R-HSA-380782"
R-HSA-156584,"Cytosolic sulfonation of small molecules",3,72,0.004766949152542373,0.1793548092441466,0.4205684312807366,11,24,0.0017398869073510222,9606,Homo sapiens,"SULT1A1;SULT1A2","","R-HSA-158849;R-HSA-176646;R-HSA-176631;R-HSA-158468;R-HSA-176517;R-HSA-176474;R-HSA-176664;R-HSA-176521;R-HSA-176585;R-HSA-158860;R-HSA-176669"
R-HSA-168643,"Nucleotide-binding domain, leucine rich repeat containing receptor (NLR) signaling pathways",3,72,0.004766949152542373,0.1793548092441466,0.4205684312807366,4,46,0.003334783239089459,9606,Homo sapiens,"TXNIP;HMOX1;NFKB1","","R-HSA-1250272;R-HSA-9603905;R-HSA-1250264;R-HSA-1250253"
R-HSA-1474228,"Degradation of the extracellular matrix",5,148,0.009798728813559322,0.1819899821841503,0.4205684312807366,6,105,0.007612005219660722,9606,Homo sapiens,"CAPNS1;CAPN1;CTSS;CTSB","","R-HSA-2471621;R-HSA-2534260;R-HSA-1566981;R-HSA-8848658;R-HSA-2534160;R-HSA-2168923"
R-HSA-114516,"Disinhibition of SNARE formation",1,10,6.620762711864406E-4,0.18290518632259534,0.4205684312807366,2,2,1.449905756125852E-4,9606,Homo sapiens,"PRKCB","","R-HSA-114683;R-HSA-114684"
R-HSA-8964046,"VLDL clearance",1,10,6.620762711864406E-4,0.18290518632259534,0.4205684312807366,1,3,2.1748586341887777E-4,9606,Homo sapiens,"APOBR","","R-HSA-8854408"
R-HSA-8847453,"Synthesis of PIPs in the nucleus",1,10,6.620762711864406E-4,0.18290518632259534,0.4205684312807366,1,3,2.1748586341887777E-4,9606,Homo sapiens,"PIP4K2A","","R-HSA-6811522"
R-HSA-428890,"Role of ABL in ROBO-SLIT signaling",1,10,6.620762711864406E-4,0.18290518632259534,0.4205684312807366,1,4,2.899811512251704E-4,9606,Homo sapiens,"CAP1","","R-HSA-428883"
R-HSA-8948747,"Regulation of PTEN localization",1,10,6.620762711864406E-4,0.18290518632259534,0.4205684312807366,1,4,2.899811512251704E-4,9606,Homo sapiens,"PML","","R-HSA-6807118"
R-HSA-5666185,"RHO GTPases Activate Rhotekin and Rhophilins",1,10,6.620762711864406E-4,0.18290518632259534,0.4205684312807366,1,6,4.3497172683775554E-4,9606,Homo sapiens,"RHOC","","R-HSA-5666178"
R-HSA-112040,"G-protein mediated events",3,73,0.004833156779661017,0.18436557618447624,0.4205684312807366,7,41,0.002972306800057996,9606,Homo sapiens,"CAMK2D;GNAI2","","R-HSA-170674;R-HSA-442725;R-HSA-170666;R-HSA-392206;R-HSA-170686;R-HSA-170671;R-HSA-9617583"
R-HSA-6804758,"Regulation of TP53 Activity through Acetylation",2,39,0.0025820974576271187,0.18663727840458366,0.4205684312807366,6,14,0.0010149340292880964,9606,Homo sapiens,"PIP4K2A;PML","","R-HSA-6805638;R-HSA-6805620;R-HSA-6805650;R-HSA-6811522;R-HSA-8877692;R-HSA-8877691"
R-HSA-399721,"Glutamate binding, activation of AMPA receptors and synaptic plasticity",2,39,0.0025820974576271187,0.18663727840458366,0.4205684312807366,3,9,6.524575902566333E-4,9606,Homo sapiens,"CAMK2D;PRKCB","","R-HSA-416320;R-HSA-421007;R-HSA-416639"
R-HSA-442742,"CREB1 phosphorylation through NMDA receptor-mediated activation of RAS signaling",2,39,0.0025820974576271187,0.18663727840458366,0.4205684312807366,2,7,5.074670146440482E-4,9606,Homo sapiens,"CAMK2D","","R-HSA-442732;R-HSA-442760"
R-HSA-1855204,"Synthesis of IP3 and IP4 in the cytosol",2,39,0.0025820974576271187,0.18663727840458366,0.4205684312807366,2,12,8.699434536755111E-4,9606,Homo sapiens,"INPP5D;PLD4","","R-HSA-1855214;R-HSA-1855218"
R-HSA-9705683,"SARS-CoV-2-host interactions",9,314,0.020789194915254237,0.1878554043426246,0.4205684312807366,10,67,0.004857184283021603,9606,Homo sapiens,"IFIH1;CAP1;STAT1;DDX58;STAT2;PTPN6;ISG15","","R-HSA-909726;R-HSA-9755244;R-HSA-9729725;R-HSA-9729454;R-HSA-9705320;R-HSA-9754745;R-HSA-9717658;R-HSA-918224;R-HSA-9755258;R-HSA-918225"
R-HSA-1483255,"PI Metabolism",4,112,0.007415254237288136,0.19234895606475322,0.4205684312807366,9,89,0.00645208061476004,9606,Homo sapiens,"PLEKHA2;INPP5D;PIP4K2A;PBXIP1","","R-HSA-1675949;R-HSA-1675773;R-HSA-6811522;R-HSA-1676145;R-HSA-1675776;R-HSA-1676082;R-HSA-1675810;R-HSA-8870332;R-HSA-1676134"
R-HSA-390522,"Striated Muscle Contraction",2,40,0.0026483050847457626,0.19389812238529003,0.4205684312807366,4,4,2.899811512251704E-4,9606,Homo sapiens,"MYL4;TPM4","","R-HSA-390597;R-HSA-390598;R-HSA-390593;R-HSA-390595"
R-HSA-111885,"Opioid Signalling",4,113,0.00748146186440678,0.19642505418492484,0.4205684312807366,12,59,0.0042772219805712625,9606,Homo sapiens,"CAMK2D;GNB2;GNAI2","","R-HSA-170674;R-HSA-167408;R-HSA-442725;R-HSA-167429;R-HSA-170666;R-HSA-167419;R-HSA-392206;R-HSA-167433;R-HSA-170686;R-HSA-170671;R-HSA-9617583;R-HSA-112271"
R-HSA-446107,"Type I hemidesmosome assembly",1,11,7.282838983050848E-4,0.1992508194811189,0.4205684312807366,6,6,4.3497172683775554E-4,9606,Homo sapiens,"PLEC","","R-HSA-446083;R-HSA-432956;R-HSA-446077;R-HSA-432909;R-HSA-432952;R-HSA-446089"
R-HSA-444473,"Formyl peptide receptors bind formyl peptides and many other ligands",1,11,7.282838983050848E-4,0.1992508194811189,0.4205684312807366,2,3,2.1748586341887777E-4,9606,Homo sapiens,"ANXA1","","R-HSA-444476;R-HSA-391913"
R-HSA-8875656,"MET receptor recycling",1,11,7.282838983050848E-4,0.1992508194811189,0.4205684312807366,1,2,1.449905756125852E-4,9606,Homo sapiens,"RAB4B","","R-HSA-8875659"
R-HSA-8985947,"Interleukin-9 signaling",1,11,7.282838983050848E-4,0.1992508194811189,0.4205684312807366,6,13,9.424387414818037E-4,9606,Homo sapiens,"STAT1","","R-HSA-8985929;R-HSA-8985981;R-HSA-8985900;R-HSA-8985966;R-HSA-8985988;R-HSA-8985943"
R-HSA-392518,"Signal amplification",2,41,0.002714512711864407,0.20119454549299065,0.4205684312807366,12,19,0.0013774104683195593,9606,Homo sapiens,"GNB2;GNAI2","","R-HSA-428918;R-HSA-428917;R-HSA-418581;R-HSA-418579;R-HSA-392195;R-HSA-428752;R-HSA-418576;R-HSA-428750;R-HSA-428909;R-HSA-428749;R-HSA-392187;R-HSA-392202"
R-HSA-1236975,"Antigen processing-Cross presentation",6,195,0.012910487288135594,0.20414276927689634,0.4205684312807366,5,23,0.0016673916195447296,9606,Homo sapiens,"NCF1;NCF2;NCF4;NCF1C;CYBB;CTSS;TAPBP","","R-HSA-8951595;R-HSA-8863858;R-HSA-1236967;R-HSA-1236948;R-HSA-8863914"
R-HSA-5260271,"Diseases of Immune System",2,42,0.002780720338983051,0.20852224175831457,0.4205684312807366,3,15,0.001087429317094389,9606,Homo sapiens,"CAP1;NFKB1","","R-HSA-5228811;R-HSA-5602624;R-HSA-9630921"
R-HSA-5602358,"Diseases associated with the TLR signaling cascade",2,42,0.002780720338983051,0.20852224175831457,0.4205684312807366,3,15,0.001087429317094389,9606,Homo sapiens,"CAP1;NFKB1","","R-HSA-5228811;R-HSA-5602624;R-HSA-9630921"
R-HSA-1834949,"Cytosolic sensors of pathogen-associated DNA ",3,78,0.005164194915254237,0.209938367255893,0.4205684312807366,13,50,0.0036247643903146295,9606,Homo sapiens,"ZBP1;TRIM21;NFKB1","","R-HSA-1810457;R-HSA-3134822;R-HSA-168910;R-HSA-1606324;R-HSA-3134946;R-HSA-168140;R-HSA-1606327;R-HSA-1606345;R-HSA-9604480;R-HSA-8948703;R-HSA-9679819;R-HSA-1591234;R-HSA-3249386"
R-HSA-9613354,"Lipophagy",1,12,7.944915254237289E-4,0.21527051589806023,0.4205684312807366,5,5,3.6247643903146296E-4,9606,Homo sapiens,"PLIN3","","R-HSA-9613666;R-HSA-9613530;R-HSA-9613352;R-HSA-9613513;R-HSA-9613565"
R-HSA-9020958,"Interleukin-21 signaling",1,12,7.944915254237289E-4,0.21527051589806023,0.4205684312807366,2,5,3.6247643903146296E-4,9606,Homo sapiens,"STAT1","","R-HSA-9006873;R-HSA-9006870"
R-HSA-448706,"Interleukin-1 processing",1,12,7.944915254237289E-4,0.21527051589806023,0.4205684312807366,1,5,3.6247643903146296E-4,9606,Homo sapiens,"NFKB1","","R-HSA-448703"
R-HSA-193692,"Regulated proteolysis of p75NTR",1,12,7.944915254237289E-4,0.21527051589806023,0.4205684312807366,1,5,3.6247643903146296E-4,9606,Homo sapiens,"NFKB1","","R-HSA-193700"
R-HSA-430116,"GP1b-IX-V activation signalling",1,12,7.944915254237289E-4,0.21527051589806023,0.4205684312807366,1,7,5.074670146440482E-4,9606,Homo sapiens,"FLNA","","R-HSA-430096"
R-HSA-111933,"Calmodulin induced events",2,43,0.0028469279661016947,0.2158770620953232,0.4205684312807366,2,23,0.0016673916195447296,9606,Homo sapiens,"CAMK2D","","R-HSA-442725;R-HSA-9617583"
R-HSA-111997,"CaM pathway",2,43,0.0028469279661016947,0.2158770620953232,0.4205684312807366,2,24,0.0017398869073510222,9606,Homo sapiens,"CAMK2D","","R-HSA-442725;R-HSA-9617583"
R-HSA-2029482,"Regulation of actin dynamics for phagocytic cup formation",5,158,0.010460805084745763,0.2169457412737411,0.4205684312807366,10,24,0.0017398869073510222,9606,Homo sapiens,"MYO1C;SYK;LIMK1;MYH9;VAV1","","R-HSA-2197697;R-HSA-2029453;R-HSA-2029451;R-HSA-2029467;R-HSA-399950;R-HSA-2029476;R-HSA-419644;R-HSA-2029460;R-HSA-419645;R-HSA-2029458"
R-HSA-418346,"Platelet homeostasis",4,118,0.0078125,0.21718651687675783,0.4205684312807366,7,30,0.002174858634188778,9606,Homo sapiens,"STIM1;GNB2;ATP2A3;PTPN6","","R-HSA-392852;R-HSA-392870;R-HSA-210277;R-HSA-434798;R-HSA-434700;R-HSA-418365;R-HSA-392874"
R-HSA-2262752,"Cellular responses to stress",24,1001,0.0662738347457627,0.2203184669330881,0.4205684312807366,40,444,0.03218790778599391,9606,Homo sapiens,"CAP1;CAMK2D;GPX1;NCF1;NCF2;NCF4;CYBB;MSN;ADD1;NFKB1;CCS;LMNA;TXNIP;HMOX1;ATM;TPP1;TLN1;TRIM21","","R-HSA-3790137;R-HSA-1791128;R-HSA-3780979;R-HSA-9709918;R-HSA-3225851;R-HSA-3790130;R-HSA-189398;R-HSA-3785711;R-HSA-9708558;R-HSA-3299753;R-HSA…
R-HSA-933541,"TRAF6 mediated IRF7 activation",2,44,0.002913135593220339,0.22325500978458823,0.4205684312807366,7,13,9.424387414818037E-4,9606,Homo sapiens,"IFIH1;DDX58","","R-HSA-918230;R-HSA-933527;R-HSA-933525;R-HSA-933538;R-HSA-9705145;R-HSA-9705323;R-HSA-933537"
R-HSA-9694635,"Translation of Structural Proteins",3,81,0.005362817796610169,0.2256401684600452,0.4205684312807366,1,44,0.003189792663476874,9606,Homo sapiens,"PARP10;PARP9;PARP14","","R-HSA-9729279"
R-HSA-9027277,"Erythropoietin activates Phospholipase C gamma (PLCG)",1,13,8.606991525423729E-4,0.2309707538944854,0.4205684312807366,3,3,2.1748586341887777E-4,9606,Homo sapiens,"LYN","","R-HSA-9027373;R-HSA-9032478;R-HSA-9027425"
R-HSA-9664873,"Pexophagy",1,13,8.606991525423729E-4,0.2309707538944854,0.4205684312807366,11,13,9.424387414818037E-4,9606,Homo sapiens,"ATM","","R-HSA-9674131;R-HSA-9664883;R-HSA-9664850;R-HSA-9664881;R-HSA-9664880;R-HSA-9664855;R-HSA-9664888;R-HSA-9674127;R-HSA-9664879;R-HSA-9664862;R-HSA-9664892"
R-HSA-380612,"Metabolism of serotonin",1,13,8.606991525423729E-4,0.2309707538944854,0.4205684312807366,1,2,1.449905756125852E-4,9606,Homo sapiens,"ALDH2","","R-HSA-380608"
R-HSA-8875555,"MET activates RAP1 and RAC1",1,13,8.606991525423729E-4,0.2309707538944854,0.4205684312807366,2,5,3.6247643903146296E-4,9606,Homo sapiens,"RAPGEF1","","R-HSA-8875558;R-HSA-8875568"
R-HSA-428359,"Insulin-like Growth Factor-2 mRNA Binding Proteins (IGF2BPs/IMPs/VICKZs) bind RNA",1,13,8.606991525423729E-4,0.2309707538944854,0.4205684312807366,1,3,2.1748586341887777E-4,9606,Homo sapiens,"ZBP1","","R-HSA-428296"
R-HSA-9020956,"Interleukin-27 signaling",1,13,8.606991525423729E-4,0.2309707538944854,0.4205684312807366,5,20,0.0014499057561258518,9606,Homo sapiens,"STAT1","","R-HSA-8950441;R-HSA-8950733;R-HSA-8950782;R-HSA-8950485;R-HSA-8950518"
R-HSA-168276,"NS1 Mediated Effects on Host Pathways",2,46,0.0030455508474576272,0.23806503588871242,0.4205684312807366,2,6,4.3497172683775554E-4,9606,Homo sapiens,"EIF2AK2;ISG15","","R-HSA-168896;R-HSA-1176059"
R-HSA-5218920,"VEGFR2 mediated vascular permeability",2,46,0.0030455508474576272,0.23806503588871242,0.4205684312807366,4,15,0.001087429317094389,9606,Homo sapiens,"CTNND1;VAV1","","R-HSA-5357472;R-HSA-5357477;R-HSA-5357445;R-HSA-5357483"
R-HSA-1474165,"Reproduction",4,123,0.008143538135593221,0.2385101514313066,0.4205684312807366,5,24,0.0017398869073510222,9606,Homo sapiens,"SUN2;LMNA;ATM;TPP1","","R-HSA-912429;R-HSA-912408;R-HSA-912458;R-HSA-912503;R-HSA-912496"
R-HSA-196807,"Nicotinate metabolism",3,84,0.005561440677966102,0.24155984323375868,0.4205684312807366,1,29,0.002102363346382485,9606,Homo sapiens,"PARP10;PARP9;PARP14","","R-HSA-8938073"
R-HSA-2871796,"FCERI mediated MAPK activation",4,124,0.008209745762711865,0.242833650501042,0.4205684312807366,9,20,0.0014499057561258518,9606,Homo sapiens,"LYN;SYK;GRAP2;VAV1","","R-HSA-2730889;R-HSA-2730841;R-HSA-2730856;R-HSA-2730840;R-HSA-2730892;R-HSA-2396561;R-HSA-2730851;R-HSA-2396606;R-HSA-2730886"
R-HSA-8876493,"InlA-mediated entry of Listeria monocytogenes into host cells",1,14,9.26906779661017E-4,0.24635788344490916,0.4205684312807366,4,5,3.6247643903146296E-4,9606,Homo sapiens,"CTNND1","","R-HSA-8876948;R-HSA-8876993;R-HSA-8876497;R-HSA-112333"
R-HSA-9013973,"TICAM1-dependent activation of IRF3/IRF7",1,14,9.26906779661017E-4,0.24635788344490916,0.4205684312807366,7,9,6.524575902566333E-4,9606,Homo sapiens,"CAP1","","R-HSA-9013992;R-HSA-9013979;R-HSA-9013978;R-HSA-9013985;R-HSA-9013986;R-HSA-9013974;R-HSA-9013990"
R-HSA-9706019,"RHOBTB3 ATPase cycle",1,14,9.26906779661017E-4,0.24635788344490916,0.4205684312807366,1,3,2.1748586341887777E-4,9606,Homo sapiens,"PLIN3","","R-HSA-9706390"
R-HSA-9026290,"Biosynthesis of DPAn-3-derived maresins",1,14,9.26906779661017E-4,0.24635788344490916,0.4205684312807366,1,5,3.6247643903146296E-4,9606,Homo sapiens,"ALOX5","","R-HSA-9026005"
R-HSA-9662834,"CD163 mediating an anti-inflammatory response",1,14,9.26906779661017E-4,0.24635788344490916,0.4205684312807366,1,9,6.524575902566333E-4,9606,Homo sapiens,"MYH9","","R-HSA-9663426"
R-HSA-8953897,"Cellular responses to stimuli",24,1019,0.0674655720338983,0.24646093480655185,0.4205684312807366,40,475,0.03443526170798898,9606,Homo sapiens,"CAP1;CAMK2D;GPX1;NCF1;NCF2;NCF4;CYBB;MSN;ADD1;NFKB1;CCS;LMNA;TXNIP;HMOX1;ATM;TPP1;TLN1;TRIM21","","R-HSA-3790137;R-HSA-1791128;R-HSA-3780979;R-HSA-9709918;R-HSA-3225851;R-HSA-3790130;R-HSA-189398;R-HSA-3785711;R-HSA-9708558;R-HSA-3299753;R-H…
R-HSA-9670095,"Inhibition of DNA recombination at telomere",2,48,0.0031779661016949155,0.2529232292757845,0.4205684312807366,4,4,2.899811512251704E-4,9606,Homo sapiens,"TPP1;ADD1","","R-HSA-9670114;R-HSA-9670149;R-HSA-9670101;R-HSA-9007926"
R-HSA-110313,"Translesion synthesis by Y family DNA polymerases bypasses lesions on DNA template",2,48,0.0031779661016949155,0.2529232292757845,0.4205684312807366,5,28,0.0020298680585761927,9606,Homo sapiens,"UBA7;ISG15","","R-HSA-5653766;R-HSA-5653780;R-HSA-5653786;R-HSA-5653754;R-HSA-5653770"
R-HSA-111996,"Ca-dependent events",2,48,0.0031779661016949155,0.2529232292757845,0.4205684312807366,2,27,0.0019573727707699,9606,Homo sapiens,"CAMK2D","","R-HSA-442725;R-HSA-9617583"
R-HSA-446652,"Interleukin-1 family signaling",5,168,0.011122881355932203,0.2537871827248819,0.4205684312807366,17,80,0.005799623024503407,9606,Homo sapiens,"ALOX5;PTPN6;NFKB1","","R-HSA-168166;R-HSA-209063;R-HSA-5684275;R-HSA-209125;R-HSA-209061;R-HSA-2730894;R-HSA-5684273;R-HSA-6797293;R-HSA-5684250;R-HSA-5684248;R-HSA-168140;R-HSA-5684261;R-HSA-451634;R-HSA-9008894;R-HSA-9630923;R-HSA-448703;R-…
R-HSA-9609736,"Assembly and cell surface presentation of NMDA receptors",2,49,0.0032441737288135594,0.26036189407490307,0.4205684312807366,1,23,0.0016673916195447296,9606,Homo sapiens,"CAMK2D","","R-HSA-9611368"
R-HSA-2514853,"Condensation of Prometaphase Chromosomes",1,15,9.93114406779661E-4,0.26143812871170125,0.4205684312807366,4,4,2.899811512251704E-4,9606,Homo sapiens,"CAPG","","R-HSA-2514854;R-HSA-2529015;R-HSA-2520883;R-HSA-2529020"
R-HSA-209560,"NF-kB is activated and signals survival",1,15,9.93114406779661E-4,0.26143812871170125,0.4205684312807366,2,4,2.899811512251704E-4,9606,Homo sapiens,"NFKB1","","R-HSA-193691;R-HSA-193705"
R-HSA-5693548,"Sensing of DNA Double Strand Breaks",1,15,9.93114406779661E-4,0.26143812871170125,0.4205684312807366,3,9,6.524575902566333E-4,9606,Homo sapiens,"ATM","","R-HSA-5693540;R-HSA-5682044;R-HSA-5693612"
R-HSA-418359,"Reduction of cytosolic Ca++ levels",1,15,9.93114406779661E-4,0.26143812871170125,0.4205684312807366,1,3,2.1748586341887777E-4,9606,Homo sapiens,"ATP2A3","","R-HSA-418365"
R-HSA-6806834,"Signaling by MET",3,88,0.005826271186440678,0.26305637311591035,0.4205684312807366,5,51,0.0036972596781209223,9606,Homo sapiens,"RAB4B;SH3KBP1;RAPGEF1","","R-HSA-8875558;R-HSA-8875490;R-HSA-8875568;R-HSA-8875659;R-HSA-8875482"
R-HSA-2871809,"FCERI mediated Ca+2 mobilization",4,129,0.008540783898305085,0.2647021340503126,0.4205684312807366,5,11,7.974481658692185E-4,9606,Homo sapiens,"LYN;SYK;GRAP2;VAV1","","R-HSA-2730888;R-HSA-2730858;R-HSA-2730847;R-HSA-2730833;R-HSA-2730885"
R-HSA-6811558,"PI5P, PP2A and IER3 Regulate PI3K/AKT Signaling",4,129,0.008540783898305085,0.2647021340503126,0.4205684312807366,3,7,5.074670146440482E-4,9606,Homo sapiens,"RAC2;PIP4K2A;PBXIP1;VAV1","","R-HSA-2316434;R-HSA-1675776;R-HSA-1676082"
R-HSA-991365,"Activation of GABAB receptors",2,50,0.0033103813559322032,0.2678026670395901,0.4205684312807366,8,8,5.799623024503408E-4,9606,Homo sapiens,"GNB2;GNAI2","","R-HSA-170674;R-HSA-1013020;R-HSA-170666;R-HSA-1013013;R-HSA-392206;R-HSA-1013012;R-HSA-170686;R-HSA-170671"
R-HSA-977444,"GABA B receptor activation",2,50,0.0033103813559322032,0.2678026670395901,0.4205684312807366,8,9,6.524575902566333E-4,9606,Homo sapiens,"GNB2;GNAI2","","R-HSA-170674;R-HSA-1013020;R-HSA-170666;R-HSA-1013013;R-HSA-392206;R-HSA-1013012;R-HSA-170686;R-HSA-170671"
R-HSA-6796648,"TP53 Regulates Transcription of DNA Repair Genes",3,89,0.005892478813559322,0.26846932521811406,0.4205684312807366,3,17,0.001232419892706974,9606,Homo sapiens,"ATM","","R-HSA-6797606;R-HSA-6797712;R-HSA-6797616"
R-HSA-73621,"Pyrimidine catabolism",2,51,0.0033765889830508476,0.27524250101453096,0.4205684312807366,2,17,0.001232419892706974,9606,Homo sapiens,"NT5C3A;TYMP","","R-HSA-112265;R-HSA-109449"
R-HSA-9027276,"Erythropoietin activates Phosphoinositide-3-kinase (PI3K)",1,16,0.001059322033898305,0.27621759052976413,0.4205684312807366,7,7,5.074670146440482E-4,9606,Homo sapiens,"LYN","","R-HSA-9027273;R-HSA-9027272;R-HSA-9021627;R-HSA-9027275;R-HSA-9027281;R-HSA-9012657;R-HSA-9027280"
R-HSA-4641265,"Repression of WNT target genes",1,16,0.001059322033898305,0.27621759052976413,0.4205684312807366,5,7,5.074670146440482E-4,9606,Homo sapiens,"TLE3","","R-HSA-4649028;R-HSA-8944349;R-HSA-4641231;R-HSA-5229348;R-HSA-4641229"
R-HSA-8984722,"Interleukin-35 Signalling",1,16,0.001059322033898305,0.27621759052976413,0.4205684312807366,12,26,0.0018848774829636073,9606,Homo sapiens,"STAT1","","R-HSA-8983835;R-HSA-8950522;R-HSA-8983996;R-HSA-8983983;R-HSA-8984014;R-HSA-8983841;R-HSA-8984963;R-HSA-8983845;R-HSA-8984021;R-HSA-8984964;R-HSA-8950453;R-HSA-8984023"
R-HSA-9026286,"Biosynthesis of DPAn-3-derived protectins and resolvins",1,16,0.001059322033898305,0.27621759052976413,0.4205684312807366,3,9,6.524575902566333E-4,9606,Homo sapiens,"ALOX5","","R-HSA-9025995;R-HSA-9025996;R-HSA-9025999"
R-HSA-75892,"Platelet Adhesion to exposed collagen",1,16,0.001059322033898305,0.27621759052976413,0.4205684312807366,2,6,4.3497172683775554E-4,9606,Homo sapiens,"LYN","","R-HSA-114577;R-HSA-432295"
R-HSA-380615,"Serotonin clearance from the synaptic cleft",1,16,0.001059322033898305,0.27621759052976413,0.4205684312807366,1,3,2.1748586341887777E-4,9606,Homo sapiens,"ALDH2","","R-HSA-380608"
R-HSA-879415,"Advanced glycosylation endproduct receptor signaling",1,16,0.001059322033898305,0.27621759052976413,0.4205684312807366,1,4,2.899811512251704E-4,9606,Homo sapiens,"CAP1","","R-HSA-879377"
R-HSA-9617629,"Regulation of FOXO transcriptional activity by acetylation",1,16,0.001059322033898305,0.27621759052976413,0.4205684312807366,1,9,6.524575902566333E-4,9606,Homo sapiens,"TXNIP","","R-HSA-9617735"
R-HSA-9707564,"Cytoprotection by HMOX1",3,91,0.006024894067796611,0.279332249032874,0.4205684312807366,7,22,0.001594896331738437,9606,Homo sapiens,"TXNIP;HMOX1","","R-HSA-1250272;R-HSA-189398;R-HSA-9707645;R-HSA-9708558;R-HSA-9709918;R-HSA-9708536;R-HSA-9708457"
R-HSA-9679191,"Potential therapeutics for SARS",3,91,0.006024894067796611,0.279332249032874,0.4205684312807366,3,34,0.002464839785413948,9606,Homo sapiens,"ZBP1;ITGA4;STAT2","","R-HSA-9678935;R-HSA-9679819;R-HSA-9679740"
R-HSA-3928662,"EPHB-mediated forward signaling",2,52,0.0034427966101694915,0.28267846905470284,0.4205684312807366,7,26,0.0018848774829636073,9606,Homo sapiens,"LYN;LIMK1","","R-HSA-3928623;R-HSA-4093336;R-HSA-3928627;R-HSA-3928577;R-HSA-3928608;R-HSA-3928583;R-HSA-3928645"
R-HSA-2172127,"DAP12 interactions",2,53,0.003509004237288136,0.2901077608634264,0.4205684312807366,14,33,0.0023923444976076554,9606,Homo sapiens,"SYK;GRAP2","","R-HSA-2424484;R-HSA-2424485;R-HSA-2424486;R-HSA-2424487;R-HSA-2424480;R-HSA-2424481;R-HSA-2424482;R-HSA-2395412;R-HSA-210289;R-HSA-2396561;R-HSA-2396594;R-HSA-2424476;R-HSA-2396606;R-HSA-2395801"
R-HSA-1489509,"DAG and IP3 signaling",2,53,0.003509004237288136,0.2901077608634264,0.4205684312807366,2,28,0.0020298680585761927,9606,Homo sapiens,"CAMK2D","","R-HSA-442725;R-HSA-9617583"
R-HSA-389359,"CD28 dependent Vav1 pathway",1,17,0.0011255296610169492,0.2907022488421517,0.4205684312807366,4,6,4.3497172683775554E-4,9606,Homo sapiens,"VAV1","","R-HSA-389348;R-HSA-389350;R-HSA-389352;R-HSA-389354"
R-HSA-5676594,"TNF receptor superfamily (TNFSF) members mediating non-canonical NF-kB pathway",1,17,0.0011255296610169492,0.2907022488421517,0.4205684312807366,5,12,8.699434536755111E-4,9606,Homo sapiens,"CAP1","","R-HSA-5676598;R-HSA-5676596;R-HSA-5676597;R-HSA-5676595;R-HSA-5676593"
R-HSA-6811555,"PI5P Regulates TP53 Acetylation",1,17,0.0011255296610169492,0.2907022488421517,0.4205684312807366,3,8,5.799623024503408E-4,9606,Homo sapiens,"PIP4K2A","","R-HSA-6811522;R-HSA-8877692;R-HSA-8877691"
R-HSA-196843,"Vitamin B2 (riboflavin) metabolism",1,17,0.0011255296610169492,0.2907022488421517,0.4205684312807366,1,5,3.6247643903146296E-4,9606,Homo sapiens,"ACP5","","R-HSA-196950"
R-HSA-170968,"Frs2-mediated activation",1,17,0.0011255296610169492,0.2907022488421517,0.4205684312807366,2,13,9.424387414818037E-4,9606,Homo sapiens,"RAPGEF1","","R-HSA-170978;R-HSA-170979"
R-HSA-199418,"Negative regulation of the PI3K/AKT network",4,137,0.009070444915254237,0.3003773485476753,0.4205684312807366,3,10,7.249528780629259E-4,9606,Homo sapiens,"RAC2;PIP4K2A;PBXIP1;VAV1","","R-HSA-2316434;R-HSA-1675776;R-HSA-1676082"
R-HSA-5684264,"MAP3K8 (TPL2)-dependent MAPK1/3 activation",1,18,0.0011917372881355933,0.3048979650879873,0.4205684312807366,7,8,5.799623024503408E-4,9606,Homo sapiens,"NFKB1","","R-HSA-5684261;R-HSA-451634;R-HSA-5684275;R-HSA-5684273;R-HSA-5684250;R-HSA-5684267;R-HSA-5684248"
R-HSA-9023661,"Biosynthesis of E-series 18(R)-resolvins",1,18,0.0011917372881355933,0.3048979650879873,0.4205684312807366,2,7,5.074670146440482E-4,9606,Homo sapiens,"ALOX5","","R-HSA-9018863;R-HSA-9018894"
R-HSA-9678108,"SARS-CoV-1 Infection",3,96,0.006355932203389831,0.3066447142591051,0.4205684312807366,1,114,0.008264462809917356,9606,Homo sapiens,"PARP10;PARP9;PARP14","","R-HSA-9686061"
R-HSA-9634597,"GPER1 signaling",2,56,0.003707627118644068,0.3123291534744429,0.4205684312807366,5,10,7.249528780629259E-4,9606,Homo sapiens,"GNB2;GNAI2","","R-HSA-392129;R-HSA-9036301;R-HSA-9036307;R-HSA-9624014;R-HSA-9036308"
R-HSA-170670,"Adenylate cyclase inhibitory pathway",1,19,0.0012579449152542372,0.31881048454312577,0.4205684312807366,5,5,3.6247643903146296E-4,9606,Homo sapiens,"GNAI2","","R-HSA-170674;R-HSA-170666;R-HSA-392206;R-HSA-170686;R-HSA-170671"
R-HSA-8964315,"G beta:gamma signalling through BTK",1,19,0.0012579449152542372,0.31881048454312577,0.4205684312807366,3,3,2.1748586341887777E-4,9606,Homo sapiens,"GNB2","","R-HSA-8964317;R-HSA-8964271;R-HSA-8964241"
R-HSA-174430,"Telomere C-strand synthesis initiation",1,19,0.0012579449152542372,0.31881048454312577,0.4205684312807366,3,4,2.899811512251704E-4,9606,Homo sapiens,"TPP1","","R-HSA-9668597;R-HSA-174427;R-HSA-174425"
R-HSA-399954,"Sema3A PAK dependent Axon repulsion",1,19,0.0012579449152542372,0.31881048454312577,0.4205684312807366,4,6,4.3497172683775554E-4,9606,Homo sapiens,"LIMK1","","R-HSA-399952;R-HSA-399950;R-HSA-419644;R-HSA-419645"
R-HSA-2142712,"Synthesis of 12-eicosatetraenoic acid derivatives",1,19,0.0012579449152542372,0.31881048454312577,0.4205684312807366,2,6,4.3497172683775554E-4,9606,Homo sapiens,"GPX1","","R-HSA-2161959;R-HSA-2161999"
R-HSA-8875360,"InlB-mediated entry of Listeria monocytogenes into host cell",1,19,0.0012579449152542372,0.31881048454312577,0.4205684312807366,2,8,5.799623024503408E-4,9606,Homo sapiens,"SH3KBP1","","R-HSA-8876262;R-HSA-8876255"
R-HSA-193639,"p75NTR signals via NF-kB",1,19,0.0012579449152542372,0.31881048454312577,0.4205684312807366,2,13,9.424387414818037E-4,9606,Homo sapiens,"NFKB1","","R-HSA-193691;R-HSA-193705"
R-HSA-9673770,"Signaling by PDGFRA extracellular domain mutants",1,19,0.0012579449152542372,0.31881048454312577,0.4205684312807366,1,7,5.074670146440482E-4,9606,Homo sapiens,"STAT1","","R-HSA-9672159"
R-HSA-9673767,"Signaling by PDGFRA transmembrane, juxtamembrane and kinase domain mutants",1,19,0.0012579449152542372,0.31881048454312577,0.4205684312807366,1,7,5.074670146440482E-4,9606,Homo sapiens,"STAT1","","R-HSA-9672176"
R-HSA-73893,"DNA Damage Bypass",2,57,0.003773834745762712,0.3197058508876425,0.4205684312807366,5,34,0.002464839785413948,9606,Homo sapiens,"UBA7;ISG15","","R-HSA-5653766;R-HSA-5653780;R-HSA-5653786;R-HSA-5653754;R-HSA-5653770"
R-HSA-8956319,"Nucleotide catabolism",4,144,0.009533898305084746,0.33202932068046964,0.4205684312807366,5,63,0.004567203131796433,9606,Homo sapiens,"NT5C3A;ENTPD1;SAMHD1;TYMP","","R-HSA-8850854;R-HSA-112265;R-HSA-109449;R-HSA-8850846;R-HSA-8866601"
R-HSA-936964,"Activation of IRF3/IRF7 mediated by TBK1/IKK epsilon",1,20,0.0013241525423728813,0.33244543861485354,0.4205684312807366,7,9,6.524575902566333E-4,9606,Homo sapiens,"CAP1","","R-HSA-936941;R-HSA-5362500;R-HSA-166245;R-HSA-5362486;R-HSA-2213017;R-HSA-2201338;R-HSA-166271"
R-HSA-8849471,"PTK6 Regulates RHO GTPases, RAS GTPase and MAP kinases",1,20,0.0013241525423728813,0.33244543861485354,0.4205684312807366,4,13,9.424387414818037E-4,9606,Homo sapiens,"PXN","","R-HSA-8848596;R-HSA-8848611;R-HSA-8848606;R-HSA-8848618"
R-HSA-5099900,"WNT5A-dependent internalization of FZD4",1,20,0.0013241525423728813,0.33244543861485354,0.4205684312807366,1,5,3.6247643903146296E-4,9606,Homo sapiens,"PRKCB","","R-HSA-5138432"
R-HSA-399955,"SEMA3A-Plexin repulsion signaling by inhibiting Integrin adhesion",1,20,0.0013241525423728813,0.33244543861485354,0.4205684312807366,1,8,5.799623024503408E-4,9606,Homo sapiens,"TLN1","","R-HSA-399936"
R-HSA-169893,"Prolonged ERK activation events",1,20,0.0013241525423728813,0.33244543861485354,0.4205684312807366,2,19,0.0013774104683195593,9606,Homo sapiens,"RAPGEF1","","R-HSA-170978;R-HSA-170979"
R-HSA-6803207,"TP53 Regulates Transcription of Caspase Activators and Caspases",1,20,0.0013241525423728813,0.33244543861485354,0.4205684312807366,1,17,0.001232419892706974,9606,Homo sapiens,"ATM","","R-HSA-6800490"
R-HSA-2454202,"Fc epsilon receptor (FCERI) signaling",6,235,0.015558792372881356,0.33911671657771136,0.4205684312807366,27,65,0.0047121937074090185,9606,Homo sapiens,"LYN;SYK;GRAP2;RASGRP2;NFKB1;VAV1","","R-HSA-2730856;R-HSA-2730858;R-HSA-2730860;R-HSA-2454240;R-HSA-2730862;R-HSA-2730851;R-HSA-2396606;R-HSA-2730871;R-HSA-2730889;R-HSA-2730888;R-HSA-2730892;R-HSA-2454208;R-HSA-5607728;R-HSA-273089…
R-HSA-2029481,"FCGR activation",3,103,0.006819385593220339,0.3450152931261825,0.4205684312807366,3,6,4.3497172683775554E-4,9606,Homo sapiens,"LYN;HCK;SYK","","R-HSA-2029452;R-HSA-2029449;R-HSA-2029459"
R-HSA-8964616,"G beta:gamma signalling through CDC42",1,21,0.0013903601694915254,0.3458083470914054,0.4205684312807366,5,6,4.3497172683775554E-4,9606,Homo sapiens,"GNB2","","R-HSA-8964634;R-HSA-8964604;R-HSA-8964605;R-HSA-8964614;R-HSA-8964599"
R-HSA-1483148,"Synthesis of PG",1,21,0.0013903601694915254,0.3458083470914054,0.4205684312807366,1,5,3.6247643903146296E-4,9606,Homo sapiens,"PLD4","","R-HSA-1483142"
R-HSA-177929,"Signaling by EGFR",2,61,0.004038665254237288,0.3490003454572864,0.4205684312807366,10,49,0.003552269102508337,9606,Homo sapiens,"SH3KBP1;PXN","","R-HSA-8867047;R-HSA-182994;R-HSA-177923;R-HSA-183072;R-HSA-8867044;R-HSA-8867041;R-HSA-182986;R-HSA-183002;R-HSA-8951490;R-HSA-182990"
R-HSA-1474290,"Collagen formation",3,104,0.006885593220338983,0.35048976782818064,0.4205684312807366,2,77,0.005582137161084529,9606,Homo sapiens,"CTSS;CTSB;PLEC","","R-HSA-2213200;R-HSA-2213192"
R-HSA-174437,"Removal of the Flap Intermediate from the C-strand",1,22,0.0014565677966101695,0.3589046203470755,0.4205684312807366,4,4,2.899811512251704E-4,9606,Homo sapiens,"TPP1","","R-HSA-174451;R-HSA-174441;R-HSA-174446;R-HSA-174445"
R-HSA-9020265,"Biosynthesis of aspirin-triggered D-series resolvins",1,22,0.0014565677966101695,0.3589046203470755,0.4205684312807366,4,10,7.249528780629259E-4,9606,Homo sapiens,"ALOX5","","R-HSA-9020251;R-HSA-9020256;R-HSA-9020259;R-HSA-9020278"
R-HSA-139853,"Elevation of cytosolic Ca2+ levels",1,22,0.0014565677966101695,0.3589046203470755,0.4205684312807366,2,5,3.6247643903146296E-4,9606,Homo sapiens,"STIM1","","R-HSA-434798;R-HSA-434700"
R-HSA-2142770,"Synthesis of 15-eicosatetraenoic acid derivatives",1,22,0.0014565677966101695,0.3589046203470755,0.4205684312807366,1,4,2.899811512251704E-4,9606,Homo sapiens,"GPX1","","R-HSA-2161791"
R-HSA-9753281,"Paracetamol ADME",2,63,0.004171080508474576,0.36349194854996325,0.4205684312807366,1,12,8.699434536755111E-4,9606,Homo sapiens,"SULT1A1","","R-HSA-9753277"
R-HSA-418217,"G beta:gamma signalling through PLC beta",1,23,0.0015227754237288136,0.3717395615041268,0.4205684312807366,2,2,1.449905756125852E-4,9606,Homo sapiens,"GNB2","","R-HSA-398193;R-HSA-398040"
R-HSA-416993,"Trafficking of GluR2-containing AMPA receptors",1,23,0.0015227754237288136,0.3717395615041268,0.4205684312807366,2,3,2.1748586341887777E-4,9606,Homo sapiens,"PRKCB","","R-HSA-421007;R-HSA-416639"
R-HSA-500657,"Presynaptic function of Kainate receptors",1,23,0.0015227754237288136,0.3717395615041268,0.4205684312807366,1,2,1.449905756125852E-4,9606,Homo sapiens,"GNB2","","R-HSA-500717"
R-HSA-9613829,"Chaperone Mediated Autophagy",1,23,0.0015227754237288136,0.3717395615041268,0.4205684312807366,9,19,0.0013774104683195593,9606,Homo sapiens,"PLIN3","","R-HSA-9625188;R-HSA-9620197;R-HSA-9622840;R-HSA-9615721;R-HSA-9624158;R-HSA-9622831;R-HSA-9625196;R-HSA-9626060;R-HSA-9625197"
R-HSA-1912420,"Pre-NOTCH Processing in Golgi",1,23,0.0015227754237288136,0.3717395615041268,0.4205684312807366,1,8,5.799623024503408E-4,9606,Homo sapiens,"ATP2A3","","R-HSA-1912374"
R-HSA-432142,"Platelet sensitization by LDL",1,23,0.0015227754237288136,0.3717395615041268,0.4205684312807366,1,9,6.524575902566333E-4,9606,Homo sapiens,"PTPN6","","R-HSA-210277"
R-HSA-180292,"GAB1 signalosome",1,23,0.0015227754237288136,0.3717395615041268,0.4205684312807366,1,11,7.974481658692185E-4,9606,Homo sapiens,"PXN","","R-HSA-177923"
R-HSA-3928664,"Ephrin signaling",1,23,0.0015227754237288136,0.3717395615041268,0.4205684312807366,1,11,7.974481658692185E-4,9606,Homo sapiens,"MYL12A","","R-HSA-3928640"
R-HSA-6804760,"Regulation of TP53 Activity through Methylation",1,23,0.0015227754237288136,0.3717395615041268,0.4205684312807366,1,12,8.699434536755111E-4,9606,Homo sapiens,"ATM","","R-HSA-6804276"
R-HSA-1839117,"Signaling by cytosolic FGFR1 fusion mutants",1,23,0.0015227754237288136,0.3717395615041268,0.4205684312807366,1,14,0.0010149340292880964,9606,Homo sapiens,"STAT1","","R-HSA-1888198"
R-HSA-983169,"Class I MHC mediated antigen processing & presentation",11,479,0.03171345338983051,0.3754010366666152,0.4205684312807366,15,48,0.0034797738147020443,9606,Homo sapiens,"UBA7;NCF1;DTX3L;NCF2;NCF4;NCF1C;CYBB;LAP3;TRIM21;CTSS;TAPBP","","R-HSA-8951595;R-HSA-8951499;R-HSA-983147;R-HSA-1236948;R-HSA-983142;R-HSA-983140;R-HSA-8863914;R-HSA-8863858;R-HSA-1236967;R-HSA-983162;R-HSA-983161;R-H…
R-HSA-5621480,"Dectin-2 family",2,65,0.004303495762711864,0.3778603520889987,0.4205684312807366,6,12,8.699434536755111E-4,9606,Homo sapiens,"LYN;SYK","","R-HSA-5621366;R-HSA-5621347;R-HSA-5621363;R-HSA-5621356;R-HSA-5621355;R-HSA-5621370"
R-HSA-9709603,"Impaired BRCA2 binding to PALB2",1,24,0.0015889830508474577,0.38431836855190316,0.4205684312807366,1,1,7.24952878062926E-5,9606,Homo sapiens,"ATM","","R-HSA-9709601"
R-HSA-392851,"Prostacyclin signalling through prostacyclin receptor",1,24,0.0015889830508474577,0.38431836855190316,0.4205684312807366,3,4,2.899811512251704E-4,9606,Homo sapiens,"GNB2","","R-HSA-392852;R-HSA-392870;R-HSA-392874"
R-HSA-9018896,"Biosynthesis of E-series 18(S)-resolvins",1,24,0.0015889830508474577,0.38431836855190316,0.4205684312807366,2,9,6.524575902566333E-4,9606,Homo sapiens,"ALOX5","","R-HSA-9018859;R-HSA-9018858"
R-HSA-1834941,"STING mediated induction of host immune responses",1,24,0.0015889830508474577,0.38431836855190316,0.4205684312807366,1,19,0.0013774104683195593,9606,Homo sapiens,"TRIM21","","R-HSA-3134822"
R-HSA-112043,"PLC beta mediated events",2,67,0.004435911016949153,0.39209261192889266,0.4205684312807366,2,32,0.002319849209801363,9606,Homo sapiens,"CAMK2D","","R-HSA-442725;R-HSA-9617583"
R-HSA-9701193,"Defective HDR through Homologous Recombination (HRR) due to PALB2 loss of function",1,25,0.0016551906779661016,0.3966461364243372,0.4205684312807366,2,2,1.449905756125852E-4,9606,Homo sapiens,"ATM","","R-HSA-9704408;R-HSA-9704330"
R-HSA-9704646,"Defective HDR through Homologous Recombination Repair (HRR) due to PALB2 loss of BRCA2/RAD51/RAD51C binding function",1,25,0.0016551906779661016,0.3966461364243372,0.4205684312807366,1,1,7.24952878062926E-5,9606,Homo sapiens,"ATM","","R-HSA-9704408"
R-HSA-9701192,"Defective HDR through Homologous Recombination (HRR) due to BRCA1 loss-of-function",1,25,0.0016551906779661016,0.3966461364243372,0.4205684312807366,1,1,7.24952878062926E-5,9606,Homo sapiens,"ATM","","R-HSA-9701199"
R-HSA-9704331,"Defective HDR through Homologous Recombination Repair (HRR) due to PALB2 loss of BRCA1 binding function",1,25,0.0016551906779661016,0.3966461364243372,0.4205684312807366,1,1,7.24952878062926E-5,9606,Homo sapiens,"ATM","","R-HSA-9704330"
R-HSA-389513,"CTLA4 inhibitory signaling",1,25,0.0016551906779661016,0.3966461364243372,0.4205684312807366,2,5,3.6247643903146296E-4,9606,Homo sapiens,"LYN","","R-HSA-388833;R-HSA-388829"
R-HSA-2142700,"Synthesis of Lipoxins (LX)",1,25,0.0016551906779661016,0.3966461364243372,0.4205684312807366,3,8,5.799623024503408E-4,9606,Homo sapiens,"ALOX5","","R-HSA-2161907;R-HSA-266051;R-HSA-2161917"
R-HSA-6807004,"Negative regulation of MET activity",1,25,0.0016551906779661016,0.3966461364243372,0.4205684312807366,2,12,8.699434536755111E-4,9606,Homo sapiens,"SH3KBP1","","R-HSA-8875490;R-HSA-8875482"
R-HSA-977443,"GABA receptor activation",2,68,0.004502118644067797,0.3991539760603495,0.4205684312807366,8,12,8.699434536755111E-4,9606,Homo sapiens,"GNB2;GNAI2","","R-HSA-170674;R-HSA-1013020;R-HSA-170666;R-HSA-1013013;R-HSA-392206;R-HSA-1013012;R-HSA-170686;R-HSA-170671"
R-HSA-202040,"G-protein activation",1,26,0.0017213983050847457,0.40872785903641584,0.4205684312807366,5,6,4.3497172683775554E-4,9606,Homo sapiens,"GNB2","","R-HSA-167408;R-HSA-167429;R-HSA-167419;R-HSA-167433;R-HSA-112271"
R-HSA-186797,"Signaling by PDGF",2,70,0.0046345338983050845,0.4131603779695533,0.4205684312807366,2,31,0.0022473539219950702,9606,Homo sapiens,"STAT1;RAPGEF1","","R-HSA-382052;R-HSA-380782"
R-HSA-9707616,"Heme signaling",2,70,0.0046345338983050845,0.4131603779695533,0.4205684312807366,1,25,0.0018123821951573148,9606,Homo sapiens,"HMOX1","","R-HSA-9707645"
R-HSA-5658442,"Regulation of RAS by GAPs",2,71,0.004700741525423728,0.42010290265436523,0.4205684312807366,5,5,3.6247643903146296E-4,9606,Homo sapiens,"VASP;RASAL3","","R-HSA-5658438;R-HSA-5658231;R-HSA-5658435;R-HSA-5658430;R-HSA-5658424"
R-HSA-2559586,"DNA Damage/Telomere Stress Induced Senescence",2,71,0.004700741525423728,0.42010290265436523,0.4205684312807366,8,18,0.0013049151805132667,9606,Homo sapiens,"TPP1;ATM","","R-HSA-5693540;R-HSA-5682018;R-HSA-3785711;R-HSA-5682044;R-HSA-5693612;R-HSA-5682026;R-HSA-5693609;R-HSA-6792712"
R-HSA-936837,"Ion transport by P-type ATPases",2,71,0.004700741525423728,0.42010290265436523,0.4205684312807366,2,16,0.0011599246049006815,9606,Homo sapiens,"CAMK2D;ATP2A3","","R-HSA-427910;R-HSA-418365"
R-HSA-9018676,"Biosynthesis of D-series resolvins",1,27,0.0017876059322033898,0.4205684312807366,0.4205684312807366,4,11,7.974481658692185E-4,9606,Homo sapiens,"ALOX5","","R-HSA-9020264;R-HSA-9020282;R-HSA-9020255;R-HSA-9020277"
R-HSA-9671555,"Signaling by PDGFR in disease",1,27,0.0017876059322033898,0.4205684312807366,0.4205684312807366,2,24,0.0017398869073510222,9606,Homo sapiens,"STAT1","","R-HSA-9672176;R-HSA-9672159"
R-HSA-2022377,"Metabolism of Angiotensinogen to Angiotensins",1,27,0.0017876059322033898,0.4205684312807366,0.4205684312807366,1,20,0.0014499057561258518,9606,Homo sapiens,"CTSZ","","R-HSA-2022381"
R-HSA-1169091,"Activation of NF-kappaB in B cells",2,72,0.004766949152542373,0.427003409825752,0.427003409825752,7,10,7.249528780629259E-4,9606,Homo sapiens,"PRKCB;NFKB1","","R-HSA-1168640;R-HSA-1168643;R-HSA-1168642;R-HSA-1168373;R-HSA-1168633;R-HSA-1168635;R-HSA-1168638"
R-HSA-71384,"Ethanol oxidation",1,28,0.001853813559322034,0.43217265098453084,0.43217265098453084,1,8,5.799623024503408E-4,9606,Homo sapiens,"ALDH2","","R-HSA-71723"
R-HSA-392451,"G beta:gamma signalling through PI3Kgamma",1,29,0.001920021186440678,0.4435452208282351,0.4435452208282351,2,4,2.899811512251704E-4,9606,Homo sapiens,"GNB2","","R-HSA-392295;R-HSA-392300"
R-HSA-9027604,"Biosynthesis of electrophilic ω-3 PUFA oxo-derivatives",1,29,0.001920021186440678,0.4435452208282351,0.4435452208282351,3,20,0.0014499057561258518,9606,Homo sapiens,"ALOX5","","R-HSA-9027624;R-HSA-9027628;R-HSA-9027633"
R-HSA-446210,"Synthesis of UDP-N-acetyl-glucosamine",1,29,0.001920021186440678,0.4435452208282351,0.4435452208282351,1,7,5.074670146440482E-4,9606,Homo sapiens,"NAGK","","R-HSA-6803771"
R-HSA-9018682,"Biosynthesis of maresins",1,29,0.001920021186440678,0.4435452208282351,0.4435452208282351,1,13,9.424387414818037E-4,9606,Homo sapiens,"ALOX5","","R-HSA-9024997"
R-HSA-164952,"The role of Nef in HIV-1 replication and disease pathogenesis",1,29,0.001920021186440678,0.4435452208282351,0.4435452208282351,1,20,0.0014499057561258518,9606,Homo sapiens,"HCK","","R-HSA-200858"
R-HSA-189445,"Metabolism of porphyrins",2,76,0.005031779661016949,0.45416422443068405,0.45416422443068405,3,42,0.003044802087864289,9606,Homo sapiens,"ALAD;HMOX1","","R-HSA-189398;R-HSA-189439;R-HSA-190141"
R-HSA-428930,"Thromboxane signalling through TP receptor",1,30,0.001986228813559322,0.4546907502262637,0.4546907502262637,6,8,5.799623024503408E-4,9606,Homo sapiens,"GNB2","","R-HSA-428918;R-HSA-428917;R-HSA-428752;R-HSA-428750;R-HSA-428909;R-HSA-428749"
R-HSA-418592,"ADP signalling through P2Y purinoceptor 1",1,30,0.001986228813559322,0.4546907502262637,0.4546907502262637,3,7,5.074670146440482E-4,9606,Homo sapiens,"GNB2","","R-HSA-418581;R-HSA-418579;R-HSA-418576"
R-HSA-5357956,"TNFR1-induced NFkappaB signaling pathway",1,30,0.001986228813559322,0.4546907502262637,0.4546907502262637,2,5,3.6247643903146296E-4,9606,Homo sapiens,"IRF9","","R-HSA-5357776;R-HSA-5357904"
R-HSA-3295583,"TRP channels",1,30,0.001986228813559322,0.4546907502262637,0.4546907502262637,1,4,2.899811512251704E-4,9606,Homo sapiens,"TRPV2","","R-HSA-3295579"
R-HSA-1296059,"G protein gated Potassium channels",1,31,0.0020524364406779663,0.46561375717063147,0.46561375717063147,3,3,2.1748586341887777E-4,9606,Homo sapiens,"GNB2","","R-HSA-1013020;R-HSA-1013013;R-HSA-1013012"
R-HSA-1296041,"Activation of G protein gated Potassium channels",1,31,0.0020524364406779663,0.46561375717063147,0.46561375717063147,3,3,2.1748586341887777E-4,9606,Homo sapiens,"GNB2","","R-HSA-1013020;R-HSA-1013013;R-HSA-1013012"
R-HSA-997272,"Inhibition of voltage gated Ca2+ channels via Gbeta/gamma subunits",1,31,0.0020524364406779663,0.46561375717063147,0.46561375717063147,3,3,2.1748586341887777E-4,9606,Homo sapiens,"GNB2","","R-HSA-1013020;R-HSA-1013013;R-HSA-1013012"
R-HSA-5693554,"Resolution of D-loop Structures through Synthesis-Dependent Strand Annealing (SDSA)",1,31,0.0020524364406779663,0.46561375717063147,0.46561375717063147,1,1,7.24952878062926E-5,9606,Homo sapiens,"ATM","","R-HSA-5693589"
R-HSA-174411,"Polymerase switching on the C-strand of the telomere",1,31,0.0020524364406779663,0.46561375717063147,0.46561375717063147,4,6,4.3497172683775554E-4,9606,Homo sapiens,"TPP1","","R-HSA-174448;R-HSA-174439;R-HSA-174452;R-HSA-174447"
R-HSA-5218921,"VEGFR2 mediated cell proliferation",1,31,0.0020524364406779663,0.46561375717063147,0.46561375717063147,4,12,8.699434536755111E-4,9606,Homo sapiens,"PRKCB","","R-HSA-5218813;R-HSA-5218823;R-HSA-5218805;R-HSA-5218821"
R-HSA-9025094,"Biosynthesis of DPAn-3 SPMs",1,31,0.0020524364406779663,0.46561375717063147,0.46561375717063147,5,18,0.0013049151805132667,9606,Homo sapiens,"ALOX5","","R-HSA-9025995;R-HSA-9025996;R-HSA-9025999;R-HSA-9026405;R-HSA-9026005"
R-HSA-1482801,"Acyl chain remodelling of PS",1,31,0.0020524364406779663,0.46561375717063147,0.46561375717063147,2,8,5.799623024503408E-4,9606,Homo sapiens,"NES","","R-HSA-1482691;R-HSA-1482636"
R-HSA-5673001,"RAF/MAP kinase cascade",7,322,0.02131885593220339,0.4746816273900558,0.4746816273900558,15,75,0.005437146585471945,9606,Homo sapiens,"VASP;APBB1IP;CAMK2D;TLN1;RASAL3;VCL","","R-HSA-5658231;R-HSA-5672980;R-HSA-5672978;R-HSA-5658430;R-HSA-9657599;R-HSA-5658424;R-HSA-9657603;R-HSA-5658438;R-HSA-5672965;R-HSA-9657606;R-HSA-5658435;R-HSA-5672972;R-HSA-9657608;R-HSA-5672973;R-HSA-5672969"
R-HSA-8934593,"Regulation of RUNX1 Expression and Activity",1,32,0.00211864406779661,0.4763186700384361,0.4763186700384361,1,19,0.0013774104683195593,9606,Homo sapiens,"PML","","R-HSA-8938887"
R-HSA-199992,"trans-Golgi Network Vesicle Budding",2,80,0.005296610169491525,0.4805754269469611,0.4805754269469611,8,19,0.0013774104683195593,9606,Homo sapiens,"CTSZ;HIP1R","","R-HSA-421831;R-HSA-432706;R-HSA-432707;R-HSA-432688;R-HSA-421836;R-HSA-421835;R-HSA-432712;R-HSA-421833"
R-HSA-174414,"Processive synthesis on the C-strand of the telomere",1,33,0.002184851694915254,0.4868098293635389,0.4868098293635389,7,7,5.074670146440482E-4,9606,Homo sapiens,"TPP1","","R-HSA-174451;R-HSA-174438;R-HSA-174456;R-HSA-174441;R-HSA-174446;R-HSA-174444;R-HSA-174445"
R-HSA-8866652,"Synthesis of active ubiquitin: roles of E1 and E2 enzymes",1,33,0.002184851694915254,0.4868098293635389,0.4868098293635389,8,16,0.0011599246049006815,9606,Homo sapiens,"UBA7","","R-HSA-8852134;R-HSA-8852133;R-HSA-8852132;R-HSA-8852131;R-HSA-8852130;R-HSA-8852129;R-HSA-8852128;R-HSA-8852136"
R-HSA-9018679,"Biosynthesis of EPA-derived SPMs",1,33,0.002184851694915254,0.4868098293635389,0.4868098293635389,4,17,0.001232419892706974,9606,Homo sapiens,"ALOX5","","R-HSA-9018859;R-HSA-9018858;R-HSA-9018863;R-HSA-9018894"
R-HSA-6803204,"TP53 Regulates Transcription of Genes Involved in Cytochrome C Release",1,33,0.002184851694915254,0.4868098293635389,0.4868098293635389,1,25,0.0018123821951573148,9606,Homo sapiens,"ATM","","R-HSA-6799097"
R-HSA-3108214,"SUMOylation of DNA damage response and repair proteins",2,81,0.005362817796610169,0.4870552681427356,0.4870552681427356,6,24,0.0017398869073510222,9606,Homo sapiens,"SP100;PML","","R-HSA-3000348;R-HSA-3000383;R-HSA-3000399;R-HSA-5228508;R-HSA-3000411;R-HSA-3000433"
R-HSA-1445148,"Translocation of SLC2A4 (GLUT4) to the plasma membrane",2,81,0.005362817796610169,0.4870552681427356,0.4870552681427356,2,15,0.001087429317094389,9606,Homo sapiens,"MYO1C;MYH9","","R-HSA-2316352;R-HSA-2316349"
R-HSA-5684996,"MAPK1/MAPK3 signaling",7,329,0.0217823093220339,0.4970584162017182,0.4970584162017182,15,82,0.005944613600115992,9606,Homo sapiens,"VASP;APBB1IP;CAMK2D;TLN1;RASAL3;VCL","","R-HSA-5658231;R-HSA-5672980;R-HSA-5672978;R-HSA-5658430;R-HSA-9657599;R-HSA-5658424;R-HSA-9657603;R-HSA-5658438;R-HSA-5672965;R-HSA-9657606;R-HSA-5658435;R-HSA-5672972;R-HSA-9657608;R-HSA-5672973;R-HSA-5672969"
R-HSA-1474244,"Extracellular matrix organization",7,329,0.0217823093220339,0.4970584162017182,0.4970584162017182,15,319,0.023125996810207338,9606,Homo sapiens,"CAPNS1;ITGA4;CAPN1;CTSS;CTSB;PLEC","","R-HSA-2471621;R-HSA-2213192;R-HSA-9679740;R-HSA-2213200;R-HSA-216050;R-HSA-265429;R-HSA-202706;R-HSA-2534260;R-HSA-1566981;R-HSA-8848658;R-HSA-2534160;R-HSA-2168923;R-HSA-199032;R-HSA-198941;R-HSA-275…
R-HSA-171306,"Packaging Of Telomere Ends",1,34,0.0022510593220338984,0.4970914895734241,0.4970914895734241,2,2,1.449905756125852E-4,9606,Homo sapiens,"TPP1","","R-HSA-181450;R-HSA-176700"
R-HSA-171319,"Telomere Extension By Telomerase",1,34,0.0022510593220338984,0.4970914895734241,0.4970914895734241,8,10,7.249528780629259E-4,9606,Homo sapiens,"TPP1","","R-HSA-163090;R-HSA-163120;R-HSA-163099;R-HSA-163096;R-HSA-9686521;R-HSA-164617;R-HSA-164620;R-HSA-9686524"
R-HSA-5576892,"Phase 0 - rapid depolarisation",1,34,0.0022510593220338984,0.4970914895734241,0.4970914895734241,1,2,1.449905756125852E-4,9606,Homo sapiens,"CAMK2D","","R-HSA-5576895"
R-HSA-8850843,"Phosphate bond hydrolysis by NTPDase proteins",1,34,0.0022510593220338984,0.4970914895734241,0.4970914895734241,2,12,8.699434536755111E-4,9606,Homo sapiens,"ENTPD1","","R-HSA-8850854;R-HSA-8850846"
R-HSA-451326,"Activation of kainate receptors upon glutamate binding",1,34,0.0022510593220338984,0.4970914895734241,0.4970914895734241,1,6,4.3497172683775554E-4,9606,Homo sapiens,"GNB2","","R-HSA-500717"
R-HSA-73614,"Pyrimidine salvage",1,34,0.0022510593220338984,0.4970914895734241,0.4970914895734241,1,10,7.249528780629259E-4,9606,Homo sapiens,"TYMP","","R-HSA-112266"
R-HSA-112311,"Neurotransmitter clearance",1,34,0.0022510593220338984,0.4970914895734241,0.4970914895734241,1,13,9.424387414818037E-4,9606,Homo sapiens,"ALDH2","","R-HSA-380608"
R-HSA-917937,"Iron uptake and transport",2,83,0.005495233050847458,0.49986289326258326,0.49986289326258326,2,34,0.002464839785413948,9606,Homo sapiens,"ALAD;HMOX1","","R-HSA-5690886;R-HSA-189398"
R-HSA-5683057,"MAPK family signaling cascades",8,380,0.025158898305084745,0.5018494745690751,0.5018494745690751,17,122,0.008844425112367696,9606,Homo sapiens,"VASP;APBB1IP;ZBP1;CAMK2D;TLN1;RASAL3;VCL","","R-HSA-5658231;R-HSA-5672980;R-HSA-5672978;R-HSA-5658430;R-HSA-9657599;R-HSA-5658424;R-HSA-9657603;R-HSA-5658438;R-HSA-5687079;R-HSA-5672965;R-HSA-9657606;R-HSA-5658435;R-HSA-5687105;R-HSA-567297…
R-HSA-112314,"Neurotransmitter receptors and postsynaptic signal transmission",5,232,0.015360169491525424,0.5035692487586803,0.5035692487586803,27,109,0.007901986370885893,9606,Homo sapiens,"CAMK2D;PRKCB;GNB2;GNAI2","","R-HSA-416320;R-HSA-421007;R-HSA-392206;R-HSA-442760;R-HSA-1013020;R-HSA-438037;R-HSA-1013013;R-HSA-1013012;R-HSA-432164;R-HSA-442725;R-HSA-432162;R-HSA-9612085;R-HSA-170666;R-HSA-…
R-HSA-9615710,"Late endosomal microautophagy",1,35,0.0023172669491525423,0.5071678206918273,0.5071678206918273,3,3,2.1748586341887777E-4,9606,Homo sapiens,"PLIN3","","R-HSA-9631065;R-HSA-9615721;R-HSA-9631068"
R-HSA-9709570,"Impaired BRCA2 binding to RAD51",1,35,0.0023172669491525423,0.5071678206918273,0.5071678206918273,1,1,7.24952878062926E-5,9606,Homo sapiens,"ATM","","R-HSA-9709571"
R-HSA-9018683,"Biosynthesis of DPA-derived SPMs",1,35,0.0023172669491525423,0.5071678206918273,0.5071678206918273,5,21,0.0015224010439321444,9606,Homo sapiens,"ALOX5","","R-HSA-9025995;R-HSA-9025996;R-HSA-9025999;R-HSA-9026405;R-HSA-9026005"
R-HSA-420092,"Glucagon-type ligand receptors",1,35,0.0023172669491525423,0.5071678206918273,0.5071678206918273,1,8,5.799623024503408E-4,9606,Homo sapiens,"GNB2","","R-HSA-381612"
R-HSA-418990,"Adherens junctions interactions",1,35,0.0023172669491525423,0.5071678206918273,0.5071678206918273,1,16,0.0011599246049006815,9606,Homo sapiens,"CTNND1","","R-HSA-419002"
R-HSA-68875,"Mitotic Prophase",3,135,0.00893802966101695,0.5135401518769593,0.5135401518769593,4,34,0.002464839785413948,9606,Homo sapiens,"PRKCB;LMNA","","R-HSA-5229194;R-HSA-2993898;R-HSA-5223304;R-HSA-5244669"
R-HSA-5626467,"RHO GTPases activate IQGAPs",1,36,0.0023834745762711866,0.5170429100077236,0.5170429100077236,4,5,3.6247643903146296E-4,9606,Homo sapiens,"IQGAP2","","R-HSA-5626549;R-HSA-5626469;R-HSA-5672304;R-HSA-5626507"
R-HSA-456926,"Thrombin signalling through proteinase activated receptors (PARs)",1,36,0.0023834745762711866,0.5170429100077236,0.5170429100077236,6,15,0.001087429317094389,9606,Homo sapiens,"GNB2","","R-HSA-396996;R-HSA-397891;R-HSA-114552;R-HSA-396941;R-HSA-397835;R-HSA-114558"
R-HSA-9013508,"NOTCH3 Intracellular Domain Regulates Transcription",1,36,0.0023834745762711866,0.5170429100077236,0.5170429100077236,4,22,0.001594896331738437,9606,Homo sapiens,"STAT1","","R-HSA-9021325;R-HSA-9013567;R-HSA-9014129;R-HSA-9021334"
R-HSA-5693568,"Resolution of D-loop Structures through Holliday Junction Intermediates",1,37,0.0024496822033898305,0.5267207637115862,0.5267207637115862,6,9,6.524575902566333E-4,9606,Homo sapiens,"ATM","","R-HSA-5686469;R-HSA-5686483;R-HSA-5693539;R-HSA-5693584;R-HSA-5686410;R-HSA-5686440"
R-HSA-182971,"EGFR downregulation",1,37,0.0024496822033898305,0.5267207637115862,0.5267207637115862,9,22,0.001594896331738437,9606,Homo sapiens,"SH3KBP1","","R-HSA-8867047;R-HSA-182994;R-HSA-183072;R-HSA-8867044;R-HSA-8867041;R-HSA-182986;R-HSA-183002;R-HSA-8951490;R-HSA-182990"
R-HSA-5694530,"Cargo concentration in the ER",1,37,0.0024496822033898305,0.5267207637115862,0.5267207637115862,2,12,8.699434536755111E-4,9606,Homo sapiens,"CTSZ","","R-HSA-5694428;R-HSA-5694522"
R-HSA-203615,"eNOS activation",1,37,0.0024496822033898305,0.5267207637115862,0.5267207637115862,1,20,0.0014499057561258518,9606,Homo sapiens,"DDAH2","","R-HSA-5693373"
R-HSA-5576891,"Cardiac conduction",3,138,0.009136652542372881,0.528228923901738,0.528228923901738,4,27,0.0019573727707699,9606,Homo sapiens,"CAMK2D;STIM1;ATP2A3","","R-HSA-427910;R-HSA-2089943;R-HSA-434798;R-HSA-5576895"
R-HSA-168898,"Toll-like Receptor Cascades",4,189,0.012513241525423728,0.5309413353032665,0.5309413353032665,26,185,0.01341162824416413,9606,Homo sapiens,"CAP1;CTSS;NFKB1;CTSB","","R-HSA-5684250;R-HSA-5684248;R-HSA-168140;R-HSA-1678920;R-HSA-9013979;R-HSA-9013978;R-HSA-5362500;R-HSA-9630923;R-HSA-2201338;R-HSA-1678981;R-HSA-9013974;R-HSA-9013992;R-HSA-936941;R-HSA-168166;R-HSA-5684275;R-HSA-568427…
R-HSA-2995410,"Nuclear Envelope (NE) Reassembly",2,88,0.005826271186440678,0.5309710239047409,0.5309710239047409,1,24,0.0017398869073510222,9606,Homo sapiens,"LMNA","","R-HSA-2995376"
R-HSA-5693537,"Resolution of D-Loop Structures",1,38,0.0025158898305084744,0.5362053084992244,0.5362053084992244,7,10,7.249528780629259E-4,9606,Homo sapiens,"ATM","","R-HSA-5693589;R-HSA-5686469;R-HSA-5686483;R-HSA-5693539;R-HSA-5693584;R-HSA-5686410;R-HSA-5686440"
R-HSA-1296065,"Inwardly rectifying K+ channels",1,38,0.0025158898305084744,0.5362053084992244,0.5362053084992244,3,7,5.074670146440482E-4,9606,Homo sapiens,"GNB2","","R-HSA-1013020;R-HSA-1013013;R-HSA-1013012"
R-HSA-9675126,"Diseases of mitotic cell cycle",1,38,0.0025158898305084744,0.5362053084992244,0.5362053084992244,2,5,3.6247643903146296E-4,9606,Homo sapiens,"ADD1","","R-HSA-9670619;R-HSA-9670620"
R-HSA-9013407,"RHOH GTPase cycle",1,38,0.0025158898305084744,0.5362053084992244,0.5362053084992244,1,3,2.1748586341887777E-4,9606,Homo sapiens,"ARHGDIB","","R-HSA-9018754"
R-HSA-9663891,"Selective autophagy",2,89,0.005892478813559322,0.5370331044744128,0.5370331044744128,16,48,0.0034797738147020443,9606,Homo sapiens,"PLIN3;ATM","","R-HSA-9674131;R-HSA-9664883;R-HSA-9664850;R-HSA-9664881;R-HSA-9664880;R-HSA-9664855;R-HSA-9613530;R-HSA-9664888;R-HSA-9664862;R-HSA-9613565;R-HSA-9664892;R-HSA-9613666;R-HSA-9613352;R-HSA-9613513;R-HSA-9674127;R-HSA-9664879"
R-HSA-9664323,"FCGR3A-mediated IL10 synthesis",3,141,0.009335275423728813,0.5426693150748221,0.5426693150748221,6,20,0.0014499057561258518,9606,Homo sapiens,"LYN;HCK;SYK","","R-HSA-9664275;R-HSA-9664273;R-HSA-9664278;R-HSA-9664261;R-HSA-9664271;R-HSA-9664270"
R-HSA-9755511,"KEAP1-NFE2L2 pathway",3,141,0.009335275423728813,0.5426693150748221,0.5426693150748221,3,78,0.005654632448890822,9606,Homo sapiens,"HMOX1;TRIM21","","R-HSA-9759137;R-HSA-9759154;R-HSA-9759176"
R-HSA-1483249,"Inositol phosphate metabolism",2,90,0.005958686440677966,0.5430412103447301,0.5430412103447301,2,71,0.005147165434246774,9606,Homo sapiens,"INPP5D;PLD4","","R-HSA-1855214;R-HSA-1855218"
R-HSA-109581,"Apoptosis",4,192,0.012711864406779662,0.5432913544515054,0.5432913544515054,4,141,0.010221835580687256,9606,Homo sapiens,"DBNL;LMNA;ADD1;PLEC","","R-HSA-264865;R-HSA-202966;R-HSA-201637;R-HSA-201608"
R-HSA-397795,"G-protein beta:gamma signalling",1,39,0.0025820974576271187,0.5455003931441056,0.5455003931441056,12,15,0.001087429317094389,9606,Homo sapiens,"GNB2","","R-HSA-392295;R-HSA-8964634;R-HSA-8964604;R-HSA-8964605;R-HSA-8964317;R-HSA-8964271;R-HSA-398193;R-HSA-392300;R-HSA-8964241;R-HSA-8964614;R-HSA-398040;R-HSA-8964599"
R-HSA-5685938,"HDR through Single Strand Annealing (SSA)",1,39,0.0025820974576271187,0.5455003931441056,0.5455003931441056,4,6,4.3497172683775554E-4,9606,Homo sapiens,"ATM","","R-HSA-5686642;R-HSA-5686657;R-HSA-5693564;R-HSA-5693580"
R-HSA-9013424,"RHOV GTPase cycle",1,39,0.0025820974576271187,0.5455003931441056,0.5455003931441056,1,2,1.449905756125852E-4,9606,Homo sapiens,"TPM4","","R-HSA-9018794"
R-HSA-110330,"Recognition and association of DNA glycosylase with site containing an affected purine",1,39,0.0025820974576271187,0.5455003931441056,0.5455003931441056,2,10,7.249528780629259E-4,9606,Homo sapiens,"TPP1","","R-HSA-9629195;R-HSA-9629373"
R-HSA-9022692,"Regulation of MECP2 expression and activity",1,39,0.0025820974576271187,0.5455003931441056,0.5455003931441056,1,14,0.0010149340292880964,9606,Homo sapiens,"CAMK2D","","R-HSA-9006992"
R-HSA-1839124,"FGFR1 mutant receptor activation",1,39,0.0025820974576271187,0.5455003931441056,0.5455003931441056,1,25,0.0018123821951573148,9606,Homo sapiens,"STAT1","","R-HSA-1888198"
R-HSA-1168372,"Downstream signaling events of B Cell Receptor (BCR)",2,91,0.006024894067796611,0.548995070683869,0.548995070683869,7,15,0.001087429317094389,9606,Homo sapiens,"PRKCB;NFKB1","","R-HSA-1168640;R-HSA-1168643;R-HSA-1168642;R-HSA-1168373;R-HSA-1168633;R-HSA-1168635;R-HSA-1168638"
R-HSA-445989,"TAK1-dependent IKK and NF-kappa-B activation ",1,40,0.0026483050847457626,0.5546097900385853,0.5546097900385853,3,5,3.6247643903146296E-4,9606,Homo sapiens,"NFKB1","","R-HSA-168166;R-HSA-9630923;R-HSA-168140"
R-HSA-1482788,"Acyl chain remodelling of PC",1,40,0.0026483050847457626,0.5546097900385853,0.5546097900385853,2,9,6.524575902566333E-4,9606,Homo sapiens,"NES","","R-HSA-1482533;R-HSA-1482547"
R-HSA-163359,"Glucagon signaling in metabolic regulation",1,40,0.0026483050847457626,0.5546097900385853,0.5546097900385853,1,6,4.3497172683775554E-4,9606,Homo sapiens,"GNB2","","R-HSA-825631"
R-HSA-114508,"Effects of PIP2 hydrolysis",1,40,0.0026483050847457626,0.5546097900385853,0.5546097900385853,1,9,6.524575902566333E-4,9606,Homo sapiens,"RASGRP2","","R-HSA-392831"
R-HSA-189483,"Heme degradation",1,40,0.0026483050847457626,0.5546097900385853,0.5546097900385853,1,22,0.001594896331738437,9606,Homo sapiens,"HMOX1","","R-HSA-189398"
R-HSA-9664433,"Leishmania parasite growth and survival",6,297,0.019663665254237288,0.5554988109132672,0.5554988109132672,11,40,0.0028998115122517037,9606,Homo sapiens,"LYN;HCK;SYK;GNB2;MYH9;GNAI2","","R-HSA-9664275;R-HSA-9660819;R-HSA-9663426;R-HSA-9664273;R-HSA-392129;R-HSA-9664278;R-HSA-9664261;R-HSA-9660824;R-HSA-9664271;R-HSA-9664270;R-HSA-9660828"
R-HSA-9662851,"Anti-inflammatory response favouring Leishmania parasite infection",6,297,0.019663665254237288,0.5554988109132672,0.5554988109132672,11,40,0.0028998115122517037,9606,Homo sapiens,"LYN;HCK;SYK;GNB2;MYH9;GNAI2","","R-HSA-9664275;R-HSA-9660819;R-HSA-9663426;R-HSA-9664273;R-HSA-392129;R-HSA-9664278;R-HSA-9664261;R-HSA-9660824;R-HSA-9664271;R-HSA-9664270;R-HSA-9660828"
R-HSA-6814122,"Cooperation of PDCL (PhLP1) and TRiC/CCT in G-protein beta folding",1,41,0.002714512711864407,0.5635371967049059,0.5635371967049059,7,11,7.974481658692185E-4,9606,Homo sapiens,"GNB2","","R-HSA-6814119;R-HSA-6814418;R-HSA-8850560;R-HSA-8850527;R-HSA-6814124;R-HSA-6814121;R-HSA-6814120"
R-HSA-9675136,"Diseases of DNA Double-Strand Break Repair",1,41,0.002714512711864407,0.5635371967049059,0.5635371967049059,5,9,6.524575902566333E-4,9606,Homo sapiens,"ATM","","R-HSA-9709601;R-HSA-9709571;R-HSA-9701199;R-HSA-9704408;R-HSA-9704330"
R-HSA-9701190,"Defective homologous recombination repair (HRR) due to BRCA2 loss of function",1,41,0.002714512711864407,0.5635371967049059,0.5635371967049059,2,4,2.899811512251704E-4,9606,Homo sapiens,"ATM","","R-HSA-9709601;R-HSA-9709571"
R-HSA-5673000,"RAF activation",1,41,0.002714512711864407,0.5635371967049059,0.5635371967049059,1,12,8.699434536755111E-4,9606,Homo sapiens,"CAMK2D","","R-HSA-5672969"
R-HSA-5357905,"Regulation of TNFR1 signaling",1,41,0.002714512711864407,0.5635371967049059,0.5635371967049059,1,17,0.001232419892706974,9606,Homo sapiens,"IRF9","","R-HSA-5661517"
R-HSA-202131,"Metabolism of nitric oxide: NOS3 activation and regulation",1,41,0.002714512711864407,0.5635371967049059,0.5635371967049059,1,26,0.0018848774829636073,9606,Homo sapiens,"DDAH2","","R-HSA-5693373"
R-HSA-5693616,"Presynaptic phase of homologous DNA pairing and strand exchange",1,42,0.002780720338983051,0.5722862372762489,0.5722862372762489,2,7,5.074670146440482E-4,9606,Homo sapiens,"ATM","","R-HSA-5685341;R-HSA-5693561"
R-HSA-1482839,"Acyl chain remodelling of PE",1,42,0.002780720338983051,0.5722862372762489,0.5722862372762489,2,9,6.524575902566333E-4,9606,Homo sapiens,"NES","","R-HSA-1482646;R-HSA-1482667"
R-HSA-187687,"Signalling to ERKs",1,42,0.002780720338983051,0.5722862372762489,0.5722862372762489,2,32,0.002319849209801363,9606,Homo sapiens,"RAPGEF1","","R-HSA-170978;R-HSA-170979"
R-HSA-163560,"Triglyceride catabolism",1,42,0.002780720338983051,0.5722862372762489,0.5722862372762489,1,17,0.001232419892706974,9606,Homo sapiens,"PLIN3","","R-HSA-8848355"
R-HSA-110328,"Recognition and association of DNA glycosylase with site containing an affected pyrimidine",1,42,0.002780720338983051,0.5722862372762489,0.5722862372762489,1,21,0.0015224010439321444,9606,Homo sapiens,"TPP1","","R-HSA-9629372"
R-HSA-2559583,"Cellular Senescence",4,200,0.013241525423728813,0.5753870787217916,0.5753870787217916,14,90,0.006524575902566333,9606,Homo sapiens,"MSN;ATM;TPP1;NFKB1","","R-HSA-3790137;R-HSA-3857305;R-HSA-3857308;R-HSA-3225851;R-HSA-5682044;R-HSA-3790130;R-HSA-6792712;R-HSA-5693540;R-HSA-5682018;R-HSA-3785711;R-HSA-3225867;R-HSA-5693612;R-HSA-5682026;R-HSA-5693609"
R-HSA-2219530,"Constitutive Signaling by Aberrant PI3K in Cancer",2,96,0.006355932203389831,0.577943403811506,0.577943403811506,1,2,1.449905756125852E-4,9606,Homo sapiens,"RAC2;VAV1","","R-HSA-2400009"
R-HSA-438064,"Post NMDA receptor activation events",2,96,0.006355932203389831,0.577943403811506,0.577943403811506,7,39,0.002827316224445411,9606,Homo sapiens,"CAMK2D","","R-HSA-445367;R-HSA-442725;R-HSA-9612085;R-HSA-442732;R-HSA-9618750;R-HSA-9617583;R-HSA-442760"
R-HSA-5663220,"RHO GTPases Activate Formins",3,149,0.009864936440677966,0.579897206473404,0.579897206473404,9,27,0.0019573727707699,9606,Homo sapiens,"FMNL1;EVL;RHOC","","R-HSA-5665686;R-HSA-5665767;R-HSA-5665748;R-HSA-5663232;R-HSA-5665809;R-HSA-5665761;R-HSA-5665982;R-HSA-5665802;R-HSA-5665659"
R-HSA-432720,"Lysosome Vesicle Biogenesis",1,43,0.0028469279661016947,0.5808604639486616,0.5808604639486616,4,8,5.799623024503408E-4,9606,Homo sapiens,"CTSZ","","R-HSA-432706;R-HSA-432707;R-HSA-432688;R-HSA-432712"
R-HSA-9696264,"RND3 GTPase cycle",1,43,0.0028469279661016947,0.5808604639486616,0.5808604639486616,1,2,1.449905756125852E-4,9606,Homo sapiens,"CCDC88B","","R-HSA-9696268"
R-HSA-9696273,"RND1 GTPase cycle",1,43,0.0028469279661016947,0.5808604639486616,0.5808604639486616,1,2,1.449905756125852E-4,9606,Homo sapiens,"CCDC88B","","R-HSA-9696271"
R-HSA-3232142,"SUMOylation of ubiquitinylation proteins",1,43,0.0028469279661016947,0.5808604639486616,0.5808604639486616,1,3,2.1748586341887777E-4,9606,Homo sapiens,"PML","","R-HSA-3000434"
R-HSA-6804757,"Regulation of TP53 Degradation",1,43,0.0028469279661016947,0.5808604639486616,0.5808604639486616,3,30,0.002174858634188778,9606,Homo sapiens,"ATM","","R-HSA-6804741;R-HSA-349455;R-HSA-6804955"
R-HSA-8853659,"RET signaling",1,43,0.0028469279661016947,0.5808604639486616,0.5808604639486616,1,24,0.0017398869073510222,9606,Homo sapiens,"RAP1GAP2","","R-HSA-8855747"
R-HSA-201556,"Signaling by ALK",1,43,0.0028469279661016947,0.5808604639486616,0.5808604639486616,1,40,0.0028998115122517037,9606,Homo sapiens,"PTPN6","","R-HSA-9701507"
R-HSA-3769402,"Deactivation of the beta-catenin transactivating complex",1,44,0.002913135593220339,0.5892633584043501,0.5892633584043501,4,14,0.0010149340292880964,9606,Homo sapiens,"TLE3","","R-HSA-3322434;R-HSA-3361751;R-HSA-3322431;R-HSA-3322429"
R-HSA-9013420,"RHOU GTPase cycle",1,44,0.002913135593220339,0.5892633584043501,0.5892633584043501,1,4,2.899811512251704E-4,9606,Homo sapiens,"PTK2B","","R-HSA-9018766"
R-HSA-419037,"NCAM1 interactions",1,44,0.002913135593220339,0.5892633584043501,0.5892633584043501,1,10,7.249528780629259E-4,9606,Homo sapiens,"ANXA4","","R-HSA-375154"
R-HSA-202733,"Cell surface interactions at the vascular wall",5,257,0.017015360169491525,0.5938577223823949,0.5938577223823949,7,65,0.0047121937074090185,9606,Homo sapiens,"LYN;CD74;ITGA4;INPP5D;PTPN6","","R-HSA-210291;R-HSA-114577;R-HSA-202706;R-HSA-210290;R-HSA-5676133;R-HSA-210277;R-HSA-9679740"
R-HSA-4086400,"PCP/CE pathway",2,99,0.006554555084745763,0.5946507338060507,0.5946507338060507,2,24,0.0017398869073510222,9606,Homo sapiens,"PRKCB;RAC2","","R-HSA-3858475;R-HSA-5138432"
R-HSA-5693579,"Homologous DNA Pairing and Strand Exchange",1,45,0.002979343220338983,0.5974983332068354,0.5974983332068354,4,10,7.249528780629259E-4,9606,Homo sapiens,"ATM","","R-HSA-5693620;R-HSA-5685838;R-HSA-5685341;R-HSA-5693561"
R-HSA-110331,"Cleavage of the damaged purine",1,45,0.002979343220338983,0.5974983332068354,0.5974983332068354,2,9,6.524575902566333E-4,9606,Homo sapiens,"TPP1","","R-HSA-9629216;R-HSA-9629483"
R-HSA-8875878,"MET promotes cell motility",1,45,0.002979343220338983,0.5974983332068354,0.5974983332068354,2,12,8.699434536755111E-4,9606,Homo sapiens,"RAPGEF1","","R-HSA-8875558;R-HSA-8875568"
R-HSA-9035034,"RHOF GTPase cycle",1,46,0.0030455508474576272,0.6055687331687338,0.6055687331687338,1,3,2.1748586341887777E-4,9606,Homo sapiens,"ADD3","","R-HSA-9693125"
R-HSA-73927,"Depurination",1,46,0.0030455508474576272,0.6055687331687338,0.6055687331687338,4,19,0.0013774104683195593,9606,Homo sapiens,"TPP1","","R-HSA-9629216;R-HSA-9629483;R-HSA-9629195;R-HSA-9629373"
R-HSA-189451,"Heme biosynthesis",1,46,0.0030455508474576272,0.6055687331687338,0.6055687331687338,2,20,0.0014499057561258518,9606,Homo sapiens,"ALAD","","R-HSA-189439;R-HSA-190141"
R-HSA-6806003,"Regulation of TP53 Expression and Degradation",1,46,0.0030455508474576272,0.6055687331687338,0.6055687331687338,3,35,0.0025373350732202406,9606,Homo sapiens,"ATM","","R-HSA-6804741;R-HSA-349455;R-HSA-6804955"
R-HSA-8964043,"Plasma lipoprotein clearance",1,46,0.0030455508474576272,0.6055687331687338,0.6055687331687338,1,35,0.0025373350732202406,9606,Homo sapiens,"APOBR","","R-HSA-8854408"
R-HSA-8878171,"Transcriptional regulation by RUNX1",5,261,0.0172801906779661,0.607448171800804,0.607448171800804,5,132,0.009569377990430622,9606,Homo sapiens,"BLK;PRKCB;PML","","R-HSA-8939066;R-HSA-8938987;R-HSA-8939054;R-HSA-8938965;R-HSA-8938887"
R-HSA-1483257,"Phospholipid metabolism",6,314,0.020789194915254237,0.6095073551943482,0.6095073551943482,16,218,0.015803972741771786,9606,Homo sapiens,"PLEKHA2;INPP5D;PIP4K2A;PLD4;PBXIP1;NES","","R-HSA-1482646;R-HSA-1675773;R-HSA-6811522;R-HSA-1482547;R-HSA-1676145;R-HSA-1676082;R-HSA-1483142;R-HSA-1482533;R-HSA-1675949;R-HSA-1482691;R-HSA-1675776;R-HSA-1482636;R-HSA-1675810;R-HSA-8870332;R-HSA-1…
R-HSA-9006925,"Intracellular signaling by second messengers",7,368,0.024364406779661018,0.6148174006696684,0.6148174006696684,7,114,0.008264462809917356,9606,Homo sapiens,"CAMK2D;RAC2;PIP4K2A;PBXIP1;VAV1;PML","","R-HSA-2316434;R-HSA-442725;R-HSA-6807118;R-HSA-1675776;R-HSA-1676082;R-HSA-9617583;R-HSA-114542"
R-HSA-168164,"Toll Like Receptor 3 (TLR3) Cascade",2,103,0.006819385593220339,0.6161523363569155,0.6161523363569155,17,61,0.004422212556183848,9606,Homo sapiens,"CAP1;NFKB1","","R-HSA-9013992;R-HSA-168166;R-HSA-5684275;R-HSA-5684273;R-HSA-9013985;R-HSA-9013986;R-HSA-5684250;R-HSA-5684248;R-HSA-168140;R-HSA-9013990;R-HSA-9013979;R-HSA-5684261;R-HSA-9013978;R-HSA-451634;R-HSA-9630923;R-HSA-5684267;…
R-HSA-8853884,"Transcriptional Regulation by VENTX",1,48,0.0031779661016949155,0.6212288570843283,0.6212288570843283,2,13,9.424387414818037E-4,9606,Homo sapiens,"NFKB1","","R-HSA-3857305;R-HSA-3790130"
R-HSA-71240,"Tryptophan catabolism",1,48,0.0031779661016949155,0.6212288570843283,0.6212288570843283,1,16,0.0011599246049006815,9606,Homo sapiens,"KMO","","R-HSA-71200"
R-HSA-77289,"Mitochondrial Fatty Acid Beta-Oxidation",2,105,0.006951800847457627,0.6265715897468366,0.6265715897468366,2,47,0.003407278526895752,9606,Homo sapiens,"ACOT9;ACSF2","","R-HSA-5696004;R-HSA-5690066"
R-HSA-174417,"Telomere C-strand (Lagging Strand) Synthesis",1,49,0.0032441737288135594,0.6288249438432538,0.6288249438432538,15,18,0.0013049151805132667,9606,Homo sapiens,"TPP1","","R-HSA-174438;R-HSA-174439;R-HSA-9668597;R-HSA-174441;R-HSA-174446;R-HSA-174447;R-HSA-174444;R-HSA-174445;R-HSA-174451;R-HSA-174448;R-HSA-174452;R-HSA-174427;R-HSA-174456;R-HSA-174425;R-HSA-176702"
R-HSA-5655302,"Signaling by FGFR1 in disease",1,49,0.0032441737288135594,0.6288249438432538,0.6288249438432538,1,35,0.0025373350732202406,9606,Homo sapiens,"STAT1","","R-HSA-1888198"
R-HSA-422356,"Regulation of insulin secretion",2,106,0.007018008474576272,0.6316986102628617,0.6316986102628617,9,34,0.002464839785413948,9606,Homo sapiens,"GNB2;GNAI2","","R-HSA-400037;R-HSA-422320;R-HSA-400097;R-HSA-400046;R-HSA-400063;R-HSA-381612;R-HSA-265166;R-HSA-400092;R-HSA-381706"
R-HSA-9759194,"Nuclear events mediated by NFE2L2",2,106,0.007018008474576272,0.6316986102628617,0.6316986102628617,2,46,0.003334783239089459,9606,Homo sapiens,"HMOX1","","R-HSA-9759137;R-HSA-9759176"
R-HSA-8856828,"Clathrin-mediated endocytosis",3,161,0.010659427966101694,0.6320362050992931,0.6320362050992931,19,35,0.0025373350732202406,9606,Homo sapiens,"NECAP2;SH3KBP1;HIP1R","","R-HSA-8868071;R-HSA-8866279;R-HSA-8868230;R-HSA-8856813;R-HSA-8868236;R-HSA-8867756;R-HSA-8868651;R-HSA-8866283;R-HSA-8867754;R-HSA-8868648;R-HSA-8868072;R-HSA-8856808;R-HSA-8868661;R-HSA-8868660;R-HSA-8868659;R-HSA…
R-HSA-381676,"Glucagon-like Peptide-1 (GLP1) regulates insulin secretion",1,50,0.0033103813559322032,0.6362691839233624,0.6362691839233624,3,11,7.974481658692185E-4,9606,Homo sapiens,"GNB2","","R-HSA-422320;R-HSA-381612;R-HSA-381706"
R-HSA-2730905,"Role of LAT2/NTAL/LAB on calcium mobilization",2,107,0.0070842161016949155,0.6367707166075801,0.6367707166075801,2,7,5.074670146440482E-4,9606,Homo sapiens,"LYN;SYK","","R-HSA-2730860;R-HSA-2730884"
R-HSA-937061,"TRIF(TICAM1)-mediated TLR4 signaling ",2,108,0.007150423728813559,0.6417880477822033,0.6417880477822033,17,58,0.00420472669276497,9606,Homo sapiens,"CAP1;NFKB1","","R-HSA-936941;R-HSA-168166;R-HSA-5684275;R-HSA-5684273;R-HSA-166245;R-HSA-5362486;R-HSA-5684250;R-HSA-5684248;R-HSA-168140;R-HSA-5684261;R-HSA-451634;R-HSA-5362500;R-HSA-2213017;R-HSA-9630923;R-HSA-2201338;R-HSA-5684267;R…
R-HSA-166166,"MyD88-independent TLR4 cascade ",2,108,0.007150423728813559,0.6417880477822033,0.6417880477822033,17,60,0.004349717268377556,9606,Homo sapiens,"CAP1;NFKB1","","R-HSA-936941;R-HSA-168166;R-HSA-5684275;R-HSA-5684273;R-HSA-166245;R-HSA-5362486;R-HSA-5684250;R-HSA-5684248;R-HSA-168140;R-HSA-5684261;R-HSA-451634;R-HSA-5362500;R-HSA-2213017;R-HSA-9630923;R-HSA-2201338;R-HSA-5684267;R-HSA-…
R-HSA-75893,"TNF signaling",1,51,0.0033765889830508476,0.643564602972158,0.643564602972158,3,32,0.002319849209801363,9606,Homo sapiens,"IRF9","","R-HSA-5357776;R-HSA-5357904;R-HSA-5661517"
R-HSA-8854214,"TBC/RABGAPs",1,51,0.0033765889830508476,0.643564602972158,0.643564602972158,1,14,0.0010149340292880964,9606,Homo sapiens,"TBC1D10C","","R-HSA-8854173"
R-HSA-110329,"Cleavage of the damaged pyrimidine ",1,51,0.0033765889830508476,0.643564602972158,0.643564602972158,1,20,0.0014499057561258518,9606,Homo sapiens,"TPP1","","R-HSA-9629497"
R-HSA-73928,"Depyrimidination",1,51,0.0033765889830508476,0.643564602972158,0.643564602972158,2,41,0.002972306800057996,9606,Homo sapiens,"TPP1","","R-HSA-9629497;R-HSA-9629372"
R-HSA-3214841,"PKMTs methylate histone lysines",1,51,0.0033765889830508476,0.643564602972158,0.643564602972158,1,22,0.001594896331738437,9606,Homo sapiens,"NFKB1","","R-HSA-8865237"
R-HSA-157579,"Telomere Maintenance",2,109,0.007216631355932203,0.6467507591430399,0.6467507591430399,29,34,0.002464839785413948,9606,Homo sapiens,"TPP1;ADD1","","R-HSA-9670101;R-HSA-181450;R-HSA-164617;R-HSA-164620;R-HSA-163090;R-HSA-9670149;R-HSA-163099;R-HSA-174427;R-HSA-163096;R-HSA-174425;R-HSA-174438;R-HSA-174439;R-HSA-9668597;R-HSA-9686521;R-HSA-174441;R-HSA-174446;R-HSA-174447;R-HSA-174444…
R-HSA-2142691,"Synthesis of Leukotrienes (LT) and Eoxins (EX)",1,52,0.0034427966101694915,0.6507141665440894,0.6507141665440894,5,19,0.0013774104683195593,9606,Homo sapiens,"ALOX5","","R-HSA-265296;R-HSA-266050;R-HSA-266051;R-HSA-2161768;R-HSA-429016"
R-HSA-69231,"Cyclin D associated events in G1",1,52,0.0034427966101694915,0.6507141665440894,0.6507141665440894,1,17,0.001232419892706974,9606,Homo sapiens,"LYN","","R-HSA-8942607"
R-HSA-69236,"G1 Phase",1,52,0.0034427966101694915,0.6507141665440894,0.6507141665440894,1,17,0.001232419892706974,9606,Homo sapiens,"LYN","","R-HSA-8942607"
R-HSA-3858494,"Beta-catenin independent WNT signaling",3,166,0.010990466101694915,0.652397377197375,0.652397377197375,7,51,0.0036972596781209223,9606,Homo sapiens,"PRKCB;GNB2;RAC2","","R-HSA-3858475;R-HSA-398193;R-HSA-3965444;R-HSA-3965447;R-HSA-3965441;R-HSA-5138432;R-HSA-398040"
R-HSA-9009391,"Extra-nuclear estrogen signaling",2,111,0.007349046610169492,0.6565130214143324,0.6565130214143324,3,39,0.002827316224445411,9606,Homo sapiens,"GNB2;GNAI2","","R-HSA-9021596;R-HSA-9021601;R-HSA-9021600"
R-HSA-432040,"Vasopressin regulates renal water homeostasis via Aquaporins",1,53,0.003509004237288136,0.6577207812902096,0.6577207812902096,3,15,0.001087429317094389,9606,Homo sapiens,"GNB2","","R-HSA-432195;R-HSA-422320;R-HSA-432188"
R-HSA-5663205,"Infectious disease",30,1574,0.10421080508474577,0.6581980652403852,0.6581980652403852,51,825,0.05980861244019139,9606,Homo sapiens,"SH3KBP1;CTNND1;GNAI2;IFIH1;HMOX1;LYN;CAP1;ZBP1;ENTPD1;ITGA4;SYK;DDX58;STAT1;STAT2;EIF2AK2;ISG15;PARP9;PARP14;NFKB1;VAV1;PML;PARP10;HCK;MYO1C;GNB2;TXNIP;MYH9;PTPN6","","R-HSA-9664275;R-HSA-9660819;R-HSA-9664273;R-HSA-9664278;R-HSA-9666458;R-HSA-9660824;…
R-HSA-349425,"Autodegradation of the E3 ubiquitin ligase COP1",1,54,0.0035752118644067797,0.6645872961243018,0.6645872961243018,1,5,3.6247643903146296E-4,9606,Homo sapiens,"ATM","","R-HSA-349444"
R-HSA-9675135,"Diseases of DNA repair",1,54,0.0035752118644067797,0.6645872961243018,0.6645872961243018,5,34,0.002464839785413948,9606,Homo sapiens,"ATM","","R-HSA-9709601;R-HSA-9709571;R-HSA-9701199;R-HSA-9704408;R-HSA-9704330"
R-HSA-442755,"Activation of NMDA receptors and postsynaptic events",2,113,0.00748146186440678,0.6660590471122312,0.6660590471122312,15,71,0.005147165434246774,9606,Homo sapiens,"CAMK2D","","R-HSA-432164;R-HSA-442725;R-HSA-432162;R-HSA-9612085;R-HSA-442732;R-HSA-432172;R-HSA-9619449;R-HSA-9618750;R-HSA-442760;R-HSA-445367;R-HSA-438037;R-HSA-9611368;R-HSA-9614185;R-HSA-9617326;R-HSA-9617583"
R-HSA-3928665,"EPH-ephrin mediated repulsion of cells",1,55,0.0036414194915254236,0.6713165033661113,0.6713165033661113,5,9,6.524575902566333E-4,9606,Homo sapiens,"LYN","","R-HSA-4093327;R-HSA-3928607;R-HSA-3928604;R-HSA-3928642;R-HSA-3928628"
R-HSA-437239,"Recycling pathway of L1",1,55,0.0036414194915254236,0.6713165033661113,0.6713165033661113,4,14,0.0010149340292880964,9606,Homo sapiens,"MSN","","R-HSA-374677;R-HSA-443779;R-HSA-445089;R-HSA-374680"
R-HSA-6811440,"Retrograde transport at the Trans-Golgi-Network",1,55,0.0036414194915254236,0.6713165033661113,0.6713165033661113,2,20,0.0014499057561258518,9606,Homo sapiens,"PLIN3","","R-HSA-6814675;R-HSA-6814670"
R-HSA-8856825,"Cargo recognition for clathrin-mediated endocytosis",2,115,0.0076138771186440675,0.675390598668627,0.675390598668627,2,15,0.001087429317094389,9606,Homo sapiens,"NECAP2;SH3KBP1","","R-HSA-8866279;R-HSA-8866283"
R-HSA-5693571,"Nonhomologous End-Joining (NHEJ)",1,56,0.003707627118644068,0.6779111398618978,0.6779111398618978,4,13,9.424387414818037E-4,9606,Homo sapiens,"ATM","","R-HSA-5686900;R-HSA-5686704;R-HSA-5693599;R-HSA-5686685"
R-HSA-9013405,"RHOD GTPase cycle",1,57,0.003773834745762712,0.6843738880829424,0.6843738880829424,1,9,6.524575902566333E-4,9606,Homo sapiens,"ADD3","","R-HSA-9693198"
R-HSA-70268,"Pyruvate metabolism",1,57,0.003773834745762712,0.6843738880829424,0.6843738880829424,1,15,0.001087429317094389,9606,Homo sapiens,"HAGH","","R-HSA-6783221"
R-HSA-2122947,"NOTCH1 Intracellular Domain Regulates Transcription",1,57,0.003773834745762712,0.6843738880829424,0.6843738880829424,1,18,0.0013049151805132667,9606,Homo sapiens,"TLE3","","R-HSA-1912359"
R-HSA-2871837,"FCERI mediated NF-kB activation",3,175,0.011586334745762712,0.6869938860809875,0.6869938860809875,6,19,0.0013774104683195593,9606,Homo sapiens,"LYN;RASGRP2;NFKB1","","R-HSA-5607728;R-HSA-2730894;R-HSA-5607724;R-HSA-2730882;R-HSA-202541;R-HSA-2730871"
R-HSA-8878159,"Transcriptional regulation by RUNX3",2,118,0.0078125,0.6889901277778965,0.6889901277778965,2,47,0.003407278526895752,9606,Homo sapiens,"ITGA4","","R-HSA-8949343;R-HSA-8949335"
R-HSA-912446,"Meiotic recombination",1,58,0.003840042372881356,0.6907073772023078,0.6907073772023078,4,9,6.524575902566333E-4,9606,Homo sapiens,"ATM","","R-HSA-912429;R-HSA-912458;R-HSA-912503;R-HSA-912496"
R-HSA-9748787,"Azathioprine ADME",1,58,0.003840042372881356,0.6907073772023078,0.6907073772023078,1,18,0.0013049151805132667,9606,Homo sapiens,"VAV1","","R-HSA-9751201"
R-HSA-112315,"Transmission across Chemical Synapses",6,343,0.022709216101694914,0.692668512385548,0.692668512385548,28,163,0.011816731912425693,9606,Homo sapiens,"CAMK2D;ALDH2;PRKCB;GNB2;GNAI2","","R-HSA-380608;R-HSA-416320;R-HSA-421007;R-HSA-392206;R-HSA-442760;R-HSA-1013020;R-HSA-438037;R-HSA-1013013;R-HSA-1013012;R-HSA-432164;R-HSA-442725;R-HSA-432162;R-HSA-9612085;R-HSA-170666;R-HSA-500717;R-…
R-HSA-69541,"Stabilization of p53",1,59,0.00390625,0.6969141841504499,0.6969141841504499,5,15,0.001087429317094389,9606,Homo sapiens,"ATM","","R-HSA-349444;R-HSA-6804741;R-HSA-349455;R-HSA-6804955;R-HSA-5693609"
R-HSA-9013409,"RHOJ GTPase cycle",1,59,0.00390625,0.6969141841504499,0.6969141841504499,1,3,2.1748586341887777E-4,9606,Homo sapiens,"PREX1","","R-HSA-9017491"
R-HSA-3371571,"HSF1-dependent transactivation",1,59,0.00390625,0.6969141841504499,0.6969141841504499,1,8,5.799623024503408E-4,9606,Homo sapiens,"CAMK2D","","R-HSA-5082387"
R-HSA-5607764,"CLEC7A (Dectin-1) signaling",2,120,0.007944915254237288,0.6977944663131713,0.6977944663131713,7,45,0.0032622879512831664,9606,Homo sapiens,"SYK;NFKB1","","R-HSA-5607745;R-HSA-5607728;R-HSA-2730894;R-HSA-5660622;R-HSA-5607724;R-HSA-202541;R-HSA-5607738"
R-HSA-5633007,"Regulation of TP53 Activity",3,178,0.011784957627118644,0.6979396000898446,0.6979396000898446,13,98,0.007104538205016674,9606,Homo sapiens,"PIP4K2A;ATM;PML","","R-HSA-6805638;R-HSA-6804741;R-HSA-6799332;R-HSA-6798372;R-HSA-6811522;R-HSA-349455;R-HSA-6805620;R-HSA-6804276;R-HSA-6805650;R-HSA-8877692;R-HSA-8877691;R-HSA-6804955;R-HSA-5693609"
R-HSA-6794361,"Neurexins and neuroligins",1,60,0.003972457627118644,0.7029968346498868,0.7029968346498868,1,19,0.0013774104683195593,9606,Homo sapiens,"DBNL","","R-HSA-6797554"
R-HSA-5357801,"Programmed Cell Death",4,238,0.015757415254237288,0.7088513517736312,0.7088513517736312,4,197,0.01428157169783964,9606,Homo sapiens,"DBNL;LMNA;ADD1;PLEC","","R-HSA-264865;R-HSA-202966;R-HSA-201637;R-HSA-201608"
R-HSA-432722,"Golgi Associated Vesicle Biogenesis",1,61,0.004038665254237288,0.7089578042294937,0.7089578042294937,4,7,5.074670146440482E-4,9606,Homo sapiens,"HIP1R","","R-HSA-421831;R-HSA-421836;R-HSA-421835;R-HSA-421833"
R-HSA-2219528,"PI3K/AKT Signaling in Cancer",2,124,0.008209745762711865,0.7147850972623215,0.7147850972623215,1,21,0.0015224010439321444,9606,Homo sapiens,"RAC2;VAV1","","R-HSA-2400009"
R-HSA-5250924,"B-WICH complex positively regulates rRNA expression",1,62,0.0041048728813559325,0.714799519218773,0.714799519218773,3,3,2.1748586341887777E-4,9606,Homo sapiens,"MYO1C","","R-HSA-5250930;R-HSA-5250947;R-HSA-5250938"
R-HSA-6811436,"COPI-independent Golgi-to-ER retrograde traffic",1,63,0.004171080508474576,0.7205243577224448,0.7205243577224448,2,7,5.074670146440482E-4,9606,Homo sapiens,"CAP1","","R-HSA-8849350;R-HSA-8849353"
R-HSA-9013406,"RHOQ GTPase cycle",1,63,0.004171080508474576,0.7205243577224448,0.7205243577224448,1,5,3.6247643903146296E-4,9606,Homo sapiens,"PREX1","","R-HSA-9018747"
R-HSA-9012852,"Signaling by NOTCH3",1,63,0.004171080508474576,0.7205243577224448,0.7205243577224448,4,37,0.0026823256488328257,9606,Homo sapiens,"STAT1","","R-HSA-9021325;R-HSA-9013567;R-HSA-9014129;R-HSA-9021334"
R-HSA-73929,"Base-Excision Repair, AP Site Formation",1,63,0.004171080508474576,0.7205243577224448,0.7205243577224448,6,64,0.004639698419602726,9606,Homo sapiens,"TPP1","","R-HSA-9629216;R-HSA-9629483;R-HSA-9629195;R-HSA-9629497;R-HSA-9629372;R-HSA-9629373"
R-HSA-388396,"GPCR downstream signalling",14,792,0.0524364406779661,0.7315141197713748,0.7315141197713748,67,173,0.012541684790488618,9606,Homo sapiens,"CAMK2D;ANXA1;PRKCB;RASGRP2;RHOC;VAV1;FGD2;GNAI2;FGD3;AKAP13;PREX1;GNB2;ARHGEF1","","R-HSA-749448;R-HSA-9036301;R-HSA-749454;R-HSA-749453;R-HSA-749452;R-HSA-750988;R-HSA-167429;R-HSA-8982019;R-HSA-392206;R-HSA-167433;R-HSA-8982020;R-HSA-749446;R-H…
R-HSA-2029485,"Role of phospholipids in phagocytosis",2,129,0.008540783898305085,0.7348916339910438,0.7348916339910438,6,12,8.699434536755111E-4,9606,Homo sapiens,"SYK;PLD4","","R-HSA-2029471;R-HSA-2029272;R-HSA-2029273;R-HSA-2029270;R-HSA-2029271;R-HSA-2029268"
R-HSA-8979227,"Triglyceride metabolism",1,66,0.004369703389830508,0.7370206919273758,0.7370206919273758,1,24,0.0017398869073510222,9606,Homo sapiens,"PLIN3","","R-HSA-8848355"
R-HSA-70263,"Gluconeogenesis",1,66,0.004369703389830508,0.7370206919273758,0.7370206919273758,1,26,0.0018848774829636073,9606,Homo sapiens,"PCK2","","R-HSA-372819"
R-HSA-180786,"Extension of Telomeres",1,67,0.004435911016949153,0.7423008740858765,0.7423008740858765,23,28,0.0020298680585761927,9606,Homo sapiens,"TPP1","","R-HSA-174438;R-HSA-174439;R-HSA-9668597;R-HSA-9686521;R-HSA-174441;R-HSA-164617;R-HSA-174446;R-HSA-174447;R-HSA-174444;R-HSA-164620;R-HSA-174445;R-HSA-9686524;R-HSA-163090;R-HSA-174451;R-HSA-174448;R-HSA-163120;R-HSA-174452;R-HSA-163099;R-H…
R-HSA-5693565,"Recruitment and ATM-mediated phosphorylation of repair and signaling proteins at DNA double strand breaks",1,67,0.004435911016949153,0.7423008740858765,0.7423008740858765,31,39,0.002827316224445411,9606,Homo sapiens,"ATM","","R-HSA-5682967;R-HSA-5683735;R-HSA-69891;R-HSA-5682965;R-HSA-5683986;R-HSA-5693598;R-HSA-5682588;R-HSA-5682586;R-HSA-5683801;R-HSA-5682629;R-HSA-5683077;R-HSA-…
R-HSA-201722,"Formation of the beta-catenin:TCF transactivating complex",1,67,0.004435911016949153,0.7423008740858765,0.7423008740858765,1,13,9.424387414818037E-4,9606,Homo sapiens,"TLE3","","R-HSA-3299569"
R-HSA-8873719,"RAB geranylgeranylation",1,68,0.004502118644067797,0.7474753796971056,0.7474753796971056,2,5,3.6247643903146296E-4,9606,Homo sapiens,"RAB4B","","R-HSA-8870469;R-HSA-8870466"
R-HSA-421270,"Cell-cell junction organization",1,68,0.004502118644067797,0.7474753796971056,0.7474753796971056,1,21,0.0015224010439321444,9606,Homo sapiens,"CTNND1","","R-HSA-419002"
R-HSA-450294,"MAP kinase activation",1,69,0.004568326271186441,0.7525463169329172,0.7525463169329172,7,32,0.002319849209801363,9606,Homo sapiens,"NFKB1","","R-HSA-5684261;R-HSA-451634;R-HSA-5684275;R-HSA-5684273;R-HSA-5684250;R-HSA-5684267;R-HSA-5684248"
R-HSA-445717,"Aquaporin-mediated transport",1,69,0.004568326271186441,0.7525463169329172,0.7525463169329172,3,25,0.0018123821951573148,9606,Homo sapiens,"GNB2","","R-HSA-432195;R-HSA-422320;R-HSA-432188"
R-HSA-1442490,"Collagen degradation",1,69,0.004568326271186441,0.7525463169329172,0.7525463169329172,2,34,0.002464839785413948,9606,Homo sapiens,"CTSB","","R-HSA-2471621;R-HSA-2168923"
R-HSA-8956321,"Nucleotide salvage",1,69,0.004568326271186441,0.7525463169329172,0.7525463169329172,1,22,0.001594896331738437,9606,Homo sapiens,"TYMP","","R-HSA-112266"
R-HSA-3371556,"Cellular response to heat stress",2,135,0.00893802966101695,0.7574182920743164,0.7574182920743164,2,29,0.002102363346382485,9606,Homo sapiens,"CAMK2D;ATM","","R-HSA-3371567;R-HSA-5082387"
R-HSA-69563,"p53-Dependent G1 DNA Damage Response",1,70,0.0046345338983050845,0.7575157520446744,0.7575157520446744,5,22,0.001594896331738437,9606,Homo sapiens,"ATM","","R-HSA-349444;R-HSA-6804741;R-HSA-349455;R-HSA-6804955;R-HSA-5693609"
R-HSA-69580,"p53-Dependent G1/S DNA damage checkpoint",1,70,0.0046345338983050845,0.7575157520446744,0.7575157520446744,5,22,0.001594896331738437,9606,Homo sapiens,"ATM","","R-HSA-349444;R-HSA-6804741;R-HSA-349455;R-HSA-6804955;R-HSA-5693609"
R-HSA-375165,"NCAM signaling for neurite out-growth",1,70,0.0046345338983050845,0.7575157520446744,0.7575157520446744,1,23,0.0016673916195447296,9606,Homo sapiens,"ANXA4","","R-HSA-375154"
R-HSA-15869,"Metabolism of nucleotides",4,256,0.01694915254237288,0.7603907518849957,0.7603907518849957,6,141,0.010221835580687256,9606,Homo sapiens,"NT5C3A;ENTPD1;SAMHD1;TYMP","","R-HSA-8850854;R-HSA-112265;R-HSA-109449;R-HSA-8850846;R-HSA-112266;R-HSA-8866601"
R-HSA-73886,"Chromosome Maintenance",2,136,0.009004237288135594,0.7610081815709856,0.7610081815709856,29,38,0.0027548209366391185,9606,Homo sapiens,"TPP1;ADD1","","R-HSA-9670101;R-HSA-181450;R-HSA-164617;R-HSA-164620;R-HSA-163090;R-HSA-9670149;R-HSA-163099;R-HSA-174427;R-HSA-163096;R-HSA-174425;R-HSA-174438;R-HSA-174439;R-HSA-9668597;R-HSA-9686521;R-HSA-174441;R-HSA-174446;R-HSA-174447;R-HSA-1744…
R-HSA-9006927,"Signaling by Non-Receptor Tyrosine Kinases",1,71,0.004700741525423728,0.7623857101941305,0.7623857101941305,4,53,0.0038422502537335075,9606,Homo sapiens,"PXN","","R-HSA-8848596;R-HSA-8848611;R-HSA-8848606;R-HSA-8848618"
R-HSA-8848021,"Signaling by PTK6",1,71,0.004700741525423728,0.7623857101941305,0.7623857101941305,4,53,0.0038422502537335075,9606,Homo sapiens,"PXN","","R-HSA-8848596;R-HSA-8848611;R-HSA-8848606;R-HSA-8848618"
R-HSA-9616222,"Transcriptional regulation of granulopoiesis",1,71,0.004700741525423728,0.7623857101941305,0.7623857101941305,2,27,0.0019573727707699,9606,Homo sapiens,"PML","","R-HSA-9634433;R-HSA-9617064"
R-HSA-8939211,"ESR-mediated signaling",4,257,0.017015360169491525,0.7630351989707285,0.7630351989707285,6,112,0.008119472234304771,9606,Homo sapiens,"TLE3;GNB2;USF1;GNAI2","","R-HSA-9021596;R-HSA-9021601;R-HSA-9021600;R-HSA-9023840;R-HSA-9038163;R-HSA-9023846"
R-HSA-983168,"Antigen processing: Ubiquitination & Proteasome degradation",5,315,0.02085540254237288,0.7632842487874049,0.7632842487874049,7,9,6.524575902566333E-4,9606,Homo sapiens,"UBA7;DTX3L;LAP3;TRIM21","","R-HSA-983147;R-HSA-983162;R-HSA-983157;R-HSA-983156;R-HSA-983140;R-HSA-983153;R-HSA-983152"
R-HSA-196849,"Metabolism of water-soluble vitamins and cofactors",4,258,0.01708156779661017,0.765657000691085,0.765657000691085,2,142,0.010294330868493549,9606,Homo sapiens,"PARP10;ACP5;PARP9;PARP14","","R-HSA-8938073;R-HSA-196950"
R-HSA-9748784,"Drug ADME",3,199,0.013175317796610169,0.7665317958383622,0.7665317958383622,2,78,0.005654632448890822,9606,Homo sapiens,"SULT1A1;VAV1","","R-HSA-9751201;R-HSA-9753277"
R-HSA-69615,"G1/S DNA Damage Checkpoints",1,72,0.004766949152542373,0.7671581762678557,0.7671581762678557,5,26,0.0018848774829636073,9606,Homo sapiens,"ATM","","R-HSA-349444;R-HSA-6804741;R-HSA-349455;R-HSA-6804955;R-HSA-5693609"
R-HSA-3371497,"HSP90 chaperone cycle for steroid hormone receptors (SHR) in the presence of ligand",1,72,0.004766949152542373,0.7671581762678557,0.7671581762678557,1,16,0.0011599246049006815,9606,Homo sapiens,"CAP1","","R-HSA-5618080"
R-HSA-6809371,"Formation of the cornified envelope",2,138,0.009136652542372881,0.7680504254913253,0.7680504254913253,1,27,0.0019573727707699,9606,Homo sapiens,"CAPNS1;CAPN1","","R-HSA-8934819"
R-HSA-5685942,"HDR through Homologous Recombination (HRR)",1,73,0.004833156779661017,0.7718350956756539,0.7718350956756539,12,21,0.0015224010439321444,9606,Homo sapiens,"ATM","","R-HSA-5693620;R-HSA-5693589;R-HSA-5686469;R-HSA-5686483;R-HSA-5693539;R-HSA-5693584;R-HSA-5685838;R-HSA-5685341;R-HSA-5686410;R-HSA-5686440;R-HSA-5693593;R-HSA-5693561"
R-HSA-1257604,"PIP3 activates AKT signaling",5,321,0.021252648305084745,0.7773126323610627,0.7773126323610627,5,86,0.0062345947513411624,9606,Homo sapiens,"RAC2;PIP4K2A;PBXIP1;VAV1;PML","","R-HSA-2316434;R-HSA-6807118;R-HSA-1675776;R-HSA-1676082;R-HSA-114542"
R-HSA-5621481,"C-type lectin receptors (CLRs)",3,203,0.013440148305084746,0.7780572779506957,0.7780572779506957,17,68,0.004929679570827896,9606,Homo sapiens,"LYN;SYK;NFKB1","","R-HSA-5660660;R-HSA-5621366;R-HSA-5607728;R-HSA-5621363;R-HSA-2730894;R-HSA-5660666;R-HSA-5624473;R-HSA-202541;R-HSA-5621370;R-HSA-5607738;R-HSA-5624486;R-HSA-5607745;R-HSA-5621347;R-HSA-5660622;R-HSA-5607724;R-HSA-5621356…
R-HSA-5693606,"DNA Double Strand Break Response",1,75,0.004965572033898305,0.7809098834288015,0.7809098834288015,34,48,0.0034797738147020443,9606,Homo sapiens,"ATM","","R-HSA-5682967;R-HSA-5683735;R-HSA-69891;R-HSA-5682965;R-HSA-5683986;R-HSA-5693598;R-HSA-5682588;R-HSA-5682586;R-HSA-5683801;R-HSA-5682629;R-HSA-5683077;R-HSA-5693583;R-HSA-5683405;R-HSA-5686578;R-HSA-5682992;R-HSA-5693566;R-HSA-56…
R-HSA-983712,"Ion channel transport",3,206,0.013638771186440678,0.7863922206580024,0.7863922206580024,3,45,0.0032622879512831664,9606,Homo sapiens,"CAMK2D;TRPV2;ATP2A3","","R-HSA-427910;R-HSA-3295579;R-HSA-418365"
R-HSA-204005,"COPII-mediated vesicle transport",1,77,0.0050979872881355935,0.789624876550492,0.789624876550492,10,16,0.0011599246049006815,9606,Homo sapiens,"CTSZ","","R-HSA-5694439;R-HSA-5694418;R-HSA-203973;R-HSA-5694417;R-HSA-5694446;R-HSA-5694527;R-HSA-204008;R-HSA-5694522;R-HSA-5694441;R-HSA-5694409"
R-HSA-163685,"Integration of energy metabolism",2,145,0.00960010593220339,0.7912962535308199,0.7912962535308199,10,62,0.0044947078439901405,9606,Homo sapiens,"GNB2;GNAI2","","R-HSA-400037;R-HSA-825631;R-HSA-422320;R-HSA-400097;R-HSA-400046;R-HSA-400063;R-HSA-381612;R-HSA-265166;R-HSA-400092;R-HSA-381706"
R-HSA-448424,"Interleukin-17 signaling",1,78,0.005164194915254237,0.793851916011958,0.793851916011958,7,35,0.0025373350732202406,9606,Homo sapiens,"NFKB1","","R-HSA-5684261;R-HSA-451634;R-HSA-5684275;R-HSA-5684273;R-HSA-5684250;R-HSA-5684267;R-HSA-5684248"
R-HSA-5250913,"Positive epigenetic regulation of rRNA expression",1,80,0.005296610169491525,0.8020537036944823,0.8020537036944823,3,7,5.074670146440482E-4,9606,Homo sapiens,"MYO1C","","R-HSA-5250930;R-HSA-5250947;R-HSA-5250938"
R-HSA-69473,"G2/M DNA damage checkpoint",1,80,0.005296610169491525,0.8020537036944823,0.8020537036944823,3,12,8.699434536755111E-4,9606,Homo sapiens,"ATM","","R-HSA-5683735;R-HSA-69891;R-HSA-6799332"
R-HSA-1660661,"Sphingolipid de novo biosynthesis",1,80,0.005296610169491525,0.8020537036944823,0.8020537036944823,1,32,0.002319849209801363,9606,Homo sapiens,"PRKD2","","R-HSA-429698"
R-HSA-4086398,"Ca2+ pathway",1,81,0.005362817796610169,0.8060317985629372,0.8060317985629372,5,27,0.0019573727707699,9606,Homo sapiens,"GNB2","","R-HSA-398193;R-HSA-3965444;R-HSA-3965447;R-HSA-3965441;R-HSA-398040"
R-HSA-1632852,"Macroautophagy",2,150,0.00993114406779661,0.8066221458586322,0.8066221458586322,16,87,0.006307090039147456,9606,Homo sapiens,"PLIN3;ATM","","R-HSA-9674131;R-HSA-9664883;R-HSA-9664850;R-HSA-9664881;R-HSA-9664880;R-HSA-9664855;R-HSA-9613530;R-HSA-9664888;R-HSA-9664862;R-HSA-9613565;R-HSA-9664892;R-HSA-9613666;R-HSA-9613352;R-HSA-9613513;R-HSA-9674127;R-HSA-9664879"
R-HSA-1236977,"Endosomal/Vacuolar pathway",1,82,0.005429025423728814,0.8099302031609024,0.8099302031609024,1,4,2.899811512251704E-4,9606,Homo sapiens,"CTSS","","R-HSA-1236948"
R-HSA-1226099,"Signaling by FGFR in disease",1,82,0.005429025423728814,0.8099302031609024,0.8099302031609024,1,99,0.007177033492822967,9606,Homo sapiens,"STAT1","","R-HSA-1888198"
R-HSA-166016,"Toll Like Receptor 4 (TLR4) Cascade",2,152,0.010063559322033898,0.8124676582324135,0.8124676582324135,17,95,0.006887052341597796,9606,Homo sapiens,"CAP1;NFKB1","","R-HSA-936941;R-HSA-168166;R-HSA-5684275;R-HSA-5684273;R-HSA-166245;R-HSA-5362486;R-HSA-5684250;R-HSA-5684248;R-HSA-168140;R-HSA-5684261;R-HSA-451634;R-HSA-5362500;R-HSA-2213017;R-HSA-9630923;R-HSA-2201338;R-HSA-5684267;R-…
R-HSA-8939902,"Regulation of RUNX2 expression and activity",1,83,0.005495233050847458,0.813750508719184,0.813750508719184,2,32,0.002319849209801363,9606,Homo sapiens,"STAT1","","R-HSA-9008015;R-HSA-9007999"
R-HSA-5633008,"TP53 Regulates Transcription of Cell Death Genes",1,83,0.005495233050847458,0.813750508719184,0.813750508719184,2,68,0.004929679570827896,9606,Homo sapiens,"ATM","","R-HSA-6800490;R-HSA-6799097"
R-HSA-8852135,"Protein ubiquitination",1,84,0.005561440677966102,0.8174942747981584,0.8174942747981584,8,32,0.002319849209801363,9606,Homo sapiens,"UBA7","","R-HSA-8852134;R-HSA-8852133;R-HSA-8852132;R-HSA-8852131;R-HSA-8852130;R-HSA-8852129;R-HSA-8852128;R-HSA-8852136"
R-HSA-1980143,"Signaling by NOTCH1",1,84,0.005561440677966102,0.8174942747981584,0.8174942747981584,1,39,0.002827316224445411,9606,Homo sapiens,"TLE3","","R-HSA-1912359"
R-HSA-9018519,"Estrogen-dependent gene expression",2,154,0.010195974576271187,0.8181553428151128,0.8181553428151128,3,66,0.004784688995215311,9606,Homo sapiens,"TLE3;USF1","","R-HSA-9023840;R-HSA-9038163;R-HSA-9023846"
R-HSA-216083,"Integrin cell surface interactions",1,86,0.005693855932203389,0.8247582721647982,0.8247582721647982,7,55,0.003987240829346092,9606,Homo sapiens,"ITGA4","","R-HSA-216050;R-HSA-265429;R-HSA-202706;R-HSA-199032;R-HSA-198941;R-HSA-2752118;R-HSA-9679740"
R-HSA-9660821,"ADORA2B mediated anti-inflammatory cytokines production",2,159,0.010527012711864406,0.8317055890043321,0.8317055890043321,4,12,8.699434536755111E-4,9606,Homo sapiens,"GNB2;GNAI2","","R-HSA-9660819;R-HSA-392129;R-HSA-9660824;R-HSA-9660828"
R-HSA-5693607,"Processing of DNA double-strand break ends",1,89,0.005892478813559322,0.8351174588160106,0.8351174588160106,15,17,0.001232419892706974,9606,Homo sapiens,"ATM","","R-HSA-5684887;R-HSA-5684052;R-HSA-5684882;R-HSA-5685011;R-HSA-5684081;R-HSA-5693542;R-HSA-5684071;R-HSA-5685156;R-HSA-5684096;R-HSA-5685985;R-HSA-5684140;R-HSA-5684108;R-HSA-5685994;R-HSA-5684875;R-HSA-5693608"
R-HSA-9018677,"Biosynthesis of DHA-derived SPMs",1,89,0.005892478813559322,0.8351174588160106,0.8351174588160106,9,58,0.00420472669276497,9606,Homo sapiens,"ALOX5","","R-HSA-9020264;R-HSA-9020251;R-HSA-9020282;R-HSA-9020255;R-HSA-9020256;R-HSA-9020259;R-HSA-9024997;R-HSA-9020277;R-HSA-9020278"
R-HSA-6806667,"Metabolism of fat-soluble vitamins",1,89,0.005892478813559322,0.8351174588160106,0.8351174588160106,2,34,0.002464839785413948,9606,Homo sapiens,"TPP1","","R-HSA-8874705;R-HSA-8874718"
R-HSA-195253,"Degradation of beta-catenin by the destruction complex",1,91,0.006024894067796611,0.8416821688219311,0.8416821688219311,5,23,0.0016673916195447296,9606,Homo sapiens,"TLE3","","R-HSA-4649028;R-HSA-8944349;R-HSA-4641231;R-HSA-5229348;R-HSA-4641229"
R-HSA-2559582,"Senescence-Associated Secretory Phenotype (SASP)",1,91,0.006024894067796611,0.8416821688219311,0.8416821688219311,4,22,0.001594896331738437,9606,Homo sapiens,"NFKB1","","R-HSA-3790137;R-HSA-3857305;R-HSA-3857308;R-HSA-3790130"
R-HSA-372790,"Signaling by GPCR",14,871,0.057666843220338986,0.8429267894925866,0.8429267894925866,70,360,0.02609830361026533,9606,Homo sapiens,"CAMK2D;ANXA1;PRKCB;RASGRP2;RHOC;VAV1;FGD2;GNAI2;FGD3;AKAP13;PREX1;GNB2;ARHGEF1","","R-HSA-749448;R-HSA-9036301;R-HSA-749454;R-HSA-749453;R-HSA-749452;R-HSA-750988;R-HSA-167429;R-HSA-8982019;R-HSA-392206;R-HSA-167433;R-HSA-8982020;R-HSA-749446;R-HSA-89646…
R-HSA-199977,"ER to Golgi Anterograde Transport",2,164,0.010858050847457628,0.8443408412520615,0.8443408412520615,13,39,0.002827316224445411,9606,Homo sapiens,"CAP1;CTSZ","","R-HSA-5694418;R-HSA-203973;R-HSA-5694417;R-HSA-6809006;R-HSA-5694527;R-HSA-5694428;R-HSA-204008;R-HSA-6809003;R-HSA-5694522;R-HSA-5694439;R-HSA-5694446;R-HSA-5694441;R-HSA-5694409"
R-HSA-6794362,"Protein-protein interactions at synapses",1,93,0.006157309322033898,0.8479863312447015,0.8479863312447015,1,33,0.0023923444976076554,9606,Homo sapiens,"DBNL","","R-HSA-6797554"
R-HSA-9612973,"Autophagy",2,166,0.010990466101694915,0.8491499991437088,0.8491499991437088,27,108,0.0078294910830796,9606,Homo sapiens,"PLIN3;ATM","","R-HSA-9674131;R-HSA-9664850;R-HSA-9664855;R-HSA-9613530;R-HSA-9631065;R-HSA-9624158;R-HSA-9664862;R-HSA-9631068;R-HSA-9613513;R-HSA-9674127;R-HSA-9626060;R-HSA-9664883;R-HSA-9664881;R-HSA-9664880;R-HSA-9622840;R-HSA-9664888;R-HSA-9613565;R-HSA-9664…
R-HSA-1266738,"Developmental Biology",21,1263,0.08362023305084745,0.850515559200354,0.850515559200354,44,556,0.04030738002029868,9606,Homo sapiens,"LYN;RAP1GAP2;CAP1;VASP;CD72;SH3KBP1;ANXA4;LIMK1;MSN;RHOC;NFKB1;PML;MYL12A;MYL12B;MYL6;PTPRC;CAPNS1;MYH9;EVL;CAPN1;TLN1","","R-HSA-8855237;R-HSA-8855747;R-HSA-443779;R-HSA-399936;R-HSA-3928627;R-HSA-399950;R-HSA-419087;R-HSA-376140;R-HSA-416588;R-HSA-3…
R-HSA-2142753,"Arachidonic acid metabolism",2,168,0.011122881355932203,0.8538239426844515,0.8538239426844515,9,77,0.005582137161084529,9606,Homo sapiens,"GPX1;ALOX5","","R-HSA-265296;R-HSA-266050;R-HSA-2161959;R-HSA-266051;R-HSA-2161768;R-HSA-2161946;R-HSA-429016;R-HSA-2161791;R-HSA-2161999"
R-HSA-975871,"MyD88 cascade initiated on plasma membrane",1,95,0.006289724576271186,0.854040254323563,0.854040254323563,10,58,0.00420472669276497,9606,Homo sapiens,"NFKB1","","R-HSA-5684261;R-HSA-168166;R-HSA-451634;R-HSA-5684275;R-HSA-5684273;R-HSA-9630923;R-HSA-5684250;R-HSA-5684267;R-HSA-5684248;R-HSA-168140"
R-HSA-168142,"Toll Like Receptor 10 (TLR10) Cascade",1,95,0.006289724576271186,0.854040254323563,0.854040254323563,10,59,0.0042772219805712625,9606,Homo sapiens,"NFKB1","","R-HSA-5684261;R-HSA-168166;R-HSA-451634;R-HSA-5684275;R-HSA-5684273;R-HSA-9630923;R-HSA-5684250;R-HSA-5684267;R-HSA-5684248;R-HSA-168140"
R-HSA-168176,"Toll Like Receptor 5 (TLR5) Cascade",1,95,0.006289724576271186,0.854040254323563,0.854040254323563,10,59,0.0042772219805712625,9606,Homo sapiens,"NFKB1","","R-HSA-5684261;R-HSA-168166;R-HSA-451634;R-HSA-5684275;R-HSA-5684273;R-HSA-9630923;R-HSA-5684250;R-HSA-5684267;R-HSA-5684248;R-HSA-168140"
R-HSA-6804756,"Regulation of TP53 Activity through Phosphorylation",1,95,0.006289724576271186,0.854040254323563,0.854040254323563,3,26,0.0018848774829636073,9606,Homo sapiens,"ATM","","R-HSA-6799332;R-HSA-6798372;R-HSA-5693609"
R-HSA-376176,"Signaling by ROBO receptors",3,235,0.015558792372881356,0.8543035390923788,0.8543035390923788,3,60,0.004349717268377556,9606,Homo sapiens,"VASP;CAP1;EVL","","R-HSA-428534;R-HSA-428883;R-HSA-376140"
R-HSA-390466,"Chaperonin-mediated protein folding",1,96,0.006355932203389831,0.8569764858291822,0.8569764858291822,7,19,0.0013774104683195593,9606,Homo sapiens,"GNB2","","R-HSA-6814119;R-HSA-6814418;R-HSA-8850560;R-HSA-8850527;R-HSA-6814124;R-HSA-6814121;R-HSA-6814120"
R-HSA-9609507,"Protein localization",2,170,0.011255296610169491,0.8583657973225354,0.8583657973225354,7,53,0.0038422502537335075,9606,Homo sapiens,"ANXA4;HMOX1","","R-HSA-9609921;R-HSA-9609860;R-HSA-9610442;R-HSA-9617595;R-HSA-9609899;R-HSA-9617596;R-HSA-9609917"
R-HSA-373080,"Class B/2 (Secretin family receptors)",1,99,0.006554555084745763,0.8654365986893977,0.8654365986893977,1,20,0.0014499057561258518,9606,Homo sapiens,"GNB2","","R-HSA-381612"
R-HSA-112316,"Neuronal System",7,489,0.03237552966101695,0.8659454512342952,0.8659454512342952,29,216,0.0156589821661592,9606,Homo sapiens,"CAMK2D;DBNL;ALDH2;PRKCB;GNB2;GNAI2","","R-HSA-380608;R-HSA-416320;R-HSA-421007;R-HSA-392206;R-HSA-442760;R-HSA-1013020;R-HSA-438037;R-HSA-6797554;R-HSA-1013013;R-HSA-1013012;R-HSA-432164;R-HSA-442725;R-HSA-432162;R-HSA-9612085;R-HSA-170666;R-HSA-500717;R-HSA-…
R-HSA-73884,"Base Excision Repair",1,100,0.0066207627118644065,0.868144287446769,0.868144287446769,6,107,0.007756995795273307,9606,Homo sapiens,"TPP1","","R-HSA-9629216;R-HSA-9629483;R-HSA-9629195;R-HSA-9629497;R-HSA-9629372;R-HSA-9629373"
R-HSA-71406,"Pyruvate metabolism and Citric Acid (TCA) cycle",1,100,0.0066207627118644065,0.868144287446769,0.868144287446769,1,36,0.0026098303610265334,9606,Homo sapiens,"HAGH","","R-HSA-6783221"
R-HSA-8986944,"Transcriptional Regulation by MECP2",1,100,0.0066207627118644065,0.868144287446769,0.868144287446769,1,77,0.005582137161084529,9606,Homo sapiens,"CAMK2D","","R-HSA-9006992"
R-HSA-391251,"Protein folding",1,102,0.006753177966101695,0.8733978233115993,0.8733978233115993,7,28,0.0020298680585761927,9606,Homo sapiens,"GNB2","","R-HSA-6814119;R-HSA-6814418;R-HSA-8850560;R-HSA-8850527;R-HSA-6814124;R-HSA-6814121;R-HSA-6814120"
R-HSA-975138,"TRAF6 mediated induction of NFkB and MAP kinases upon TLR7/8 or 9 activation",1,102,0.006753177966101695,0.8733978233115993,0.8733978233115993,10,48,0.0034797738147020443,9606,Homo sapiens,"NFKB1","","R-HSA-5684261;R-HSA-168166;R-HSA-451634;R-HSA-5684275;R-HSA-5684273;R-HSA-9630923;R-HSA-5684250;R-HSA-5684267;R-HSA-5684248;R-HSA-168140"
R-HSA-174824,"Plasma lipoprotein assembly, remodeling, and clearance",1,102,0.006753177966101695,0.8733978233115993,0.8733978233115993,1,85,0.00616209946353487,9606,Homo sapiens,"APOBR","","R-HSA-8854408"
R-HSA-975155,"MyD88 dependent cascade initiated on endosome",1,103,0.006819385593220339,0.8759458203569916,0.8759458203569916,10,63,0.004567203131796433,9606,Homo sapiens,"NFKB1","","R-HSA-5684261;R-HSA-168166;R-HSA-451634;R-HSA-5684275;R-HSA-5684273;R-HSA-9630923;R-HSA-5684250;R-HSA-5684267;R-HSA-5684248;R-HSA-168140"
R-HSA-5668541,"TNFR2 non-canonical NF-kB pathway",1,104,0.006885593220338983,0.8784427011367065,0.8784427011367065,11,43,0.0031172973756705812,9606,Homo sapiens,"CAP1","","R-HSA-5676598;R-HSA-5668454;R-HSA-5668534;R-HSA-5676596;R-HSA-5676597;R-HSA-5676595;R-HSA-5676593;R-HSA-5668417;R-HSA-5668481;R-HSA-5668414;R-HSA-5668543"
R-HSA-168181,"Toll Like Receptor 7/8 (TLR7/8) Cascade",1,104,0.006885593220338983,0.8784427011367065,0.8784427011367065,10,66,0.004784688995215311,9606,Homo sapiens,"NFKB1","","R-HSA-5684261;R-HSA-168166;R-HSA-451634;R-HSA-5684275;R-HSA-5684273;R-HSA-9630923;R-HSA-5684250;R-HSA-5684267;R-HSA-5684248;R-HSA-168140"
R-HSA-5687128,"MAPK6/MAPK4 signaling",1,106,0.007018008474576272,0.8832871821484563,0.8832871821484563,2,40,0.0028998115122517037,9606,Homo sapiens,"ZBP1","","R-HSA-5687079;R-HSA-5687105"
R-HSA-3108232,"SUMO E3 ligases SUMOylate target proteins",2,183,0.012115995762711865,0.8848779911791901,0.8848779911791901,7,131,0.00949688270262433,9606,Homo sapiens,"SP100;PML","","R-HSA-3000348;R-HSA-3000383;R-HSA-3000399;R-HSA-5228508;R-HSA-3000411;R-HSA-3000433;R-HSA-3000434"
R-HSA-6807878,"COPI-mediated anterograde transport",1,107,0.0070842161016949155,0.8856367659759021,0.8856367659759021,2,12,8.699434536755111E-4,9606,Homo sapiens,"CAP1","","R-HSA-6809006;R-HSA-6809003"
R-HSA-1296071,"Potassium Channels",1,107,0.0070842161016949155,0.8856367659759021,0.8856367659759021,3,19,0.0013774104683195593,9606,Homo sapiens,"GNB2","","R-HSA-1013020;R-HSA-1013013;R-HSA-1013012"
R-HSA-168138,"Toll Like Receptor 9 (TLR9) Cascade",1,107,0.0070842161016949155,0.8856367659759021,0.8856367659759021,10,68,0.004929679570827896,9606,Homo sapiens,"NFKB1","","R-HSA-5684261;R-HSA-168166;R-HSA-451634;R-HSA-5684275;R-HSA-5684273;R-HSA-9630923;R-HSA-5684250;R-HSA-5684267;R-HSA-5684248;R-HSA-168140"
R-HSA-196854,"Metabolism of vitamins and cofactors",5,382,0.025291313559322032,0.8858838448170802,0.8858838448170802,4,204,0.01478903871248369,9606,Homo sapiens,"PARP10;ACP5;TPP1;PARP9;PARP14","","R-HSA-8938073;R-HSA-196950;R-HSA-8874705;R-HSA-8874718"
R-HSA-983170,"Antigen Presentation: Folding, assembly and peptide loading of class I MHC",1,108,0.007150423728813559,0.8879392015300073,0.8879392015300073,3,16,0.0011599246049006815,9606,Homo sapiens,"TAPBP","","R-HSA-8951499;R-HSA-983161;R-HSA-983142"
R-HSA-8957275,"Post-translational protein phosphorylation",1,109,0.007216631355932203,0.8901954318687733,0.8901954318687733,1,1,7.24952878062926E-5,9606,Homo sapiens,"LGALS1","","R-HSA-8952289"
R-HSA-381340,"Transcriptional regulation of white adipocyte differentiation",1,109,0.007216631355932203,0.8901954318687733,0.8901954318687733,1,18,0.0013049151805132667,9606,Homo sapiens,"NFKB1","","R-HSA-381283"
R-HSA-418555,"G alpha (s) signalling events",2,187,0.01238082627118644,0.8920648804954148,0.8920648804954148,9,26,0.0018848774829636073,9606,Homo sapiens,"GNB2;GNAI2","","R-HSA-379044;R-HSA-392129;R-HSA-9036301;R-HSA-9036307;R-HSA-9624014;R-HSA-744887;R-HSA-9036308;R-HSA-744886;R-HSA-751013"
R-HSA-9020702,"Interleukin-1 signaling",1,110,0.007282838983050847,0.8924063812481976,0.8924063812481976,14,47,0.003407278526895752,9606,Homo sapiens,"NFKB1","","R-HSA-168166;R-HSA-209063;R-HSA-5684275;R-HSA-209125;R-HSA-209061;R-HSA-2730894;R-HSA-5684273;R-HSA-5684250;R-HSA-5684248;R-HSA-168140;R-HSA-5684261;R-HSA-451634;R-HSA-9630923;R-HSA-5684267"
R-HSA-9614085,"FOXO-mediated transcription",1,110,0.007282838983050847,0.8924063812481976,0.8924063812481976,1,85,0.00616209946353487,9606,Homo sapiens,"TXNIP","","R-HSA-9617735"
R-HSA-157118,"Signaling by NOTCH",3,259,0.017147775423728813,0.8954694088866146,0.8954694088866146,6,154,0.011164274322169059,9606,Homo sapiens,"TLE3;STAT1;ATP2A3","","R-HSA-9021325;R-HSA-9013567;R-HSA-9014129;R-HSA-1912359;R-HSA-1912374;R-HSA-9021334"
R-HSA-3371453,"Regulation of HSF1-mediated heat shock response",1,113,0.00748146186440678,0.8987765119552642,0.8987765119552642,1,14,0.0010149340292880964,9606,Homo sapiens,"ATM","","R-HSA-3371567"
R-HSA-2990846,"SUMOylation",2,192,0.012711864406779662,0.9004638189188667,0.9004638189188667,7,140,0.010149340292880962,9606,Homo sapiens,"SP100;PML","","R-HSA-3000348;R-HSA-3000383;R-HSA-3000399;R-HSA-5228508;R-HSA-3000411;R-HSA-3000433;R-HSA-3000434"
R-HSA-2559580,"Oxidative Stress Induced Senescence",1,114,0.007547669491525424,0.9008152169404366,0.9008152169404366,2,40,0.0028998115122517037,9606,Homo sapiens,"MSN","","R-HSA-3225851;R-HSA-3225867"
R-HSA-1912422,"Pre-NOTCH Expression and Processing",1,114,0.007547669491525424,0.9008152169404366,0.9008152169404366,1,38,0.0027548209366391185,9606,Homo sapiens,"ATP2A3","","R-HSA-1912374"
R-HSA-156580,"Phase II - Conjugation of compounds",3,263,0.01741260593220339,0.9012166759412098,0.9012166759412098,11,72,0.005219660722053067,9606,Homo sapiens,"SULT1A1;SULT1A2","","R-HSA-158849;R-HSA-176646;R-HSA-176631;R-HSA-158468;R-HSA-176517;R-HSA-176474;R-HSA-176664;R-HSA-176521;R-HSA-176585;R-HSA-158860;R-HSA-176669"
R-HSA-195721,"Signaling by WNT",4,332,0.02198093220338983,0.9039654991740956,0.9039654991740956,17,157,0.011381760185587937,9606,Homo sapiens,"TLE3;PRKCB;GNB2;RAC2","","R-HSA-4649028;R-HSA-3299569;R-HSA-3361751;R-HSA-4641231;R-HSA-5229348;R-HSA-4641229;R-HSA-3322431;R-HSA-5138432;R-HSA-3322429;R-HSA-3322434;R-HSA-3858475;R-HSA-8944349;R-HSA-398193;R-HSA-3965444;R-HSA-3965447;R-HSA-3965441;R-HSA-3…
R-HSA-168255,"Influenza Infection",2,198,0.013109110169491525,0.9097393471599063,0.9097393471599063,2,59,0.0042772219805712625,9606,Homo sapiens,"EIF2AK2;ISG15","","R-HSA-168896;R-HSA-1176059"
R-HSA-166058,"MyD88:MAL(TIRAP) cascade initiated on plasma membrane",1,119,0.007878707627118644,0.9104109461689193,0.9104109461689193,10,64,0.004639698419602726,9606,Homo sapiens,"NFKB1","","R-HSA-5684261;R-HSA-168166;R-HSA-451634;R-HSA-5684275;R-HSA-5684273;R-HSA-9630923;R-HSA-5684250;R-HSA-5684267;R-HSA-5684248;R-HSA-168140"
R-HSA-168188,"Toll Like Receptor TLR6:TLR2 Cascade",1,119,0.007878707627118644,0.9104109461689193,0.9104109461689193,10,66,0.004784688995215311,9606,Homo sapiens,"NFKB1","","R-HSA-5684261;R-HSA-168166;R-HSA-451634;R-HSA-5684275;R-HSA-5684273;R-HSA-9630923;R-HSA-5684250;R-HSA-5684267;R-HSA-5684248;R-HSA-168140"
R-HSA-2672351,"Stimuli-sensing channels",1,119,0.007878707627118644,0.9104109461689193,0.9104109461689193,1,28,0.0020298680585761927,9606,Homo sapiens,"TRPV2","","R-HSA-3295579"
R-HSA-1643685,"Disease",45,2651,0.1755164194915254,0.9154593641367056,0.9154593641367056,109,1708,0.12382195157314775,9606,Homo sapiens,"CAMK2D;SH3KBP1;CTNND1;ADD1;GNAI2;IFIH1;CAPNS1;LMNA;RAC2;HMOX1;CAPN1;LYN;CAP1;VASP;ZBP1;ENTPD1;TPM4;ITGA4;SYK;DDX58;STAT1;STAT2;MSN;EIF2AK2;ISG15;PARP9;PARP14;NFKB1;VAV1;PML;APBB1IP;PARP10;HCK;MYO1C;GNB2;TXNIP;MYH9;ATM;PTPN6;TLN1;VCL","","R-HSA-9656211;R-HSA-9660…
R-HSA-168179,"Toll Like Receptor TLR1:TLR2 Cascade",1,122,0.008077330508474576,0.9157181978701425,0.9157181978701425,10,66,0.004784688995215311,9606,Homo sapiens,"NFKB1","","R-HSA-5684261;R-HSA-168166;R-HSA-451634;R-HSA-5684275;R-HSA-5684273;R-HSA-9630923;R-HSA-5684250;R-HSA-5684267;R-HSA-5684248;R-HSA-168140"
R-HSA-181438,"Toll Like Receptor 2 (TLR2) Cascade",1,122,0.008077330508474576,0.9157181978701425,0.9157181978701425,10,68,0.004929679570827896,9606,Homo sapiens,"NFKB1","","R-HSA-5684261;R-HSA-168166;R-HSA-451634;R-HSA-5684275;R-HSA-5684273;R-HSA-9630923;R-HSA-5684250;R-HSA-5684267;R-HSA-5684248;R-HSA-168140"
R-HSA-5693567,"HDR through Homologous Recombination (HRR) or Single Strand Annealing (SSA)",1,124,0.008209745762711865,0.9190810749429759,0.9190810749429759,31,44,0.003189792663476874,9606,Homo sapiens,"ATM","","R-HSA-5684887;R-HSA-5684052;R-HSA-5693589;R-HSA-5684882;R-HSA-5685011;R-HSA-5686483;R-HSA-5693584;R-HSA-5685341;R-HSA-5693593;R-HSA-5686469;R-HSA-5684096;R-HSA-5686657;R-HSA-5685838;R-HSA…
R-HSA-5689880,"Ub-specific processing proteases",2,206,0.013638771186440678,0.9208542892789324,0.9208542892789324,4,40,0.0028998115122517037,9606,Homo sapiens,"IFIH1;DDX58","","R-HSA-5696564;R-HSA-936390;R-HSA-5690159;R-HSA-5696600"
R-HSA-381426,"Regulation of Insulin-like Growth Factor (IGF) transport and uptake by Insulin-like Growth Factor Binding Proteins (IGFBPs)",1,127,0.008408368644067797,0.9238762603819233,0.9238762603819233,1,14,0.0010149340292880964,9606,Homo sapiens,"LGALS1","","R-HSA-8952289"
R-HSA-2980736,"Peptide hormone metabolism",1,127,0.008408368644067797,0.9238762603819233,0.9238762603819233,1,63,0.004567203131796433,9606,Homo sapiens,"CTSZ","","R-HSA-2022381"
R-HSA-199991,"Membrane Trafficking",9,668,0.04422669491525424,0.9251973539101002,0.9251973539101002,47,219,0.015876468029578077,9606,Homo sapiens,"CAP1;NECAP2;MYO1C;SH3KBP1;CTSZ;TBC1D10C;HIP1R;MYH9;PLIN3","","R-HSA-421831;R-HSA-8868230;R-HSA-8849350;R-HSA-432706;R-HSA-5694418;R-HSA-432707;R-HSA-203973;R-HSA-5694417;R-HSA-6809006;R-HSA-421836;R-HSA-5694428;R-HSA-8868236;R-HSA-6809003;R-HSA-421835;…
R-HSA-416476,"G alpha (q) signalling events",3,284,0.018802966101694914,0.926970965439065,0.926970965439065,5,35,0.0025373350732202406,9606,Homo sapiens,"ANXA1;GNB2;RASGRP2","","R-HSA-749448;R-HSA-749452;R-HSA-750993;R-HSA-392831;R-HSA-379048"
R-HSA-5693538,"Homology Directed Repair",1,130,0.008606991525423728,0.9283881636386455,0.9283881636386455,31,52,0.0037697549659272147,9606,Homo sapiens,"ATM","","R-HSA-5684887;R-HSA-5684052;R-HSA-5693589;R-HSA-5684882;R-HSA-5685011;R-HSA-5686483;R-HSA-5693584;R-HSA-5685341;R-HSA-5693593;R-HSA-5686469;R-HSA-5684096;R-HSA-5686657;R-HSA-5685838;R-HSA-5693580;R-HSA-5684108;R-HSA-5686410;R-HSA-5684875…
R-HSA-373760,"L1CAM interactions",1,130,0.008606991525423728,0.9283881636386455,0.9283881636386455,4,54,0.0039147455415398,9606,Homo sapiens,"MSN","","R-HSA-374677;R-HSA-443779;R-HSA-445089;R-HSA-374680"
R-HSA-9007101,"Rab regulation of trafficking",1,131,0.008673199152542372,0.9298320921427089,0.9298320921427089,1,35,0.0025373350732202406,9606,Homo sapiens,"TBC1D10C","","R-HSA-8854173"
R-HSA-446219,"Synthesis of substrates in N-glycan biosythesis",1,131,0.008673199152542372,0.9298320921427089,0.9298320921427089,1,49,0.003552269102508337,9606,Homo sapiens,"NAGK","","R-HSA-6803771"
R-HSA-9609690,"HCMV Early Events",2,215,0.014234639830508475,0.9318179991016865,0.9318179991016865,3,12,8.699434536755111E-4,9606,Homo sapiens,"NFKB1;PML","","R-HSA-9614816;R-HSA-9621073;R-HSA-9614810"
R-HSA-5688426,"Deubiquitination",3,289,0.019134004237288137,0.9321215031684655,0.9321215031684655,6,77,0.005582137161084529,9606,Homo sapiens,"IFIH1;CAP1;DDX58","","R-HSA-5696564;R-HSA-936381;R-HSA-936390;R-HSA-5690159;R-HSA-5690843;R-HSA-5696600"
R-HSA-418594,"G alpha (i) signalling events",5,426,0.028204449152542374,0.9327702249494837,0.9327702249494837,27,74,0.0053646512976656515,9606,Homo sapiens,"CAMK2D;ANXA1;GNB2;GNAI2","","R-HSA-392129;R-HSA-749454;R-HSA-167429;R-HSA-8982019;R-HSA-392206;R-HSA-167433;R-HSA-8982020;R-HSA-112271;R-HSA-392212;R-HSA-751001;R-HSA-420883;R-HSA-8964242;R-HSA-749456;R-HSA-8964311;R-HSA-8964329;R-HSA-442725;…
R-HSA-948021,"Transport to the Golgi and subsequent modification",2,219,0.01449947033898305,0.9362162852495778,0.9362162852495778,13,60,0.004349717268377556,9606,Homo sapiens,"CAP1;CTSZ","","R-HSA-5694418;R-HSA-203973;R-HSA-5694417;R-HSA-6809006;R-HSA-5694527;R-HSA-5694428;R-HSA-204008;R-HSA-6809003;R-HSA-5694522;R-HSA-5694439;R-HSA-5694446;R-HSA-5694441;R-HSA-5694409"
R-HSA-6811442,"Intra-Golgi and retrograde Golgi-to-ER traffic",2,219,0.01449947033898305,0.9362162852495778,0.9362162852495778,4,48,0.0034797738147020443,9606,Homo sapiens,"CAP1;PLIN3","","R-HSA-8849350;R-HSA-6814675;R-HSA-6814670;R-HSA-8849353"
R-HSA-1483206,"Glycerophospholipid biosynthesis",2,221,0.014631885593220338,0.9383135198761664,0.9383135198761664,7,133,0.009641873278236915,9606,Homo sapiens,"PLD4;NES","","R-HSA-1482646;R-HSA-1483142;R-HSA-1482533;R-HSA-1482547;R-HSA-1482691;R-HSA-1482636;R-HSA-1482667"
R-HSA-212165,"Epigenetic regulation of gene expression",1,139,0.009202860169491525,0.9403861750783534,0.9403861750783534,3,34,0.002464839785413948,9606,Homo sapiens,"MYO1C","","R-HSA-5250930;R-HSA-5250947;R-HSA-5250938"
R-HSA-70326,"Glucose metabolism",1,140,0.009269067796610169,0.9415889000609957,0.9415889000609957,1,50,0.0036247643903146295,9606,Homo sapiens,"PCK2","","R-HSA-372819"
R-HSA-6805567,"Keratinization",2,226,0.01496292372881356,0.943274669490612,0.943274669490612,1,34,0.002464839785413948,9606,Homo sapiens,"CAPNS1;CAPN1","","R-HSA-8934819"
R-HSA-187037,"Signaling by NTRK1 (TRKA)",1,143,0.009467690677966102,0.9450538806538343,0.9450538806538343,2,102,0.007394519356241845,9606,Homo sapiens,"RAPGEF1","","R-HSA-170978;R-HSA-170979"
R-HSA-8878166,"Transcriptional regulation by RUNX2",1,147,0.009732521186440678,0.9493572134710172,0.9493572134710172,2,84,0.006089604175728578,9606,Homo sapiens,"STAT1","","R-HSA-9008015;R-HSA-9007999"
R-HSA-73894,"DNA Repair",4,381,0.02522510593220339,0.9500081188749009,0.9500081188749009,80,339,0.02457590256633319,9606,Homo sapiens,"UBA7;ATM;TPP1;ISG15","","R-HSA-69891;R-HSA-5684052;R-HSA-5686483;R-HSA-5685341;R-HSA-5683801;R-HSA-5682629;R-HSA-5686469;R-HSA-5685838;R-HSA-9629195;R-HSA-5683405;R-HSA-5686900;R-HSA-5686642;R-HSA-5684081;R-HSA-5693566;R-HSA-5683967;R-HSA-5693564;R-HSA-5683964;R-H…
R-HSA-8856688,"Golgi-to-ER retrograde transport",1,148,0.009798728813559322,0.9503794862917123,0.9503794862917123,2,18,0.0013049151805132667,9606,Homo sapiens,"CAP1","","R-HSA-8849350;R-HSA-8849353"
R-HSA-162909,"Host Interactions of HIV factors",1,151,0.009997351694915254,0.95332453114187,0.95332453114187,1,54,0.0039147455415398,9606,Homo sapiens,"HCK","","R-HSA-200858"
R-HSA-9006931,"Signaling by Nuclear Receptors",4,387,0.025622351694915255,0.9539791596975984,0.9539791596975984,6,193,0.01399159054661447,9606,Homo sapiens,"TLE3;GNB2;USF1;GNAI2","","R-HSA-9021596;R-HSA-9021601;R-HSA-9021600;R-HSA-9023840;R-HSA-9038163;R-HSA-9023846"
R-HSA-69481,"G2/M Checkpoints",1,153,0.010129766949152543,0.9551904396770996,0.9551904396770996,3,24,0.0017398869073510222,9606,Homo sapiens,"ATM","","R-HSA-5683735;R-HSA-69891;R-HSA-6799332"
R-HSA-428157,"Sphingolipid metabolism",1,158,0.010460805084745763,0.9595363277139651,0.9595363277139651,1,64,0.004639698419602726,9606,Homo sapiens,"PRKD2","","R-HSA-429698"
R-HSA-9018678,"Biosynthesis of specialized proresolving mediators (SPMs)",1,159,0.010527012711864406,0.9603537204865955,0.9603537204865955,24,124,0.008989415687980281,9606,Homo sapiens,"ALOX5","","R-HSA-9020264;R-HSA-9027624;R-HSA-9025995;R-HSA-9018859;R-HSA-9018858;R-HSA-9025996;R-HSA-9027628;R-HSA-9025999;R-HSA-9018863;R-HSA-266051;R-HSA-9018894;R-HSA-9020256;R-HSA-9020259;R-HSA-9026405;R-HSA-9…
R-HSA-446193,"Biosynthesis of the N-glycan precursor (dolichol lipid-linked oligosaccharide, LLO) and transfer to a nascent protein",1,159,0.010527012711864406,0.9603537204865955,0.9603537204865955,1,63,0.004567203131796433,9606,Homo sapiens,"NAGK","","R-HSA-6803771"
R-HSA-8951664,"Neddylation",2,249,0.016485699152542374,0.961600962020608,0.961600962020608,2,44,0.003189792663476874,9606,Homo sapiens,"NUB1","","R-HSA-8956184;R-HSA-8956140"
R-HSA-68882,"Mitotic Anaphase",2,249,0.016485699152542374,0.961600962020608,0.961600962020608,1,32,0.002319849209801363,9606,Homo sapiens,"LMNA","","R-HSA-2995376"
R-HSA-2555396,"Mitotic Metaphase and Anaphase",2,250,0.016551906779661018,0.9622528621892305,0.9622528621892305,1,33,0.0023923444976076554,9606,Homo sapiens,"LMNA","","R-HSA-2995376"
R-HSA-1640170,"Cell Cycle",9,734,0.04859639830508475,0.9624271368855388,0.9624271368855388,52,451,0.03269537480063796,9606,Homo sapiens,"LYN;SUN2;PRKCB;LMNA;ATM;CAPG;TPP1;ADD1","","R-HSA-2514854;R-HSA-349444;R-HSA-69891;R-HSA-6799332;R-HSA-8942607;R-HSA-349455;R-HSA-164617;R-HSA-164620;R-HSA-163090;R-HSA-912408;R-HSA-2520883;R-HSA-9670149;R-HSA-163099;R-HSA-163096;R-HSA-2995376;R-HSA-912429;R-HSA…
R-HSA-166520,"Signaling by NTRKs",1,166,0.010990466101694915,0.9656326666546023,0.9656326666546023,2,164,0.011889227200231984,9606,Homo sapiens,"RAPGEF1","","R-HSA-170978;R-HSA-170979"
R-HSA-5693532,"DNA Double-Strand Break Repair",1,169,0.011189088983050847,0.9676747981256284,0.9676747981256284,69,113,0.008191967522111062,9606,Homo sapiens,"ATM","","R-HSA-69891;R-HSA-5684052;R-HSA-5686483;R-HSA-5685341;R-HSA-5683801;R-HSA-5682629;R-HSA-5686469;R-HSA-5685838;R-HSA-5683405;R-HSA-5686900;R-HSA-5686642;R-HSA-5684081;R-HSA-5693566;R-HSA-5683967;R-HSA-5693564;R-HSA-5683964;R-HSA-568…
R-HSA-6807070,"PTEN Regulation",1,171,0.011321504237288135,0.968968563262914,0.968968563262914,1,56,0.0040597361171523854,9606,Homo sapiens,"PML","","R-HSA-6807118"
R-HSA-68886,"M Phase",4,416,0.02754237288135593,0.9693920308867363,0.9693920308867363,9,91,0.006597071190372626,9606,Homo sapiens,"PRKCB;LMNA;CAPG","","R-HSA-2514854;R-HSA-2529015;R-HSA-5229194;R-HSA-2520883;R-HSA-2993898;R-HSA-5223304;R-HSA-2529020;R-HSA-5244669;R-HSA-2995376"
R-HSA-3700989,"Transcriptional Regulation by TP53",5,487,0.03224311440677966,0.9694018607259076,0.9694018607259076,18,259,0.018776279541829782,9606,Homo sapiens,"PIP4K2A;ATM;PML","","R-HSA-6805638;R-HSA-6797606;R-HSA-6804741;R-HSA-6799332;R-HSA-6798372;R-HSA-6811522;R-HSA-349455;R-HSA-6800490;R-HSA-6805620;R-HSA-6804276;R-HSA-6805650;R-HSA-6797712;R-HSA-6797616;R-HSA-8877692;R-HSA-8877691;R-HSA-6…
R-HSA-1236974,"ER-Phagosome pathway",1,173,0.011453919491525424,0.9702107104717539,0.9702107104717539,3,10,7.249528780629259E-4,9606,Homo sapiens,"TAPBP","","R-HSA-8951595;R-HSA-8863858;R-HSA-8863914"
R-HSA-453279,"Mitotic G1 phase and G1/S transition",1,174,0.011520127118644068,0.9708130721079483,0.9708130721079483,1,101,0.007322024068435551,9606,Homo sapiens,"LYN","","R-HSA-8942607"
R-HSA-9609646,"HCMV Infection",2,270,0.0178760593220339,0.9732664089226918,0.9732664089226918,3,31,0.0022473539219950702,9606,Homo sapiens,"NFKB1;PML","","R-HSA-9614816;R-HSA-9621073;R-HSA-9614810"
R-HSA-8978868,"Fatty acid metabolism",4,431,0.028535487288135594,0.9753311818679545,0.9753311818679545,11,217,0.01573147745396549,9606,Homo sapiens,"ACOT9;GPX1;ALOX5;ACSF2","","R-HSA-5696004;R-HSA-265296;R-HSA-5690066;R-HSA-266050;R-HSA-2161959;R-HSA-266051;R-HSA-2161768;R-HSA-2161946;R-HSA-429016;R-HSA-2161791;R-HSA-2161999"
R-HSA-983231,"Factors involved in megakaryocyte development and platelet production",1,194,0.01284427966101695,0.980607746389506,0.980607746389506,3,43,0.0031172973756705812,9606,Homo sapiens,"CAP1","","R-HSA-994169;R-HSA-994148;R-HSA-879459"
R-HSA-375276,"Peptide ligand-binding receptors",1,203,0.013440148305084746,0.9838694744623383,0.9838694744623383,2,77,0.005582137161084529,9606,Homo sapiens,"ANXA1","","R-HSA-444476;R-HSA-391913"
R-HSA-68877,"Mitotic Prometaphase",1,211,0.013969809322033898,0.9863064885800314,0.9863064885800314,4,20,0.0014499057561258518,9606,Homo sapiens,"CAPG","","R-HSA-2514854;R-HSA-2529015;R-HSA-2520883;R-HSA-2529020"
R-HSA-5653656,"Vesicle-mediated transport",9,828,0.05481991525423729,0.9871779688952005,0.9871779688952005,47,252,0.01826881252718573,9606,Homo sapiens,"CAP1;NECAP2;MYO1C;SH3KBP1;CTSZ;TBC1D10C;HIP1R;MYH9;PLIN3","","R-HSA-421831;R-HSA-8868230;R-HSA-8849350;R-HSA-432706;R-HSA-5694418;R-HSA-432707;R-HSA-203973;R-HSA-5694417;R-HSA-6809006;R-HSA-421836;R-HSA-5694428;R-HSA-8868236;R-HSA-6809003;R-HSA-4…
R-HSA-201681,"TCF dependent signaling in response to WNT",1,216,0.014300847457627119,0.9876394764480114,0.9876394764480114,5,71,0.005147165434246774,9606,Homo sapiens,"TLE3","","R-HSA-3322434;R-HSA-3299569;R-HSA-3361751;R-HSA-3322431;R-HSA-3322429"
R-HSA-198933,"Immunoregulatory interactions between a Lymphoid and a non-Lymphoid cell",2,316,0.020921610169491525,0.9881041039813285,0.9881041039813285,4,44,0.003189792663476874,9606,Homo sapiens,"ITGA4;CD22","","R-HSA-5685607;R-HSA-199032;R-HSA-198941;R-HSA-9679740"
R-HSA-446203,"Asparagine N-linked glycosylation",3,421,0.02787341101694915,0.9913817232672134,0.9913817232672134,14,144,0.010439321444106133,9606,Homo sapiens,"CAP1;NAGK;CTSZ","","R-HSA-5694418;R-HSA-203973;R-HSA-5694417;R-HSA-6809006;R-HSA-5694527;R-HSA-5694428;R-HSA-204008;R-HSA-6809003;R-HSA-5694522;R-HSA-5694439;R-HSA-5694446;R-HSA-6803771;R-HSA-5694441;R-HSA-5694409"
R-HSA-1428517,"The citric acid (TCA) cycle and respiratory electron transport",1,238,0.015757415254237288,0.9921267106677072,0.9921267106677072,1,67,0.004857184283021603,9606,Homo sapiens,"HAGH","","R-HSA-6783221"
R-HSA-69278,"Cell Cycle, Mitotic",5,596,0.03945974576271186,0.9933850127038797,0.9933850127038797,10,352,0.025518341307814992,9606,Homo sapiens,"LYN;PRKCB;LMNA;CAPG","","R-HSA-2514854;R-HSA-2529015;R-HSA-5229194;R-HSA-2520883;R-HSA-2993898;R-HSA-5223304;R-HSA-8942607;R-HSA-2529020;R-HSA-5244669;R-HSA-2995376"
R-HSA-4839726,"Chromatin organization",1,258,0.01708156779661017,0.9947780684451966,0.9947780684451966,1,85,0.00616209946353487,9606,Homo sapiens,"NFKB1","","R-HSA-8865237"
R-HSA-3247509,"Chromatin modifying enzymes",1,258,0.01708156779661017,0.9947780684451966,0.9947780684451966,1,85,0.00616209946353487,9606,Homo sapiens,"NFKB1","","R-HSA-8865237"
R-HSA-162906,"HIV Infection",1,263,0.01741260593220339,0.9952879229895223,0.9952879229895223,1,160,0.011599246049006815,9606,Homo sapiens,"HCK","","R-HSA-200858"
R-HSA-211859,"Biological oxidations",4,549,0.03634798728813559,0.9958900625055362,0.9958900625055362,12,188,0.013629114107583008,9606,Homo sapiens,"SULT1A1;ALDH2;SULT1A2","","R-HSA-158849;R-HSA-176646;R-HSA-176631;R-HSA-158468;R-HSA-176517;R-HSA-176474;R-HSA-71723;R-HSA-176664;R-HSA-176521;R-HSA-176585;R-HSA-158860;R-HSA-176669"
R-HSA-69620,"Cell Cycle Checkpoints",1,279,0.018471927966101694,0.9966089737622559,0.9966089737622559,8,56,0.0040597361171523854,9606,Homo sapiens,"ATM","","R-HSA-5683735;R-HSA-349444;R-HSA-69891;R-HSA-6804741;R-HSA-6799332;R-HSA-349455;R-HSA-6804955;R-HSA-5693609"
R-HSA-382551,"Transport of small molecules",9,965,0.06389036016949153,0.9977367190354098,0.9977367190354098,11,443,0.03211541249818762,9606,Homo sapiens,"ALAD;CAMK2D;GNB2;TRPV2;ATP2A3;HMOX1;APOBR;ADD3;ADD1","","R-HSA-427910;R-HSA-5690886;R-HSA-189398;R-HSA-432195;R-HSA-422320;R-HSA-5226999;R-HSA-3295579;R-HSA-432188;R-HSA-418365;R-HSA-5226979;R-HSA-8854408"
R-HSA-211945,"Phase I - Functionalization of compounds",1,299,0.019796080508474576,0.9977534680201058,0.9977534680201058,1,98,0.007104538205016674,9606,Homo sapiens,"ALDH2","","R-HSA-71723"
R-HSA-212436,"Generic Transcription Pathway",15,1555,0.10295286016949153,0.9997627223051616,0.9997627223051616,31,830,0.06017108887922285,9606,Homo sapiens,"BLK;CAMK2D;ITGA4;PRKCB;STAT1;PIP4K2A;TXNIP;ATM;NFKB1;PML","","R-HSA-6797606;R-HSA-6799332;R-HSA-6798372;R-HSA-9008015;R-HSA-349455;R-HSA-3790130;R-HSA-6800490;R-HSA-8938887;R-HSA-6805620;R-HSA-6804276;R-HSA-9617735;R-HSA-8949343;R-HSA-6797616…
R-HSA-373076,"Class A/1 (Rhodopsin-like receptors)",1,412,0.027277542372881356,0.9997829161429267,0.9997829161429267,2,160,0.011599246049006815,9606,Homo sapiens,"ANXA1","","R-HSA-444476;R-HSA-391913"
R-HSA-71387,"Metabolism of carbohydrates",1,456,0.030190677966101694,0.9999130362871013,0.9999130362871013,1,243,0.0176163549369291,9606,Homo sapiens,"PCK2","","R-HSA-372819"
R-HSA-556833,"Metabolism of lipids",12,1446,0.09573622881355932,0.9999414310107857,0.9999414310107857,52,955,0.06923299985500943,9606,Homo sapiens,"ACOT9;GPX1;PLEKHA2;INPP5D;ALOX5;PIP4K2A;PLIN3;PLD4;PBXIP1;PRKD2;NES;ACSF2","","R-HSA-1482646;R-HSA-429698;R-HSA-5690066;R-HSA-2161959;R-HSA-9018894;R-HSA-1483142;R-HSA-1675776;R-HSA-1482636;R-HSA-9027624;R-HSA-9027628;R-HSA-1482547;R-HSA-1676082;R-HSA…
R-HSA-500792,"GPCR ligand binding",2,606,0.0401218220338983,0.9999482182951738,0.9999482182951738,3,187,0.013556618819776715,9606,Homo sapiens,"ANXA1;GNB2","","R-HSA-381612;R-HSA-444476;R-HSA-391913"
R-HSA-73857,"RNA Polymerase II Transcription",15,1697,0.11235434322033898,0.9999644754779843,0.9999644754779843,31,891,0.0645933014354067,9606,Homo sapiens,"BLK;CAMK2D;ITGA4;PRKCB;STAT1;PIP4K2A;TXNIP;ATM;NFKB1;PML","","R-HSA-6797606;R-HSA-6799332;R-HSA-6798372;R-HSA-9008015;R-HSA-349455;R-HSA-3790130;R-HSA-6800490;R-HSA-8938887;R-HSA-6805620;R-HSA-6804276;R-HSA-9617735;R-HSA-8949343;R-HSA-6797616…
R-HSA-597592,"Post-translational protein modification",13,1605,0.10626324152542373,0.9999829893442492,0.9999829893442492,40,538,0.039002464839785415,9606,Homo sapiens,"IFIH1;CAP1;NUB1;SP100;NAGK;RAB4B;LGALS1;UBA7;DDX58;CTSZ;PML","","R-HSA-8870469;R-HSA-5694418;R-HSA-8870466;R-HSA-203973;R-HSA-5694417;R-HSA-936390;R-HSA-6809006;R-HSA-5694428;R-HSA-6809003;R-HSA-5690843;R-HSA-5696600;R-HSA-8956184;…
R-HSA-74160,"Gene expression (Transcription)",16,1860,0.12314618644067797,0.9999902081307029,0.9999902081307029,34,1006,0.07293025953313034,9606,Homo sapiens,"BLK;CAMK2D;MYO1C;ITGA4;PRKCB;STAT1;PIP4K2A;TXNIP;ATM;NFKB1;PML","","R-HSA-6797606;R-HSA-6799332;R-HSA-6798372;R-HSA-9008015;R-HSA-349455;R-HSA-3790130;R-HSA-6800490;R-HSA-8938887;R-HSA-6805620;R-HSA-5250947;R-HSA-6804276;R-HSA-9617735;R-HSA…
R-HSA-71291,"Metabolism of amino acids and derivatives",1,666,0.04409427966101695,0.9999989368526534,0.9999989368526534,1,285,0.02066115702479339,9606,Homo sapiens,"KMO","","R-HSA-71200"
R-HSA-8953854,"Metabolism of RNA",1,788,0.052171610169491525,0.9999999200971273,0.9999999200971273,1,187,0.013556618819776715,9606,Homo sapiens,"ZBP1","","R-HSA-428296"
R-HSA-9709957,"Sensory Perception",5,1262,0.08355402542372882,0.9999999213423203,0.9999999213423203,2,143,0.01036682615629984,9606,Homo sapiens,"CAP1;MYO1C;MYH9;MSN;FAM65B","","R-HSA-9663363;R-HSA-9659380"
R-HSA-392499,"Metabolism of proteins",14,2212,0.1464512711864407,0.999999996130077,0.999999996130077,48,810,0.058721183123097,9606,Homo sapiens,"IFIH1;CAP1;NUB1;SP100;NAGK;RAB4B;LGALS1;UBA7;DDX58;GNB2;CTSZ;PML","","R-HSA-6814119;R-HSA-8870469;R-HSA-5694418;R-HSA-8870466;R-HSA-203973;R-HSA-8850560;R-HSA-5694417;R-HSA-936390;R-HSA-6809006;R-HSA-5694428;R-HSA-6814124;R-HSA-6809003;R-HSA-5690843;R-HS…
R-HSA-1430728,"Metabolism",33,3639,0.24092955508474576,0.9999999988047253,0.9999999988047253,93,2250,0.16311439756415833,9606,Homo sapiens,"PLD4;PBXIP1;SAMHD1;TYMP;GNAI2;SULT1A1;ALAD;ALDH2;INPP5D;ALOX5;PIP4K2A;ACP5;HMOX1;PCK2;SULT1A2;ACOT9;ENTPD1;GPX1;PLEKHA2;PARP9;KMO;PARP14;ACSF2;NT5C3A;PARP10;DDAH2;GNB2;PLIN3;TPP1;PRKD2;HAGH;NES","","R-HSA-1482646;R-HSA-158849;R-HSA-176646;R-HSA-429698;R-HSA-5…

## Sheet: LHS up
Pathway identifier,Pathway name,#Entities found,#Entities total,Entities ratio,Entities pValue,Entities FDR,#Reactions found,#Reactions total,Reactions ratio,Species identifier,Species name,Submitted entities found,Mapped entities,Found reaction identifiers
R-HSA-2559585,"Oncogene Induced Senescence",6,42,0.002780720338983051,3.6410026771349635E-8,9.211736773151458E-6,13,19,0.0013774104683195593,9606,Homo sapiens,"CDKN2A","","R-HSA-182594;R-HSA-6804998;R-HSA-6804996;R-HSA-8979082;R-HSA-3209109;R-HSA-3209111;R-HSA-3200023;R-HSA-6804879;R-HSA-3209114;R-HSA-3209151;R-HSA-3209096;R-HSA-3209098;R-HSA-9645672"
R-HSA-2559580,"Oxidative Stress Induced Senescence",6,114,0.007547669491525424,1.1397594977036185E-5,0.0014360969671065593,14,40,0.0028998115122517037,9606,Homo sapiens,"CDKN2A","","R-HSA-182594;R-HSA-6804998;R-HSA-6804996;R-HSA-3229138;R-HSA-3209111;R-HSA-6804879;R-HSA-3209114;R-HSA-3209151;R-HSA-3229089;R-HSA-3222593;R-HSA-3223200;R-HSA-3240295;R-HSA-9645672;R-HSA-3229102"
R-HSA-8853884,"Transcriptional Regulation by VENTX",4,48,0.0031779661016949155,6.281228655002913E-5,0.005276232070202447,4,13,9.424387414818037E-4,9606,Homo sapiens,"CDKN2A","","R-HSA-8853921;R-HSA-8853920;R-HSA-3209114;R-HSA-3209151"
R-HSA-9630747,"Diseases of Cellular Senescence",2,4,2.6483050847457627E-4,1.4875070230846443E-4,0.007437535115423222,3,3,2.1748586341887777E-4,9606,Homo sapiens,"CDKN2A","","R-HSA-9646295;R-HSA-9630795;R-HSA-9630792"
R-HSA-9675132,"Diseases of cellular response to stress",2,4,2.6483050847457627E-4,1.4875070230846443E-4,0.007437535115423222,3,3,2.1748586341887777E-4,9606,Homo sapiens,"CDKN2A","","R-HSA-9646295;R-HSA-9630795;R-HSA-9630792"
R-HSA-2559583,"Cellular Senescence",6,200,0.013241525423728813,2.481715524688122E-4,0.010423205203690111,20,90,0.006524575902566333,9606,Homo sapiens,"CDKN2A","","R-HSA-182594;R-HSA-6804998;R-HSA-6804996;R-HSA-3229138;R-HSA-8979082;R-HSA-3209109;R-HSA-3209111;R-HSA-3200023;R-HSA-6804879;R-HSA-3209114;R-HSA-3209151;R-HSA-3229089;R-HSA-3222593;R-HSA-3223200;R-HSA-3240295;R-HSA-3209096;R-HSA-3209098…
R-HSA-8951936,"RUNX3 regulates p14-ARF",2,16,0.001059322033898305,0.0023009228840694673,0.08283322382650082,2,8,5.799623024503408E-4,9606,Homo sapiens,"CDKN2A","","R-HSA-8952081;R-HSA-8952101"
R-HSA-9646303,"Evasion of Oncogene Induced Senescence Due to p14ARF Defects",1,1,6.620762711864407E-5,0.004360314156347966,0.12208879637774306,1,1,7.24952878062926E-5,9606,Homo sapiens,"CDKN2A","","R-HSA-9646295"
R-HSA-9646304,"Evasion of Oxidative Stress Induced Senescence Due to p14ARF Defects",1,1,6.620762711864407E-5,0.004360314156347966,0.12208879637774306,1,1,7.24952878062926E-5,9606,Homo sapiens,"CDKN2A","","R-HSA-9646295"
R-HSA-5419276,"Mitochondrial translation termination",3,94,0.006223516949152542,0.00823863578570072,0.12210651576506892,5,5,3.6247643903146296E-4,9606,Homo sapiens,"MRPL17;MRPL9;MRPL13","","R-HSA-5419264;R-HSA-5419281;R-HSA-5419271;R-HSA-5419273;R-HSA-5419277"
R-HSA-5389840,"Mitochondrial translation elongation",3,94,0.006223516949152542,0.00823863578570072,0.12210651576506892,5,8,5.799623024503408E-4,9606,Homo sapiens,"MRPL17;MRPL9;MRPL13","","R-HSA-5389842;R-HSA-5389857;R-HSA-5389848;R-HSA-5419279;R-HSA-5419261"
R-HSA-9645722,"Defective Intrinsic Pathway for Apoptosis Due to p14ARF Loss of Function",1,2,1.3241525423728814E-4,0.008701902801340311,0.12210651576506892,1,1,7.24952878062926E-5,9606,Homo sapiens,"CDKN2A","","R-HSA-9645766"
R-HSA-9632697,"Evasion of Oxidative Stress Induced Senescence Due to Defective p16INK4A binding to CDK4",1,2,1.3241525423728814E-4,0.008701902801340311,0.12210651576506892,1,1,7.24952878062926E-5,9606,Homo sapiens,"CDKN2A","","R-HSA-9630792"
R-HSA-6791461,"RPIA deficiency: failed conversion of RU5P to R5P",1,2,1.3241525423728814E-4,0.008701902801340311,0.12210651576506892,1,1,7.24952878062926E-5,9606,Homo sapiens,"RPIA","","R-HSA-5660013"
R-HSA-5659996,"RPIA deficiency: failed conversion of R5P to RU5P",1,2,1.3241525423728814E-4,0.008701902801340311,0.12210651576506892,1,1,7.24952878062926E-5,9606,Homo sapiens,"RPIA","","R-HSA-5660015"
R-HSA-9630791,"Evasion of Oncogene Induced Senescence Due to Defective p16INK4A binding to CDK4",1,2,1.3241525423728814E-4,0.008701902801340311,0.12210651576506892,1,1,7.24952878062926E-5,9606,Homo sapiens,"CDKN2A","","R-HSA-9630792"
R-HSA-5368286,"Mitochondrial translation initiation",3,96,0.006355932203389831,0.008721893983219209,0.12210651576506892,1,4,2.899811512251704E-4,9606,Homo sapiens,"MRPL17;MRPL9;MRPL13","","R-HSA-5389839"
R-HSA-8940973,"RUNX2 regulates osteoblast differentiation",2,34,0.0022510593220338984,0.009878856648198653,0.1302484512034785,2,24,0.0017398869073510222,9606,Homo sapiens,"COL1A1","","R-HSA-8985627;R-HSA-8985644"
R-HSA-5368287,"Mitochondrial translation",3,102,0.006753177966101695,0.010270211915606953,0.1302484512034785,11,17,0.001232419892706974,9606,Homo sapiens,"MRPL17;MRPL9;MRPL13","","R-HSA-5389842;R-HSA-5419264;R-HSA-5389857;R-HSA-5419281;R-HSA-5419271;R-HSA-5389848;R-HSA-5419273;R-HSA-5419279;R-HSA-5389839;R-HSA-5419261;R-HSA-5419277"
R-HSA-9630750,"Evasion of Oncogene Induced Senescence Due to p16INK4A Defects",1,3,1.9862288135593222E-4,0.01302484512034785,0.1302484512034785,2,2,1.449905756125852E-4,9606,Homo sapiens,"CDKN2A","","R-HSA-9630795;R-HSA-9630792"
R-HSA-163282,"Mitochondrial transcription initiation",1,3,1.9862288135593222E-4,0.01302484512034785,0.1302484512034785,2,2,1.449905756125852E-4,9606,Homo sapiens,"TFAM","","R-HSA-163296;R-HSA-163310"
R-HSA-9632693,"Evasion of Oxidative Stress Induced Senescence Due to p16INK4A Defects",1,3,1.9862288135593222E-4,0.01302484512034785,0.1302484512034785,2,2,1.449905756125852E-4,9606,Homo sapiens,"CDKN2A","","R-HSA-9630795;R-HSA-9630792"
R-HSA-9632700,"Evasion of Oxidative Stress Induced Senescence Due to Defective p16INK4A binding to CDK4 and CDK6",1,3,1.9862288135593222E-4,0.01302484512034785,0.1302484512034785,1,1,7.24952878062926E-5,9606,Homo sapiens,"CDKN2A","","R-HSA-9630795"
R-HSA-9630794,"Evasion of Oncogene Induced Senescence Due to Defective p16INK4A binding to CDK4 and CDK6",1,3,1.9862288135593222E-4,0.01302484512034785,0.1302484512034785,1,1,7.24952878062926E-5,9606,Homo sapiens,"CDKN2A","","R-HSA-9630795"
R-HSA-8878159,"Transcriptional regulation by RUNX3",3,118,0.0078125,0.015138582280079915,0.13868137965707783,3,47,0.003407278526895752,9606,Homo sapiens,"CDKN2A","","R-HSA-8952382;R-HSA-8952081;R-HSA-8952101"
R-HSA-8941326,"RUNX2 regulates bone development",2,43,0.0028469279661016947,0.015409042184119759,0.13868137965707783,2,32,0.002319849209801363,9606,Homo sapiens,"COL1A1","","R-HSA-8985627;R-HSA-8985644"
R-HSA-75944,"Transcription from mitochondrial promoters",1,4,2.6483050847457627E-4,0.017329219969075105,0.15596297972167594,2,3,2.1748586341887777E-4,9606,Homo sapiens,"TFAM","","R-HSA-163296;R-HSA-163310"
R-HSA-69236,"G1 Phase",2,52,0.0034427966101694915,0.021976910247511472,0.17581528198009178,2,17,0.001232419892706974,9606,Homo sapiens,"CDKN2A","","R-HSA-182594;R-HSA-8941895"
R-HSA-69231,"Cyclin D associated events in G1",2,52,0.0034427966101694915,0.021976910247511472,0.17581528198009178,2,17,0.001232419892706974,9606,Homo sapiens,"CDKN2A","","R-HSA-182594;R-HSA-8941895"
R-HSA-8956319,"Nucleotide catabolism",3,144,0.009533898305084746,0.025408729708633837,0.18117806726925634,4,63,0.004567203131796433,9606,Homo sapiens,"PNP;DNPH1","","R-HSA-8953339;R-HSA-74242;R-HSA-74249;R-HSA-74376"
R-HSA-9735786,"Nucleotide catabolism defects",1,6,3.9724576271186443E-4,0.02588258103846519,0.18117806726925634,2,2,1.449905756125852E-4,9606,Homo sapiens,"PNP","","R-HSA-9735789;R-HSA-9735775"
R-HSA-9735763,"Defective PNP disrupts phosphorolysis of (deoxy)guanosine and (deoxy)inosine",1,6,3.9724576271186443E-4,0.02588258103846519,0.18117806726925634,2,2,1.449905756125852E-4,9606,Homo sapiens,"PNP","","R-HSA-9735789;R-HSA-9735775"
R-HSA-15869,"Metabolism of nucleotides",4,256,0.01694915254237288,0.025918570499425808,0.18142999349598066,10,141,0.010221835580687256,9606,Homo sapiens,"PNP;PPAT;DNPH1","","R-HSA-112033;R-HSA-8953339;R-HSA-74242;R-HSA-112034;R-HSA-111285;R-HSA-74372;R-HSA-73815;R-HSA-74249;R-HSA-111289;R-HSA-74376"
R-HSA-74160,"Gene expression (Transcription)",14,1860,0.12314618644067797,0.028408141061113334,0.19885698742779334,26,1006,0.07293025953313034,9606,Homo sapiens,"COL1A1;SSB;CDKN2A;TFAM;THOC2;RPRD1A;NOC2L;THOC6","","R-HSA-3222128;R-HSA-6814885;R-HSA-2187303;R-HSA-3209151;R-HSA-8985627;R-HSA-8952081;R-HSA-6810235;R-HSA-6804998;R-HSA-6805126;R-HSA-163296;R-HSA-6804996;R-HSA-8985644;R-HSA-6805122;R-H…
R-HSA-72187,"mRNA 3'-end processing",2,60,0.003972457627118644,0.02861665809127878,0.20031660663895146,3,3,2.1748586341887777E-4,9606,Homo sapiens,"THOC2;THOC6","","R-HSA-8849157;R-HSA-72180;R-HSA-72185"
R-HSA-6791465,"Pentose phosphate pathway disease",1,8,5.296610169491525E-4,0.03436261031358134,0.20822578578734152,2,4,2.899811512251704E-4,9606,Homo sapiens,"RPIA","","R-HSA-5660015;R-HSA-5660013"
R-HSA-73856,"RNA Polymerase II Transcription Termination",2,69,0.004568326271186441,0.03691438606298292,0.20822578578734152,1,4,2.899811512251704E-4,9606,Homo sapiens,"THOC2;THOC6","","R-HSA-72180"
R-HSA-1268020,"Mitochondrial protein import",2,69,0.004568326271186441,0.03691438606298292,0.20822578578734152,2,14,0.0010149340292880964,9606,Homo sapiens,"TIMM8B;COA6","","R-HSA-1307802;R-HSA-1299484"
R-HSA-8956321,"Nucleotide salvage",2,69,0.004568326271186441,0.03691438606298292,0.20822578578734152,3,22,0.001594896331738437,9606,Homo sapiens,"PNP","","R-HSA-112033;R-HSA-112034;R-HSA-74372"
R-HSA-8964011,"HDL clearance",1,9,5.958686440677966E-4,0.038575319203423275,0.20822578578734152,2,5,3.6247643903146296E-4,9606,Homo sapiens,"SCARB1","","R-HSA-349637;R-HSA-349638"
R-HSA-8950505,"Gene and protein expression by JAK-STAT signaling after Interleukin-12 stimulation",2,73,0.004833156779661017,0.04086439132060837,0.20822578578734152,1,36,0.0026098303610265334,9606,Homo sapiens,"PDCD4","","R-HSA-8950721"
R-HSA-2470946,"Cohesin Loading onto Chromatin",1,10,6.620762711864406E-4,0.04276992691003301,0.20822578578734152,2,2,1.449905756125852E-4,9606,Homo sapiens,"STAG2","","R-HSA-2470935;R-HSA-2468040"
R-HSA-3371599,"Defective HLCS causes multiple carboxylase deficiency",1,10,6.620762711864406E-4,0.04276992691003301,0.20822578578734152,1,4,2.899811512251704E-4,9606,Homo sapiens,"MCCC1","","R-HSA-9035987"
R-HSA-3108232,"SUMO E3 ligases SUMOylate target proteins",3,183,0.012115995762711865,0.04631824694383069,0.20822578578734152,4,131,0.00949688270262433,9606,Homo sapiens,"TOP2B;STAG2;CDKN2A","","R-HSA-4641345;R-HSA-2997706;R-HSA-3108212;R-HSA-4568846"
R-HSA-5652227,"Fructose biosynthesis",1,11,7.282838983050848E-4,0.04694651001913397,0.20822578578734152,1,2,1.449905756125852E-4,9606,Homo sapiens,"SORD","","R-HSA-5652195"
R-HSA-74259,"Purine catabolism",2,80,0.005296610169491525,0.04813908195253647,0.20822578578734152,3,33,0.0023923444976076554,9606,Homo sapiens,"PNP;DNPH1","","R-HSA-8953339;R-HSA-74242;R-HSA-74249"
R-HSA-159236,"Transport of Mature mRNA derived from an Intron-Containing Transcript",2,81,0.005362817796610169,0.04921438992662375,0.20822578578734152,2,4,2.899811512251704E-4,9606,Homo sapiens,"THOC2;THOC6","","R-HSA-75096;R-HSA-159101"
R-HSA-3108214,"SUMOylation of DNA damage response and repair proteins",2,81,0.005362817796610169,0.04921438992662375,0.20822578578734152,2,24,0.0017398869073510222,9606,Homo sapiens,"STAG2;CDKN2A","","R-HSA-3108212;R-HSA-4568846"
R-HSA-430116,"GP1b-IX-V activation signalling",1,12,7.944915254237289E-4,0.05110514479746564,0.20822578578734152,5,7,5.074670146440482E-4,9606,Homo sapiens,"COL1A1","","R-HSA-430096;R-HSA-430076;R-HSA-443418;R-HSA-443402;R-HSA-430073"
R-HSA-3323169,"Defects in biotin (Btn) metabolism",1,12,7.944915254237289E-4,0.05110514479746564,0.20822578578734152,1,6,4.3497172683775554E-4,9606,Homo sapiens,"MCCC1","","R-HSA-9035987"
R-HSA-2990846,"SUMOylation",3,192,0.012711864406779662,0.05205644644683538,0.20822578578734152,4,140,0.010149340292880962,9606,Homo sapiens,"TOP2B;STAG2;CDKN2A","","R-HSA-4641345;R-HSA-2997706;R-HSA-3108212;R-HSA-4568846"
R-HSA-9020591,"Interleukin-12 signaling",2,84,0.005561440677966102,0.05249231815949629,0.20905737109985245,1,56,0.0040597361171523854,9606,Homo sapiens,"PDCD4","","R-HSA-8950721"
R-HSA-2468052,"Establishment of Sister Chromatid Cohesion",1,13,8.606991525423729E-4,0.055245907194063415,0.20905737109985245,4,4,2.899811512251704E-4,9606,Homo sapiens,"STAG2","","R-HSA-2468039;R-HSA-2473152;R-HSA-2473151;R-HSA-2468041"
R-HSA-140342,"Apoptosis induced DNA fragmentation",1,13,8.606991525423729E-4,0.055245907194063415,0.20905737109985245,2,12,8.699434536755111E-4,9606,Homo sapiens,"TFAM","","R-HSA-266204;R-HSA-211247"
R-HSA-2151201,"Transcriptional activation of mitochondrial biogenesis",2,88,0.005826271186440678,0.056980765520648013,0.20905737109985245,4,32,0.002319849209801363,9606,Homo sapiens,"TFAM","","R-HSA-1592249;R-HSA-2466391;R-HSA-1592229;R-HSA-1592246"
R-HSA-72202,"Transport of Mature Transcript to Cytoplasm",2,90,0.005958686440677966,0.059273864046416325,0.20905737109985245,2,13,9.424387414818037E-4,9606,Homo sapiens,"THOC2;THOC6","","R-HSA-75096;R-HSA-159101"
R-HSA-2559582,"Senescence-Associated Secretory Phenotype (SASP)",2,91,0.006024894067796611,0.06043231780498981,0.20905737109985245,2,22,0.001594896331738437,9606,Homo sapiens,"CDKN2A","","R-HSA-182594;R-HSA-3857348"
R-HSA-72766,"Translation",4,339,0.022444385593220338,0.06119019086499411,0.20905737109985245,19,99,0.007177033492822967,9606,Homo sapiens,"EIF3J;MRPL17;MRPL9;MRPL13","","R-HSA-5389842;R-HSA-5419281;R-HSA-72676;R-HSA-72619;R-HSA-156808;R-HSA-5389848;R-HSA-72621;R-HSA-5419261;R-HSA-72691;R-HSA-5419264;R-HSA-5389857;R-HSA-156823;R-HSA-5419271;R-HSA-72697;R-HSA-157849;R-HSA-5419273;R-HSA-5419279;R-HS…
R-HSA-73857,"RNA Polymerase II Transcription",12,1697,0.11235434322033898,0.06251725403494046,0.20905737109985245,23,891,0.0645933014354067,9606,Homo sapiens,"COL1A1;CDKN2A;THOC2;RPRD1A;NOC2L;THOC6","","R-HSA-6804998;R-HSA-3222128;R-HSA-6805126;R-HSA-6814885;R-HSA-6804996;R-HSA-8985644;R-HSA-6805122;R-HSA-2187303;R-HSA-8853921;R-HSA-8853920;R-HSA-6804879;R-HSA-3209114;R-HSA-8952101;R-HSA-3209151;…
R-HSA-68884,"Mitotic Telophase/Cytokinesis",1,15,9.93114406779661E-4,0.0634741170576707,0.20905737109985245,2,4,2.899811512251704E-4,9606,Homo sapiens,"STAG2","","R-HSA-2470935;R-HSA-2468040"
R-HSA-2214320,"Anchoring fibril formation",1,15,9.93114406779661E-4,0.0634741170576707,0.20905737109985245,1,4,2.899811512251704E-4,9606,Homo sapiens,"COL1A1","","R-HSA-2396234"
R-HSA-447115,"Interleukin-12 family signaling",2,96,0.006355932203389831,0.0663401129730481,0.20905737109985245,1,114,0.008264462809917356,9606,Homo sapiens,"PDCD4","","R-HSA-8950721"
R-HSA-75892,"Platelet Adhesion to exposed collagen",1,16,0.001059322033898305,0.06756171484606599,0.20905737109985245,4,6,4.3497172683775554E-4,9606,Homo sapiens,"COL1A1","","R-HSA-114577;R-HSA-114563;R-HSA-114671;R-HSA-114670"
R-HSA-2262752,"Cellular responses to stress",8,1001,0.0662738347457627,0.06968579036661748,0.20905737109985245,24,444,0.03218790778599391,9606,Homo sapiens,"IMPACT;BAG2;CDKN2A","","R-HSA-182594;R-HSA-6804998;R-HSA-6804996;R-HSA-3229138;R-HSA-8979082;R-HSA-9760081;R-HSA-3209109;R-HSA-3209111;R-HSA-3200023;R-HSA-6804879;R-HSA-3209114;R-HSA-3209151;R-HSA-3229089;R-HSA-3222593;R-HSA-3223200;R-HSA-324…
R-HSA-8949664,"Processing of SMDT1",1,17,0.0011255296610169492,0.07163174089806412,0.21489522269419237,3,5,3.6247643903146296E-4,9606,Homo sapiens,"AFG3L2","","R-HSA-8949659;R-HSA-8949661;R-HSA-8949649"
R-HSA-9735804,"Diseases of nucleotide metabolism",1,17,0.0011255296610169492,0.07163174089806412,0.21489522269419237,2,5,3.6247643903146296E-4,9606,Homo sapiens,"PNP","","R-HSA-9735789;R-HSA-9735775"
R-HSA-8953897,"Cellular responses to stimuli",8,1019,0.0674655720338983,0.0755975359320622,0.22276353421816908,24,475,0.03443526170798898,9606,Homo sapiens,"IMPACT;BAG2;CDKN2A","","R-HSA-182594;R-HSA-6804998;R-HSA-6804996;R-HSA-3229138;R-HSA-8979082;R-HSA-9760081;R-HSA-3209109;R-HSA-3209111;R-HSA-3200023;R-HSA-6804879;R-HSA-3209114;R-HSA-3209151;R-HSA-3229089;R-HSA-3222593;R-HSA-3223200;R-HSA-324…
R-HSA-8849175,"Threonine catabolism",1,19,0.0012579449152542372,0.07971937500320292,0.22276353421816908,1,4,2.899811512251704E-4,9606,Homo sapiens,"HRSP12","","R-HSA-9014641"
R-HSA-196780,"Biotin transport and metabolism",1,19,0.0012579449152542372,0.07971937500320292,0.22276353421816908,3,13,9.424387414818037E-4,9606,Homo sapiens,"MCCC1","","R-HSA-3323111;R-HSA-3065959;R-HSA-2993799"
R-HSA-3232118,"SUMOylation of transcription factors",1,20,0.0013241525423728813,0.08373713088790335,0.22276353421816908,1,11,7.974481658692185E-4,9606,Homo sapiens,"CDKN2A","","R-HSA-2997706"
R-HSA-141405,"Inhibition of the proteolytic activity of APC/C required for the onset of anaphase by mitotic spindle checkpoint components",1,21,0.0013903601694915254,0.08773761070187702,0.22276353421816908,3,3,2.1748586341887777E-4,9606,Homo sapiens,"MAD2L1","","R-HSA-141429;R-HSA-141423;R-HSA-141437"
R-HSA-141430,"Inactivation of APC/C via direct inhibition of the APC/C complex",1,21,0.0013903601694915254,0.08773761070187702,0.22276353421816908,2,2,1.449905756125852E-4,9606,Homo sapiens,"MAD2L1","","R-HSA-141423;R-HSA-141437"
R-HSA-3000471,"Scavenging by Class B Receptors",1,21,0.0013903601694915254,0.08773761070187702,0.22276353421816908,2,5,3.6247643903146296E-4,9606,Homo sapiens,"SCARB1","","R-HSA-2512800;R-HSA-2197646"
R-HSA-5661270,"Formation of xylulose-5-phosphate",1,21,0.0013903601694915254,0.08773761070187702,0.22276353421816908,1,6,4.3497172683775554E-4,9606,Homo sapiens,"SORD","","R-HSA-5662471"
R-HSA-611105,"Respiratory electron transport",2,118,0.0078125,0.09439007316427972,0.22276353421816908,11,19,0.0013774104683195593,9606,Homo sapiens,"TRAP1;NDUFS2","","R-HSA-6799191;R-HSA-163217;R-HSA-6800868;R-HSA-6799203;R-HSA-6799202;R-HSA-6799197;R-HSA-6799196;R-HSA-6799179;R-HSA-6788523;R-HSA-6799178;R-HSA-163213"
R-HSA-73980,"RNA Polymerase III Transcription Termination",1,23,0.0015227754237288136,0.09568703440424797,0.22276353421816908,1,2,1.449905756125852E-4,9606,Homo sapiens,"SSB","","R-HSA-113454"
R-HSA-111471,"Apoptotic factor-mediated response",1,23,0.0015227754237288136,0.09568703440424797,0.22276353421816908,2,28,0.0020298680585761927,9606,Homo sapiens,"CDKN2A","","R-HSA-9645694;R-HSA-9645692"
R-HSA-2243919,"Crosslinking of collagen fibrils",1,24,0.0015889830508474577,0.09963612367498831,0.22276353421816908,11,13,9.424387414818037E-4,9606,Homo sapiens,"COL1A1","","R-HSA-2395302;R-HSA-2395223;R-HSA-2243926;R-HSA-2395314;R-HSA-2395324;R-HSA-2395340;R-HSA-2243931;R-HSA-2002466;R-HSA-2395257;R-HSA-2395322;R-HSA-2250301"
R-HSA-71288,"Creatine metabolism",1,25,0.0016551906779661016,0.10356822764217077,0.22276353421816908,1,6,4.3497172683775554E-4,9606,Homo sapiens,"CKB","","R-HSA-200318"
R-HSA-179409,"APC-Cdc20 mediated degradation of Nek2A",1,26,0.0017213983050847457,0.10748341824157615,0.22276353421816908,3,3,2.1748586341887777E-4,9606,Homo sapiens,"MAD2L1","","R-HSA-179410;R-HSA-179417;R-HSA-179421"
R-HSA-1592230,"Mitochondrial biogenesis",2,128,0.00847457627118644,0.10809290020543905,0.22276353421816908,4,36,0.0026098303610265334,9606,Homo sapiens,"TFAM","","R-HSA-1592249;R-HSA-2466391;R-HSA-1592229;R-HSA-1592246"
R-HSA-8949215,"Mitochondrial calcium ion transport",1,27,0.0017876059322033898,0.11138176710908454,0.22276353421816908,3,10,7.249528780629259E-4,9606,Homo sapiens,"AFG3L2","","R-HSA-8949659;R-HSA-8949661;R-HSA-8949649"
R-HSA-5652084,"Fructose metabolism",1,27,0.0017876059322033898,0.11138176710908454,0.22276353421816908,1,7,5.074670146440482E-4,9606,Homo sapiens,"SORD","","R-HSA-5652195"
R-HSA-2500257,"Resolution of Sister Chromatid Cohesion",2,134,0.008871822033898306,0.11655627036059313,0.22764991610202523,8,8,5.799623024503408E-4,9606,Homo sapiens,"STAG2;MAD2L1","","R-HSA-2468293;R-HSA-2466068;R-HSA-2484822;R-HSA-2545253;R-HSA-2467794;R-HSA-1638803;R-HSA-2468287;R-HSA-1638821"
R-HSA-3000170,"Syndecan interactions",1,29,0.001920021186440678,0.1191282246996812,0.22764991610202523,1,15,0.001087429317094389,9606,Homo sapiens,"COL1A1","","R-HSA-2731075"
R-HSA-8874081,"MET activates PTK2 signaling",1,32,0.00211864406779661,0.13062337188396733,0.22764991610202523,1,5,3.6247643903146296E-4,9606,Homo sapiens,"COL1A1","","R-HSA-8874079"
R-HSA-9734009,"Defective Intrinsic Pathway for Apoptosis",1,33,0.002184851694915254,0.13442215807233304,0.22764991610202523,1,24,0.0017398869073510222,9606,Homo sapiens,"CDKN2A","","R-HSA-9645766"
R-HSA-8878166,"Transcriptional regulation by RUNX2",2,147,0.009732521186440678,0.1354361563214923,0.22764991610202523,2,84,0.006089604175728578,9606,Homo sapiens,"COL1A1","","R-HSA-8985627;R-HSA-8985644"
R-HSA-73614,"Pyrimidine salvage",1,34,0.0022510593220338984,0.13820459568489707,0.22764991610202523,1,10,7.249528780629259E-4,9606,Homo sapiens,"PNP","","R-HSA-74372"
R-HSA-163200,"Respiratory electron transport, ATP synthesis by chemiosmotic coupling, and heat production by uncoupling proteins.",2,153,0.010129766949152543,0.1443707740811131,0.22764991610202523,11,31,0.0022473539219950702,9606,Homo sapiens,"TRAP1;NDUFS2","","R-HSA-6799191;R-HSA-163217;R-HSA-6800868;R-HSA-6799203;R-HSA-6799202;R-HSA-6799197;R-HSA-6799196;R-HSA-6799179;R-HSA-6788523;R-HSA-679917…
R-HSA-2173796,"SMAD2/SMAD3:SMAD4 heterotrimer regulates transcription",1,38,0.0025158898305084744,0.1531722416569271,0.22764991610202523,1,19,0.0013774104683195593,9606,Homo sapiens,"CDKN2A","","R-HSA-2187303"
R-HSA-2173782,"Binding and Uptake of Ligands by Scavenger Receptors",2,168,0.011122881355932203,0.16721404438128706,0.22764991610202523,3,33,0.0023923444976076554,9606,Homo sapiens,"COL1A1;SCARB1","","R-HSA-3221843;R-HSA-2512800;R-HSA-2197646"
R-HSA-163560,"Triglyceride catabolism",1,42,0.002780720338983051,0.1678838011080278,0.22764991610202523,1,17,0.001232419892706974,9606,Homo sapiens,"FABP5","","R-HSA-5334794"
R-HSA-3296482,"Defects in vitamin and cofactor metabolism",1,42,0.002780720338983051,0.1678838011080278,0.22764991610202523,1,20,0.0014499057561258518,9606,Homo sapiens,"MCCC1","","R-HSA-9035987"
R-HSA-9609507,"Protein localization",2,170,0.011255296610169491,0.17030744149050936,0.22764991610202523,2,53,0.0038422502537335075,9606,Homo sapiens,"TIMM8B;COA6","","R-HSA-1307802;R-HSA-1299484"
R-HSA-9696264,"RND3 GTPase cycle",1,43,0.0028469279661016947,0.17152218472177128,0.22764991610202523,1,2,1.449905756125852E-4,9606,Homo sapiens,"CKB","","R-HSA-9696268"
R-HSA-114604,"GPVI-mediated activation cascade",1,43,0.0028469279661016947,0.17152218472177128,0.22764991610202523,5,25,0.0018123821951573148,9606,Homo sapiens,"COL1A1","","R-HSA-139842;R-HSA-453200;R-HSA-437118;R-HSA-453183;R-HSA-114600"
R-HSA-6804757,"Regulation of TP53 Degradation",1,43,0.0028469279661016947,0.17152218472177128,0.22764991610202523,3,30,0.002174858634188778,9606,Homo sapiens,"CDKN2A","","R-HSA-6804998;R-HSA-6804996;R-HSA-6804879"
R-HSA-749476,"RNA Polymerase III Abortive And Retractive Initiation",1,43,0.0028469279661016947,0.17152218472177128,0.22764991610202523,1,13,9.424387414818037E-4,9606,Homo sapiens,"SSB","","R-HSA-113454"
R-HSA-74158,"RNA Polymerase III Transcription",1,43,0.0028469279661016947,0.17152218472177128,0.22764991610202523,1,25,0.0018123821951573148,9606,Homo sapiens,"SSB","","R-HSA-113454"
R-HSA-8948216,"Collagen chain trimerization",1,44,0.002913135593220339,0.1751448996991447,0.22764991610202523,1,28,0.0020298680585761927,9606,Homo sapiens,"COL1A1","","R-HSA-8944214"
R-HSA-453279,"Mitotic G1 phase and G1/S transition",2,174,0.011520127118644068,0.17652352524732362,0.22764991610202523,2,101,0.007322024068435551,9606,Homo sapiens,"CDKN2A","","R-HSA-182594;R-HSA-8941895"
R-HSA-74217,"Purine salvage",1,45,0.002979343220338983,0.1787520124831491,0.22764991610202523,2,12,8.699434536755111E-4,9606,Homo sapiens,"PNP","","R-HSA-112033;R-HSA-112034"
R-HSA-8875878,"MET promotes cell motility",1,45,0.002979343220338983,0.1787520124831491,0.22764991610202523,1,12,8.699434536755111E-4,9606,Homo sapiens,"COL1A1","","R-HSA-8874079"
R-HSA-71336,"Pentose phosphate pathway",1,46,0.0030455508474576272,0.1823435892394354,0.22764991610202523,2,20,0.0014499057561258518,9606,Homo sapiens,"RPIA","","R-HSA-177784;R-HSA-71306"
R-HSA-6806003,"Regulation of TP53 Expression and Degradation",1,46,0.0030455508474576272,0.1823435892394354,0.22764991610202523,3,35,0.0025373350732202406,9606,Homo sapiens,"CDKN2A","","R-HSA-6804998;R-HSA-6804996;R-HSA-6804879"
R-HSA-8964043,"Plasma lipoprotein clearance",1,46,0.0030455508474576272,0.1823435892394354,0.22764991610202523,2,35,0.0025373350732202406,9606,Homo sapiens,"SCARB1","","R-HSA-349637;R-HSA-349638"
R-HSA-5633007,"Regulation of TP53 Activity",2,178,0.011784957627118644,0.1827760395661805,0.22764991610202523,6,98,0.007104538205016674,9606,Homo sapiens,"CDKN2A;NOC2L","","R-HSA-6804998;R-HSA-3222128;R-HSA-6805126;R-HSA-6804996;R-HSA-6805122;R-HSA-6804879"
R-HSA-73817,"Purine ribonucleoside monophosphate biosynthesis",1,48,0.0031779661016949155,0.18948039795143057,0.22764991610202523,3,17,0.001232419892706974,9606,Homo sapiens,"PPAT","","R-HSA-111285;R-HSA-73815;R-HSA-111289"
R-HSA-3000480,"Scavenging by Class A Receptors",1,49,0.0032441737288135594,0.193025760861815,0.22764991610202523,1,10,7.249528780629259E-4,9606,Homo sapiens,"COL1A1","","R-HSA-3221843"
R-HSA-4615885,"SUMOylation of DNA replication proteins",1,50,0.0033103813559322032,0.19655584965610062,0.22764991610202523,1,8,5.799623024503408E-4,9606,Homo sapiens,"TOP2B","","R-HSA-4641345"
R-HSA-73621,"Pyrimidine catabolism",1,51,0.0033765889830508476,0.20007072913009283,0.22764991610202523,1,17,0.001232419892706974,9606,Homo sapiens,"PNP","","R-HSA-74376"
R-HSA-109581,"Apoptosis",2,192,0.012711864406779662,0.2049033185347663,0.22764991610202523,4,141,0.010221835580687256,9606,Homo sapiens,"CDKN2A;TFAM","","R-HSA-266204;R-HSA-211247;R-HSA-9645694;R-HSA-9645692"
R-HSA-76009,"Platelet Aggregation (Plug Formation)",1,53,0.003509004237288136,0.20705511794853781,0.22764991610202523,1,27,0.0019573727707699,9606,Homo sapiens,"COL1A1","","R-HSA-429529"
R-HSA-2467813,"Separation of Sister Chromatids",2,195,0.012910487288135594,0.20968616035960264,0.22764991610202523,3,8,5.799623024503408E-4,9606,Homo sapiens,"STAG2;MAD2L1","","R-HSA-2467809;R-HSA-2545203;R-HSA-2467811"
R-HSA-72695,"Formation of the ternary complex, and subsequently, the 43S complex",1,54,0.0035752118644067797,0.210524755536042,0.22764991610202523,1,3,2.1748586341887777E-4,9606,Homo sapiens,"EIF3J","","R-HSA-72691"
R-HSA-75153,"Apoptotic execution phase",1,54,0.0035752118644067797,0.210524755536042,0.22764991610202523,2,57,0.004132231404958678,9606,Homo sapiens,"TFAM","","R-HSA-266204;R-HSA-211247"
R-HSA-8955332,"Carboxyterminal post-translational modifications of tubulin",1,55,0.0036414194915254236,0.213979440291578,0.22764991610202523,1,6,4.3497172683775554E-4,9606,Homo sapiens,"TTLL12","","R-HSA-8865774"
R-HSA-1640170,"Cell Cycle",5,734,0.04859639830508475,0.2170920365667105,0.22764991610202523,42,451,0.03269537480063796,9606,Homo sapiens,"STAG2;CDKN2A;MAD2L1","","R-HSA-182594;R-HSA-375302;R-HSA-2545253;R-HSA-2467809;R-HSA-2467811;R-HSA-912389;R-HSA-1638803;R-HSA-912450;R-HSA-8941895;R-HSA-179410;R-HSA-2545203;R-HSA-912408;R-HSA-174171;R-HSA-2468287;R-HSA-174104;R-HSA-2473151;R-HSA-179417;R-HSA-9…
R-HSA-8941858,"Regulation of RUNX3 expression and activity",1,57,0.003773834745762712,0.22084420485720646,0.22764991610202523,1,9,6.524575902566333E-4,9606,Homo sapiens,"CDKN2A","","R-HSA-8952382"
R-HSA-2173793,"Transcriptional activity of SMAD2/SMAD3:SMAD4 heterotrimer",1,57,0.003773834745762712,0.22084420485720646,0.22764991610202523,1,44,0.003189792663476874,9606,Homo sapiens,"CDKN2A","","R-HSA-2187303"
R-HSA-70895,"Branched-chain amino acid catabolism",1,58,0.003840042372881356,0.2242544107809028,0.22764991610202523,2,23,0.0016673916195447296,9606,Homo sapiens,"MCCC1","","R-HSA-508308;R-HSA-70773"
R-HSA-6799198,"Complex I biogenesis",1,59,0.00390625,0.22764991610202523,0.22764991610202523,9,13,9.424387414818037E-4,9606,Homo sapiens,"NDUFS2","","R-HSA-6799191;R-HSA-6800868;R-HSA-6799203;R-HSA-6799202;R-HSA-6799197;R-HSA-6799196;R-HSA-6799179;R-HSA-6788523;R-HSA-6799178"
R-HSA-69541,"Stabilization of p53",1,59,0.00390625,0.22764991610202523,0.22764991610202523,1,15,0.001087429317094389,9606,Homo sapiens,"CDKN2A","","R-HSA-6804879"
R-HSA-3000171,"Non-integrin membrane-ECM interactions",1,61,0.004038665254237288,0.2343970742760918,0.2343970742760918,3,22,0.001594896331738437,9606,Homo sapiens,"COL1A1","","R-HSA-2465890;R-HSA-2327738;R-HSA-2731075"
R-HSA-8956320,"Nucleotide biosynthesis",1,61,0.004038665254237288,0.2343970742760918,0.2343970742760918,3,23,0.0016673916195447296,9606,Homo sapiens,"PPAT","","R-HSA-111285;R-HSA-73815;R-HSA-111289"
R-HSA-68877,"Mitotic Prometaphase",2,211,0.013969809322033898,0.23537103434059303,0.23537103434059303,10,20,0.0014499057561258518,9606,Homo sapiens,"STAG2;MAD2L1","","R-HSA-2468293;R-HSA-9648114;R-HSA-2466068;R-HSA-2484822;R-HSA-375302;R-HSA-2545253;R-HSA-2467794;R-HSA-1638803;R-HSA-2468287;R-HSA-1638821"
R-HSA-212436,"Generic Transcription Pathway",9,1555,0.10295286016949153,0.23598788773931612,0.23598788773931612,16,830,0.06017108887922285,9606,Homo sapiens,"COL1A1;CDKN2A;NOC2L","","R-HSA-6804998;R-HSA-3222128;R-HSA-6805126;R-HSA-6804996;R-HSA-8985644;R-HSA-6805122;R-HSA-2187303;R-HSA-8853921;R-HSA-8853920;R-HSA-6804879;R-HSA-3209114;R-HSA-8952101;R-HSA-3209151;R-HSA-8985627;R-HSA-8952382;R-HSA-…
R-HSA-1221632,"Meiotic synapsis",1,62,0.0041048728813559325,0.23774885114801048,0.23774885114801048,6,6,4.3497172683775554E-4,9606,Homo sapiens,"STAG2","","R-HSA-912505;R-HSA-912408;R-HSA-912389;R-HSA-912470;R-HSA-912467;R-HSA-912450"
R-HSA-72649,"Translation initiation complex formation",1,62,0.0041048728813559325,0.23774885114801048,0.23774885114801048,2,2,1.449905756125852E-4,9606,Homo sapiens,"EIF3J","","R-HSA-156808;R-HSA-157849"
R-HSA-9754678,"SARS-CoV-2 modulates host translation machinery",1,62,0.0041048728813559325,0.23774885114801048,0.23774885114801048,1,6,4.3497172683775554E-4,9606,Homo sapiens,"GEMIN5","","R-HSA-191786"
R-HSA-72702,"Ribosomal scanning and start codon recognition",1,64,0.00423728813559322,0.2444091085678387,0.2444091085678387,2,2,1.449905756125852E-4,9606,Homo sapiens,"EIF3J","","R-HSA-72697;R-HSA-72621"
R-HSA-109606,"Intrinsic Pathway for Apoptosis",1,64,0.00423728813559322,0.2444091085678387,0.2444091085678387,2,62,0.0044947078439901405,9606,Homo sapiens,"CDKN2A","","R-HSA-9645694;R-HSA-9645692"
R-HSA-1483166,"Synthesis of PA",1,65,0.004303495762711864,0.24771771158624722,0.24771771158624722,2,17,0.001232419892706974,9606,Homo sapiens,"AGPAT5","","R-HSA-1482548;R-HSA-75885"
R-HSA-72662,"Activation of the mRNA upon binding of the cap-binding complex and eIFs, and subsequent binding to 43S",1,66,0.004369703389830508,0.2510120453642304,0.2510120453642304,2,6,4.3497172683775554E-4,9606,Homo sapiens,"EIF3J","","R-HSA-156808;R-HSA-157849"
R-HSA-8979227,"Triglyceride metabolism",1,66,0.004369703389830508,0.2510120453642304,0.2510120453642304,1,24,0.0017398869073510222,9606,Homo sapiens,"FABP5","","R-HSA-5334794"
R-HSA-191859,"snRNP Assembly",1,67,0.004435911016949153,0.25429217049896846,0.25429217049896846,5,6,4.3497172683775554E-4,9606,Homo sapiens,"GEMIN5","","R-HSA-191763;R-HSA-191830;R-HSA-191786;R-HSA-191784;R-HSA-191790"
R-HSA-194441,"Metabolism of non-coding RNA",1,67,0.004435911016949153,0.25429217049896846,0.25429217049896846,5,6,4.3497172683775554E-4,9606,Homo sapiens,"GEMIN5","","R-HSA-191763;R-HSA-191830;R-HSA-191786;R-HSA-191784;R-HSA-191790"
R-HSA-2022090,"Assembly of collagen fibrils and other multimeric structures",1,67,0.004435911016949153,0.25429217049896846,0.25429217049896846,15,26,0.0018848774829636073,9606,Homo sapiens,"COL1A1","","R-HSA-2395302;R-HSA-2395340;R-HSA-1474266;R-HSA-2396234;R-HSA-2213201;R-HSA-2395223;R-HSA-2243926;R-HSA-2213205;R-HSA-2395314;R-HSA-2395324;R-HSA-2243931;R-HSA-2002466;R-HSA-2395257;R-HSA-2395322;R…
R-HSA-1442490,"Collagen degradation",1,69,0.004568326271186441,0.2608100359618628,0.2608100359618628,5,34,0.002464839785413948,9606,Homo sapiens,"COL1A1","","R-HSA-1454822;R-HSA-1454757;R-HSA-1458433;R-HSA-2473596;R-HSA-2537499"
R-HSA-69278,"Cell Cycle, Mitotic",4,596,0.03945974576271186,0.26315828869872626,0.26315828869872626,31,352,0.025518341307814992,9606,Homo sapiens,"STAG2;CDKN2A;MAD2L1","","R-HSA-182594;R-HSA-375302;R-HSA-2545253;R-HSA-2467809;R-HSA-2467811;R-HSA-1638803;R-HSA-8941895;R-HSA-179410;R-HSA-2545203;R-HSA-174171;R-HSA-2468287;R-HSA-174104;R-HSA-2473151;R-HSA-179417;R-HSA-174238;R-HSA-179421;R-HSA-24682…
R-HSA-69580,"p53-Dependent G1/S DNA damage checkpoint",1,70,0.0046345338983050845,0.2640478962218965,0.2640478962218965,1,22,0.001594896331738437,9606,Homo sapiens,"CDKN2A","","R-HSA-6804879"
R-HSA-69563,"p53-Dependent G1 DNA Damage Response",1,70,0.0046345338983050845,0.2640478962218965,0.2640478962218965,1,22,0.001594896331738437,9606,Homo sapiens,"CDKN2A","","R-HSA-6804879"
R-HSA-69615,"G1/S DNA Damage Checkpoints",1,72,0.004766949152542373,0.270481769750634,0.270481769750634,1,26,0.0018848774829636073,9606,Homo sapiens,"CDKN2A","","R-HSA-6804879"
R-HSA-174184,"Cdc20:Phospho-APC/C mediated degradation of Cyclin A",1,73,0.004833156779661017,0.2736779014529729,0.2736779014529729,3,3,2.1748586341887777E-4,9606,Homo sapiens,"MAD2L1","","R-HSA-174171;R-HSA-174104;R-HSA-174255"
R-HSA-5362517,"Signaling by Retinoic Acid",1,73,0.004833156779661017,0.2736779014529729,0.2736779014529729,4,21,0.0015224010439321444,9606,Homo sapiens,"FABP5","","R-HSA-5634100;R-HSA-5622129;R-HSA-5422942;R-HSA-5633256"
R-HSA-179419,"APC:Cdc20 mediated degradation of cell cycle proteins prior to satisfation of the cell cycle checkpoint",1,74,0.004899364406779661,0.27686024165713496,0.27686024165713496,6,6,4.3497172683775554E-4,9606,Homo sapiens,"MAD2L1","","R-HSA-179410;R-HSA-174171;R-HSA-174104;R-HSA-179417;R-HSA-174255;R-HSA-179421"
R-HSA-1428517,"The citric acid (TCA) cycle and respiratory electron transport",2,238,0.015757415254237288,0.27905832266914277,0.27905832266914277,11,67,0.004857184283021603,9606,Homo sapiens,"TRAP1;NDUFS2","","R-HSA-6799191;R-HSA-163217;R-HSA-6800868;R-HSA-6799203;R-HSA-6799202;R-HSA-6799197;R-HSA-6799196;R-HSA-6799179;R-HSA-6788523;R-HSA-6799178;R-HSA-163213"
R-HSA-5357801,"Programmed Cell Death",2,238,0.015757415254237288,0.27905832266914277,0.27905832266914277,4,197,0.01428157169783964,9606,Homo sapiens,"CDKN2A;TFAM","","R-HSA-266204;R-HSA-211247;R-HSA-9645694;R-HSA-9645692"
R-HSA-176409,"APC/C:Cdc20 mediated degradation of mitotic proteins",1,76,0.005031779661016949,0.2831837817237005,0.2831837817237005,7,13,9.424387414818037E-4,9606,Homo sapiens,"MAD2L1","","R-HSA-179410;R-HSA-174171;R-HSA-174104;R-HSA-179417;R-HSA-174238;R-HSA-174255;R-HSA-179421"
R-HSA-1650814,"Collagen biosynthesis and modifying enzymes",1,76,0.005031779661016949,0.2831837817237005,0.2831837817237005,21,51,0.0036972596781209223,9606,Homo sapiens,"COL1A1","","R-HSA-8948232;R-HSA-1650808;R-HSA-2002428;R-HSA-8948234;R-HSA-2002460;R-HSA-2022073;R-HSA-8948224;R-HSA-8948226;R-HSA-2089971;R-HSA-8948228;R-HSA-1981104;R-HSA-8948230;R-HSA-8948231;R-HSA-8948219;R-HSA-8948222;R-HSA-…
R-HSA-5668914,"Diseases of metabolism",3,425,0.02813824152542373,0.2841467396451054,0.2841467396451054,5,195,0.014136581122227055,9606,Homo sapiens,"RPIA;PNP;MCCC1","","R-HSA-9735789;R-HSA-5660015;R-HSA-9035987;R-HSA-9735775;R-HSA-5660013"
R-HSA-176814,"Activation of APC/C and APC/C:Cdc20 mediated degradation of mitotic proteins",1,77,0.0050979872881355935,0.2863250980507097,0.2863250980507097,7,15,0.001087429317094389,9606,Homo sapiens,"MAD2L1","","R-HSA-179410;R-HSA-174171;R-HSA-174104;R-HSA-179417;R-HSA-174238;R-HSA-174255;R-HSA-179421"
R-HSA-3000178,"ECM proteoglycans",1,79,0.005230402542372881,0.2925671126289645,0.2925671126289645,6,23,0.0016673916195447296,9606,Homo sapiens,"COL1A1","","R-HSA-4086204;R-HSA-2327909;R-HSA-2424243;R-HSA-2424252;R-HSA-2465883;R-HSA-2466106"
R-HSA-68882,"Mitotic Anaphase",2,249,0.016485699152542374,0.2968566829989441,0.2968566829989441,3,32,0.002319849209801363,9606,Homo sapiens,"STAG2;MAD2L1","","R-HSA-2467809;R-HSA-2545203;R-HSA-2467811"
R-HSA-2555396,"Mitotic Metaphase and Anaphase",2,250,0.016551906779661018,0.2984724231140188,0.2984724231140188,3,33,0.0023923444976076554,9606,Homo sapiens,"STAG2;MAD2L1","","R-HSA-2467809;R-HSA-2545203;R-HSA-2467811"
R-HSA-1445148,"Translocation of SLC2A4 (GLUT4) to the plasma membrane",1,81,0.005362817796610169,0.29875535273541565,0.29875535273541565,3,15,0.001087429317094389,9606,Homo sapiens,"TBC1D4","","R-HSA-1445143;R-HSA-1445149;R-HSA-1445144"
R-HSA-5663084,"Diseases of carbohydrate metabolism",1,81,0.005362817796610169,0.29875535273541565,0.29875535273541565,2,44,0.003189792663476874,9606,Homo sapiens,"RPIA","","R-HSA-5660015;R-HSA-5660013"
R-HSA-176408,"Regulation of APC/C activators between G1/S and early anaphase",1,83,0.005495233050847458,0.30489027456634554,0.30489027456634554,3,14,0.0010149340292880964,9606,Homo sapiens,"MAD2L1","","R-HSA-141429;R-HSA-141423;R-HSA-141437"
R-HSA-72203,"Processing of Capped Intron-Containing Pre-mRNA",2,258,0.01708156779661017,0.311378237757552,0.311378237757552,5,32,0.002319849209801363,9606,Homo sapiens,"THOC2;THOC6","","R-HSA-8849157;R-HSA-72180;R-HSA-72185;R-HSA-75096;R-HSA-159101"
R-HSA-216083,"Integrin cell surface interactions",1,86,0.005693855932203389,0.3139936741066418,0.3139936741066418,2,55,0.003987240829346092,9606,Homo sapiens,"COL1A1","","R-HSA-114563;R-HSA-216045"
R-HSA-6806834,"Signaling by MET",1,88,0.005826271186440678,0.31999727118027377,0.31999727118027377,1,51,0.0036972596781209223,9606,Homo sapiens,"COL1A1","","R-HSA-8874079"
R-HSA-9645723,"Diseases of programmed cell death",1,90,0.005958686440677966,0.32594911686517647,0.32594911686517647,1,28,0.0020298680585761927,9606,Homo sapiens,"CDKN2A","","R-HSA-9645766"
R-HSA-1500620,"Meiosis",1,92,0.0060911016949152545,0.33184965045682335,0.33184965045682335,6,15,0.001087429317094389,9606,Homo sapiens,"STAG2","","R-HSA-912505;R-HSA-912408;R-HSA-912389;R-HSA-912470;R-HSA-912467;R-HSA-912450"
R-HSA-174143,"APC/C-mediated degradation of cell cycle proteins",1,92,0.0060911016949152545,0.33184965045682335,0.33184965045682335,10,40,0.0028998115122517037,9606,Homo sapiens,"MAD2L1","","R-HSA-179410;R-HSA-141429;R-HSA-174171;R-HSA-174104;R-HSA-179417;R-HSA-174238;R-HSA-141423;R-HSA-174255;R-HSA-179421;R-HSA-141437"
R-HSA-453276,"Regulation of mitotic cell cycle",1,92,0.0060911016949152545,0.33184965045682335,0.33184965045682335,10,40,0.0028998115122517037,9606,Homo sapiens,"MAD2L1","","R-HSA-179410;R-HSA-141429;R-HSA-174171;R-HSA-174104;R-HSA-179417;R-HSA-174238;R-HSA-141423;R-HSA-174255;R-HSA-179421;R-HSA-141437"
R-HSA-141424,"Amplification of signal from the kinetochores",1,94,0.006223516949152542,0.3376993075794936,0.3376993075794936,4,4,2.899811512251704E-4,9606,Homo sapiens,"MAD2L1","","R-HSA-141409;R-HSA-141431;R-HSA-141422;R-HSA-141439"
R-HSA-141444,"Amplification of signal from unattached kinetochores via a MAD2 inhibitory signal",1,94,0.006223516949152542,0.3376993075794936,0.3376993075794936,4,4,2.899811512251704E-4,9606,Homo sapiens,"MAD2L1","","R-HSA-141409;R-HSA-141431;R-HSA-141422;R-HSA-141439"
R-HSA-6807505,"RNA polymerase II transcribes snRNA genes",1,94,0.006223516949152542,0.3376993075794936,0.3376993075794936,6,11,7.974481658692185E-4,9606,Homo sapiens,"RPRD1A","","R-HSA-6814885;R-HSA-6814549;R-HSA-6814559;R-HSA-6814555;R-HSA-6810235;R-HSA-6814554"
R-HSA-6804756,"Regulation of TP53 Activity through Phosphorylation",1,95,0.006289724576271186,0.3406051926011313,0.3406051926011313,3,26,0.0018848774829636073,9606,Homo sapiens,"NOC2L","","R-HSA-3222128;R-HSA-6805126;R-HSA-6805122"
R-HSA-69620,"Cell Cycle Checkpoints",2,279,0.018471927966101694,0.34501236269100355,0.34501236269100355,8,56,0.0040597361171523854,9606,Homo sapiens,"CDKN2A;MAD2L1","","R-HSA-141409;R-HSA-141431;R-HSA-141429;R-HSA-6804879;R-HSA-141422;R-HSA-141423;R-HSA-141439;R-HSA-141437"
R-HSA-170834,"Signaling by TGF-beta Receptor Complex",1,101,0.006686970338983051,0.35777865956998334,0.35777865956998334,1,93,0.006742061765985211,9606,Homo sapiens,"CDKN2A","","R-HSA-2187303"
R-HSA-174824,"Plasma lipoprotein assembly, remodeling, and clearance",1,102,0.006753177966101695,0.36059775705748,0.36059775705748,2,85,0.00616209946353487,9606,Homo sapiens,"SCARB1","","R-HSA-349637;R-HSA-349638"
R-HSA-1474290,"Collagen formation",1,104,0.006885593220338983,0.3661994398069909,0.3661994398069909,36,77,0.005582137161084529,9606,Homo sapiens,"COL1A1","","R-HSA-8948232;R-HSA-2395302;R-HSA-8948234;R-HSA-2002460;R-HSA-8948224;R-HSA-8948226;R-HSA-1474266;R-HSA-8948228;R-HSA-8948230;R-HSA-8948231;R-HSA-1981128;R-HSA-2002440;R-HSA-2395314;R-HSA-1980233;R-HSA-2395324;R-HSA-2395257;R-HSA-1981120;R-H…
R-HSA-77289,"Mitochondrial Fatty Acid Beta-Oxidation",1,105,0.006951800847457627,0.368982128624213,0.368982128624213,1,47,0.003407278526895752,9606,Homo sapiens,"MCAT","","R-HSA-8933547"
R-HSA-72689,"Formation of a pool of free 40S subunits",1,106,0.007018008474576272,0.371752784411701,0.371752784411701,1,2,1.449905756125852E-4,9606,Homo sapiens,"EIF3J","","R-HSA-72676"
R-HSA-9759194,"Nuclear events mediated by NFE2L2",1,106,0.007018008474576272,0.371752784411701,0.371752784411701,2,46,0.003334783239089459,9606,Homo sapiens,"CDKN2A","","R-HSA-9760081;R-HSA-9761836"
R-HSA-69618,"Mitotic Spindle Checkpoint",1,111,0.007349046610169492,0.38542735368801606,0.38542735368801606,7,7,5.074670146440482E-4,9606,Homo sapiens,"MAD2L1","","R-HSA-141409;R-HSA-141431;R-HSA-141429;R-HSA-141422;R-HSA-141423;R-HSA-141439;R-HSA-141437"
R-HSA-3371453,"Regulation of HSF1-mediated heat shock response",1,113,0.00748146186440678,0.39081472702163655,0.39081472702163655,1,14,0.0010149340292880964,9606,Homo sapiens,"BAG2","","R-HSA-5252079"
R-HSA-9633012,"Response of EIF2AK4 (GCN2) to amino acid deficiency",1,115,0.0076138771186440675,0.39615558374405446,0.39615558374405446,1,16,0.0011599246049006815,9606,Homo sapiens,"IMPACT","","R-HSA-9634669"
R-HSA-72706,"GTP hydrolysis and joining of the 60S ribosomal subunit",1,120,0.007944915254237288,0.4093068028050133,0.4093068028050133,1,3,2.1748586341887777E-4,9606,Homo sapiens,"EIF3J","","R-HSA-72619"
R-HSA-156827,"L13a-mediated translational silencing of Ceruloplasmin expression",1,120,0.007944915254237288,0.4093068028050133,0.4093068028050133,1,3,2.1748586341887777E-4,9606,Homo sapiens,"EIF3J","","R-HSA-156823"
R-HSA-9648025,"EML4 and NUDC in mitotic spindle formation",1,121,0.008011122881355932,0.41190299287143317,0.41190299287143317,1,5,3.6247643903146296E-4,9606,Homo sapiens,"MAD2L1","","R-HSA-9648114"
R-HSA-1474165,"Reproduction",1,123,0.008143538135593221,0.4170617053310983,0.4170617053310983,6,24,0.0017398869073510222,9606,Homo sapiens,"STAG2","","R-HSA-912505;R-HSA-912408;R-HSA-912389;R-HSA-912470;R-HSA-912467;R-HSA-912450"
R-HSA-72737,"Cap-dependent Translation Initiation",1,130,0.008606991525423728,0.434768676355767,0.434768676355767,7,18,0.0013049151805132667,9606,Homo sapiens,"EIF3J","","R-HSA-72691;R-HSA-72676;R-HSA-72697;R-HSA-72619;R-HSA-156808;R-HSA-157849;R-HSA-72621"
R-HSA-72613,"Eukaryotic Translation Initiation",1,130,0.008606991525423728,0.434768676355767,0.434768676355767,8,21,0.0015224010439321444,9606,Homo sapiens,"EIF3J","","R-HSA-72691;R-HSA-72676;R-HSA-156823;R-HSA-72697;R-HSA-72619;R-HSA-156808;R-HSA-157849;R-HSA-72621"
R-HSA-9006936,"Signaling by TGFB family members",1,130,0.008606991525423728,0.434768676355767,0.434768676355767,1,118,0.008554443961142525,9606,Homo sapiens,"CDKN2A","","R-HSA-2187303"
R-HSA-1852241,"Organelle biogenesis and maintenance",2,338,0.022378177966101694,0.4362518466909553,0.4362518466909553,4,86,0.0062345947513411624,9606,Homo sapiens,"TFAM","","R-HSA-1592249;R-HSA-2466391;R-HSA-1592229;R-HSA-1592246"
R-HSA-3371556,"Cellular response to heat stress",1,135,0.00893802966101695,0.4470911332843597,0.4470911332843597,1,29,0.002102363346382485,9606,Homo sapiens,"BAG2","","R-HSA-5252079"
R-HSA-9755511,"KEAP1-NFE2L2 pathway",1,141,0.009335275423728813,0.4615292305683326,0.4615292305683326,2,78,0.005654632448890822,9606,Homo sapiens,"CDKN2A","","R-HSA-9760081;R-HSA-9761836"
R-HSA-1474228,"Degradation of the extracellular matrix",1,148,0.009798728813559322,0.47790486201308935,0.47790486201308935,5,105,0.007612005219660722,9606,Homo sapiens,"COL1A1","","R-HSA-1454822;R-HSA-1454757;R-HSA-1458433;R-HSA-2473596;R-HSA-2537499"
R-HSA-5663220,"RHO GTPases Activate Formins",1,149,0.009864936440677966,0.48020383945040157,0.48020383945040157,3,27,0.0019573727707699,9606,Homo sapiens,"MAD2L1","","R-HSA-5666160;R-HSA-5666129;R-HSA-5666169"
R-HSA-9018519,"Estrogen-dependent gene expression",1,154,0.010195974576271187,0.49155001761304984,0.49155001761304984,2,66,0.004784688995215311,9606,Homo sapiens,"STAG2","","R-HSA-9011997;R-HSA-9011975"
R-HSA-9006931,"Signaling by Nuclear Receptors",2,387,0.025622351694915255,0.5067735636400459,0.5067735636400459,6,193,0.01399159054661447,9606,Homo sapiens,"STAG2;FABP5","","R-HSA-5634100;R-HSA-5622129;R-HSA-9011997;R-HSA-5422942;R-HSA-5633256;R-HSA-9011975"
R-HSA-9711097,"Cellular response to starvation",1,176,0.011652542372881356,0.5386432664187938,0.5386432664187938,1,28,0.0020298680585761927,9606,Homo sapiens,"IMPACT","","R-HSA-9634669"
R-HSA-69242,"S Phase",1,179,0.011851165254237288,0.544722751489272,0.544722751489272,4,55,0.003987240829346092,9606,Homo sapiens,"STAG2","","R-HSA-2468039;R-HSA-2473152;R-HSA-2473151;R-HSA-2468041"
R-HSA-68886,"M Phase",2,416,0.02754237288135593,0.5458091037378917,0.5458091037378917,15,91,0.006597071190372626,9606,Homo sapiens,"STAG2;MAD2L1","","R-HSA-2468293;R-HSA-9648114;R-HSA-375302;R-HSA-2545253;R-HSA-2467809;R-HSA-2467811;R-HSA-1638803;R-HSA-2468040;R-HSA-2466068;R-HSA-2470935;R-HSA-2484822;R-HSA-2545203;R-HSA-2467794;R-HSA-2468287;R-HSA-1638821"
R-HSA-71291,"Metabolism of amino acids and derivatives",3,666,0.04409427966101695,0.5611377059250563,0.5611377059250563,4,285,0.02066115702479339,9606,Homo sapiens,"MCCC1;CKB;HRSP12","","R-HSA-508308;R-HSA-70773;R-HSA-9014641;R-HSA-200318"
R-HSA-375276,"Peptide ligand-binding receptors",1,203,0.013440148305084746,0.5906008918741807,0.5906008918741807,1,77,0.005582137161084529,9606,Homo sapiens,"PNP","","R-HSA-388863"
R-HSA-5689880,"Ub-specific processing proteases",1,206,0.013638771186440678,0.5960054215696861,0.5960054215696861,1,40,0.0028998115122517037,9606,Homo sapiens,"PTRH2","","R-HSA-5696872"
R-HSA-71387,"Metabolism of carbohydrates",2,456,0.030190677966101694,0.5961167322133404,0.5961167322133404,4,243,0.0176163549369291,9606,Homo sapiens,"RPIA;SORD","","R-HSA-5662471;R-HSA-5652195;R-HSA-177784;R-HSA-71306"
R-HSA-1483206,"Glycerophospholipid biosynthesis",1,221,0.014631885593220338,0.6219917164556403,0.6219917164556403,2,133,0.009641873278236915,9606,Homo sapiens,"AGPAT5","","R-HSA-1482548;R-HSA-75885"
R-HSA-6798695,"Neutrophil degranulation",2,480,0.03177966101694915,0.6242927066490714,0.6242927066490714,4,10,7.249528780629259E-4,9606,Homo sapiens,"PNP;FABP5","","R-HSA-6798743;R-HSA-6800434;R-HSA-6798751;R-HSA-6798748"
R-HSA-3700989,"Transcriptional Regulation by TP53",2,487,0.03224311440677966,0.6322261990259037,0.6322261990259037,6,259,0.018776279541829782,9606,Homo sapiens,"CDKN2A;NOC2L","","R-HSA-6804998;R-HSA-3222128;R-HSA-6805126;R-HSA-6804996;R-HSA-6805122;R-HSA-6804879"
R-HSA-392499,"Metabolism of proteins",9,2212,0.1464512711864407,0.6443317223347711,0.6443317223347711,25,810,0.058721183123097,9606,Homo sapiens,"TOP2B;STAG2;CDKN2A;PTRH2;EIF3J;MRPL17;TTLL12;MRPL9;MRPL13","","R-HSA-5389842;R-HSA-5419281;R-HSA-4641345;R-HSA-156808;R-HSA-5389848;R-HSA-4568846;R-HSA-5419264;R-HSA-156823;R-HSA-5419271;R-HSA-157849;R-HSA-3108212;R-HSA-5419273;R-HSA-5419279;R-HSA-53898…
R-HSA-8953854,"Metabolism of RNA",3,788,0.052171610169491525,0.6758673593587374,0.6758673593587374,10,187,0.013556618819776715,9606,Homo sapiens,"GEMIN5;THOC2;THOC6","","R-HSA-191763;R-HSA-8849157;R-HSA-191830;R-HSA-72180;R-HSA-72185;R-HSA-191786;R-HSA-75096;R-HSA-191784;R-HSA-191790;R-HSA-159101"
R-HSA-8939211,"ESR-mediated signaling",1,257,0.017015360169491525,0.6778306031226127,0.6778306031226127,2,112,0.008119472234304771,9606,Homo sapiens,"STAG2","","R-HSA-9011997;R-HSA-9011975"
R-HSA-202733,"Cell surface interactions at the vascular wall",1,257,0.017015360169491525,0.6778306031226127,0.6778306031226127,1,65,0.0047121937074090185,9606,Homo sapiens,"COL1A1","","R-HSA-114577"
R-HSA-196849,"Metabolism of water-soluble vitamins and cofactors",1,258,0.01708156779661017,0.6792596259568495,0.6792596259568495,3,142,0.010294330868493549,9606,Homo sapiens,"MCCC1","","R-HSA-3323111;R-HSA-3065959;R-HSA-2993799"
R-HSA-9711123,"Cellular response to chemical stress",1,269,0.017809851694915255,0.6945726921669118,0.6945726921669118,2,134,0.009714368566043206,9606,Homo sapiens,"CDKN2A","","R-HSA-9760081;R-HSA-9761836"
R-HSA-5653656,"Vesicle-mediated transport",3,828,0.05481991525423729,0.7084469655208443,0.7084469655208443,6,252,0.01826881252718573,9606,Homo sapiens,"COL1A1;SCARB1;TBC1D4","","R-HSA-1445143;R-HSA-3221843;R-HSA-2512800;R-HSA-1445149;R-HSA-1445144;R-HSA-2197646"
R-HSA-5688426,"Deubiquitination",1,289,0.019134004237288137,0.7205920204353502,0.7205920204353502,1,77,0.005582137161084529,9606,Homo sapiens,"PTRH2","","R-HSA-5696872"
R-HSA-76002,"Platelet activation, signaling and aggregation",1,293,0.019398834745762712,0.7255275689057469,0.7255275689057469,11,116,0.00840945338552994,9606,Homo sapiens,"COL1A1","","R-HSA-139842;R-HSA-430096;R-HSA-453200;R-HSA-437118;R-HSA-453183;R-HSA-114600;R-HSA-430076;R-HSA-443418;R-HSA-443402;R-HSA-430073;R-HSA-429529"
R-HSA-9705683,"SARS-CoV-2-host interactions",1,314,0.020789194915254237,0.7500638907817732,0.7500638907817732,1,67,0.004857184283021603,9606,Homo sapiens,"GEMIN5","","R-HSA-191786"
R-HSA-1483257,"Phospholipid metabolism",1,314,0.020789194915254237,0.7500638907817732,0.7500638907817732,2,218,0.015803972741771786,9606,Homo sapiens,"AGPAT5","","R-HSA-1482548;R-HSA-75885"
R-HSA-1430728,"Metabolism",14,3639,0.24092955508474576,0.750969693292444,0.750969693292444,36,2250,0.16311439756415833,9606,Homo sapiens,"AGPAT5;TRAP1;MCCC1;SORD;DNPH1;MCAT;HRSP12;RPIA;PNP;FABP5;PPAT;NDUFS2;CKB","","R-HSA-6800868;R-HSA-74242;R-HSA-6799203;R-HSA-6799202;R-HSA-74372;R-HSA-74249;R-HSA-74376;R-HSA-3065959;R-HSA-71306;R-HSA-6788523;R-HSA-163213;R-HSA-5662471;R-HSA-163217;R-HSA-508308;…
R-HSA-983168,"Antigen processing: Ubiquitination & Proteasome degradation",1,315,0.02085540254237288,0.7511767769952666,0.7511767769952666,4,9,6.524575902566333E-4,9606,Homo sapiens,"NLE1","","R-HSA-983147;R-HSA-983157;R-HSA-983156;R-HSA-983140"
R-HSA-198933,"Immunoregulatory interactions between a Lymphoid and a non-Lymphoid cell",1,316,0.020921610169491525,0.752284782630821,0.752284782630821,2,44,0.003189792663476874,9606,Homo sapiens,"COL1A1","","R-HSA-5696356;R-HSA-5696357"
R-HSA-195258,"RHO GTPase Effectors",1,326,0.021583686440677968,0.7631009998589963,0.7631009998589963,3,113,0.008191967522111062,9606,Homo sapiens,"MAD2L1","","R-HSA-5666160;R-HSA-5666129;R-HSA-5666169"
R-HSA-1474244,"Extracellular matrix organization",1,329,0.0217823093220339,0.7662541916869885,0.7662541916869885,53,319,0.023125996810207338,9606,Homo sapiens,"COL1A1","","R-HSA-8948232;R-HSA-2395302;R-HSA-114563;R-HSA-4086204;R-HSA-8948234;R-HSA-2002460;R-HSA-8948224;R-HSA-8948226;R-HSA-8948228;R-HSA-8948230;R-HSA-8948231;R-HSA-2002440;R-HSA-2395314;R-HSA-2327733;R-HSA-1458433;R-HSA-2424243;R-HS…
R-HSA-449147,"Signaling by Interleukins",2,645,0.042703919491525424,0.7786843989750615,0.7786843989750615,1,493,0.03574017688850225,9606,Homo sapiens,"PDCD4","","R-HSA-8950721"
R-HSA-196854,"Metabolism of vitamins and cofactors",1,382,0.025291313559322032,0.8156092184304544,0.8156092184304544,3,204,0.01478903871248369,9606,Homo sapiens,"MCCC1","","R-HSA-3323111;R-HSA-3065959;R-HSA-2993799"
R-HSA-194315,"Signaling by Rho GTPases",2,709,0.04694120762711865,0.8220240271228163,0.8220240271228163,4,203,0.014716543424677396,9606,Homo sapiens,"CKB;MAD2L1","","R-HSA-5666160;R-HSA-5666129;R-HSA-9696268;R-HSA-5666169"
R-HSA-9716542,"Signaling by Rho GTPases, Miro GTPases and RHOBTB3",2,725,0.04800052966101695,0.8316214425959659,0.8316214425959659,4,212,0.01536900101493403,9606,Homo sapiens,"CKB;MAD2L1","","R-HSA-5666160;R-HSA-5666129;R-HSA-9696268;R-HSA-5666169"
R-HSA-373076,"Class A/1 (Rhodopsin-like receptors)",1,412,0.027277542372881356,0.8388351903914806,0.8388351903914806,1,160,0.011599246049006815,9606,Homo sapiens,"PNP","","R-HSA-388863"
R-HSA-597592,"Post-translational protein modification",5,1605,0.10626324152542373,0.8433235655255772,0.8433235655255772,6,538,0.039002464839785415,9606,Homo sapiens,"TOP2B;STAG2;CDKN2A;PTRH2;TTLL12","","R-HSA-4641345;R-HSA-2997706;R-HSA-8865774;R-HSA-3108212;R-HSA-4568846;R-HSA-5696872"
R-HSA-9694516,"SARS-CoV-2 Infection",1,420,0.027807203389830507,0.8445258017409311,0.8445258017409311,1,186,0.013484123531970421,9606,Homo sapiens,"GEMIN5","","R-HSA-191786"
R-HSA-418594,"G alpha (i) signalling events",1,426,0.028204449152542374,0.8486634521444218,0.8486634521444218,3,74,0.0053646512976656515,9606,Homo sapiens,"PNP","","R-HSA-749454;R-HSA-749456;R-HSA-380073"
R-HSA-8978868,"Fatty acid metabolism",1,431,0.028535487288135594,0.8520284991723494,0.8520284991723494,1,217,0.01573147745396549,9606,Homo sapiens,"MCAT","","R-HSA-8933547"
R-HSA-9012999,"RHO GTPase cycle",1,460,0.03045550847457627,0.8701412988114667,0.8701412988114667,1,91,0.006597071190372626,9606,Homo sapiens,"CKB","","R-HSA-9696268"
R-HSA-983169,"Class I MHC mediated antigen processing & presentation",1,479,0.03171345338983051,0.8808052149424153,0.8808052149424153,4,48,0.0034797738147020443,9606,Homo sapiens,"NLE1","","R-HSA-983147;R-HSA-983157;R-HSA-983156;R-HSA-983140"
R-HSA-9679506,"SARS-CoV Infections",1,516,0.03416313559322034,0.8991561709801208,0.8991561709801208,1,329,0.023850949688270263,9606,Homo sapiens,"GEMIN5","","R-HSA-191786"
R-HSA-382551,"Transport of small molecules",2,965,0.06389036016949153,0.9294842527320955,0.9294842527320955,5,443,0.03211541249818762,9606,Homo sapiens,"AFG3L2;SCARB1","","R-HSA-349637;R-HSA-349638;R-HSA-8949659;R-HSA-8949661;R-HSA-8949649"
R-HSA-500792,"GPCR ligand binding",1,606,0.0401218220338983,0.932970833580032,0.932970833580032,1,187,0.013556618819776715,9606,Homo sapiens,"PNP","","R-HSA-388863"
R-HSA-9006934,"Signaling by Receptor Tyrosine Kinases",1,620,0.041048728813559324,0.9371114492554774,0.9371114492554774,1,746,0.054081484703494276,9606,Homo sapiens,"COL1A1","","R-HSA-8874079"
R-HSA-1280218,"Adaptive Immune System",2,1012,0.0670021186440678,0.9409780729969591,0.9409780729969591,6,264,0.019138755980861243,9606,Homo sapiens,"COL1A1;NLE1","","R-HSA-5696356;R-HSA-5696357;R-HSA-983147;R-HSA-983157;R-HSA-983156;R-HSA-983140"
R-HSA-199991,"Membrane Trafficking",1,668,0.04422669491525424,0.9494846734694461,0.9494846734694461,3,219,0.015876468029578077,9606,Homo sapiens,"TBC1D4","","R-HSA-1445143;R-HSA-1445149;R-HSA-1445144"
R-HSA-1280215,"Cytokine Signaling in Immune system",2,1094,0.0724311440677966,0.956948715900281,0.956948715900281,1,710,0.05147165434246774,9606,Homo sapiens,"PDCD4","","R-HSA-8950721"
R-HSA-556833,"Metabolism of lipids",3,1446,0.09573622881355932,0.9582127424645595,0.9582127424645595,4,955,0.06923299985500943,9606,Homo sapiens,"AGPAT5;FABP5;MCAT","","R-HSA-1482548;R-HSA-8933547;R-HSA-5334794;R-HSA-75885"
R-HSA-388396,"GPCR downstream signalling",1,792,0.0524364406779661,0.9714141480604821,0.9714141480604821,3,173,0.012541684790488618,9606,Homo sapiens,"PNP","","R-HSA-749454;R-HSA-749456;R-HSA-380073"
R-HSA-109582,"Hemostasis",1,803,0.05316472457627119,0.9728285784901182,0.9728285784901182,15,334,0.024213426127301724,9606,Homo sapiens,"COL1A1","","R-HSA-139842;R-HSA-114563;R-HSA-114600;R-HSA-443402;R-HSA-114671;R-HSA-114670;R-HSA-114577;R-HSA-430096;R-HSA-453200;R-HSA-437118;R-HSA-453183;R-HSA-430076;R-HSA-443418;R-HSA-430073;R-HSA-429529"
R-HSA-372790,"Signaling by GPCR",1,871,0.057666843220338986,0.9801621236718688,0.9801621236718688,4,360,0.02609830361026533,9606,Homo sapiens,"PNP","","R-HSA-749454;R-HSA-388863;R-HSA-749456;R-HSA-380073"
R-HSA-1643685,"Disease",6,2651,0.1755164194915254,0.9825466352282803,0.9825466352282803,10,1708,0.12382195157314775,9606,Homo sapiens,"RPIA;PNP;CDKN2A;MCCC1;GEMIN5","","R-HSA-9646295;R-HSA-9645766;R-HSA-191786;R-HSA-9735789;R-HSA-5660015;R-HSA-9630795;R-HSA-9630792;R-HSA-9035987;R-HSA-9735775;R-HSA-5660013"
R-HSA-168249,"Innate Immune System",2,1338,0.08858580508474577,0.9837314294839196,0.9837314294839196,4,710,0.05147165434246774,9606,Homo sapiens,"PNP;FABP5","","R-HSA-6798743;R-HSA-6800434;R-HSA-6798751;R-HSA-6798748"
R-HSA-168256,"Immune System",6,2691,0.1781647245762712,0.9846681893756036,0.9846681893756036,11,1625,0.11780484268522547,9606,Homo sapiens,"COL1A1;PNP;FABP5;PDCD4;NLE1","","R-HSA-6798743;R-HSA-5696356;R-HSA-5696357;R-HSA-983147;R-HSA-6800434;R-HSA-6798751;R-HSA-8950721;R-HSA-983157;R-HSA-6798748;R-HSA-983156;R-HSA-983140"
R-HSA-162582,"Signal Transduction",7,3013,0.1994835805084746,0.9857542598764693,0.9857542598764693,16,2465,0.17870088444251123,9606,Homo sapiens,"COL1A1;STAG2;PNP;FABP5;CDKN2A;CKB;MAD2L1","","R-HSA-5634100;R-HSA-5622129;R-HSA-749454;R-HSA-5666160;R-HSA-2187303;R-HSA-5666129;R-HSA-380073;R-HSA-5422942;R-HSA-9011975;R-HSA-5666169;R-HSA-9011997;R-HSA-8874079;R-HSA-388863;R-HSA-749456;R-HSA-5633256;R…
R-HSA-5663205,"Infectious disease",1,1574,0.10421080508474577,0.9992992161309742,0.9992992161309742,1,825,0.05980861244019139,9606,Homo sapiens,"GEMIN5","","R-HSA-191786"

## Sheet: LHS down
Pathway identifier,Pathway name,#Entities found,#Entities total,Entities ratio,Entities pValue,Entities FDR,#Reactions found,#Reactions total,Reactions ratio,Species identifier,Species name,Submitted entities found,Mapped entities,Found reaction identifiers
R-HSA-983170,"Antigen Presentation: Folding, assembly and peptide loading of class I MHC",38,108,0.007150423728813559,1.1102230246251565E-16,4.218847493575595E-15,14,16,0.0011599246049006815,9606,Homo sapiens,"ERAP1;HLA-B;B2M;TAPBP","","R-HSA-8951499;R-HSA-983148;R-HSA-983146;R-HSA-983145;R-HSA-983142;R-HSA-983427;R-HSA-983426;R-HSA-983138;R-HSA-983425;R-HSA-983424;R-HSA-983422;R-HSA-983421;R-HSA…
R-HSA-1236977,"Endosomal/Vacuolar pathway",36,82,0.005429025423728814,1.1102230246251565E-16,4.218847493575595E-15,3,4,2.899811512251704E-4,9606,Homo sapiens,"HLA-B;B2M","","R-HSA-1236964;R-HSA-1236954;R-HSA-1236943"
R-HSA-1236974,"ER-Phagosome pathway",39,173,0.011453919491525424,1.1102230246251565E-16,4.218847493575595E-15,7,10,7.249528780629259E-4,9606,Homo sapiens,"HLA-B;B2M;VAMP3;TAPBP;PSMB9","","R-HSA-8863973;R-HSA-8951595;R-HSA-8863858;R-HSA-1236935;R-HSA-1236965;R-HSA-1236971;R-HSA-8863914"
R-HSA-983169,"Class I MHC mediated antigen processing & presentation",42,479,0.03171345338983051,1.1102230246251565E-16,4.218847493575595E-15,30,48,0.0034797738147020443,9606,Homo sapiens,"CDC20;ERAP1;HLA-B;LMO7;B2M;VAMP3;TAPBP;PSMB9","","R-HSA-8951499;R-HSA-1236954;R-HSA-983427;R-HSA-983426;R-HSA-983425;R-HSA-983424;R-HSA-1236935;R-HSA-1236943;R-HSA-983150;R-HSA-8863973;R-HSA-8951595;R-HSA-98314…
R-HSA-877300,"Interferon gamma signaling",43,250,0.016551906779661018,1.1102230246251565E-16,4.218847493575595E-15,9,16,0.0011599246049006815,9606,Homo sapiens,"SP100;STAT1;HLA-B;B2M;ICAM1","","R-HSA-873917;R-HSA-997326;R-HSA-873927;R-HSA-1031716;R-HSA-873921;R-HSA-877281;R-HSA-909552;R-HSA-1031713;R-HSA-873922"
R-HSA-913531,"Interferon Signaling",51,395,0.026152012711864406,1.1102230246251565E-16,4.218847493575595E-15,36,71,0.005147165434246774,9606,Homo sapiens,"SP100;STAT1;HLA-B;ISG15;SAMHD1;B2M;IFIT3;ICAM1","","R-HSA-936462;R-HSA-997326;R-HSA-1169307;R-HSA-873927;R-HSA-873921;R-HSA-873922;R-HSA-909725;R-HSA-909726;R-HSA-909721;R-HSA-909722;R-HSA-1015702;R-HSA-909718;R-HSA-1015699;R-HSA-1678841;R-HSA-…
R-HSA-1236975,"Antigen processing-Cross presentation",39,195,0.012910487288135594,1.1102230246251565E-16,4.218847493575595E-15,11,23,0.0016673916195447296,9606,Homo sapiens,"HLA-B;B2M;VAMP3;TAPBP;PSMB9","","R-HSA-8863973;R-HSA-8951595;R-HSA-8863858;R-HSA-1236935;R-HSA-1236964;R-HSA-1236965;R-HSA-1236954;R-HSA-1236970;R-HSA-1236971;R-HSA-8863914;R-HSA-1236943"
R-HSA-909733,"Interferon alpha/beta signaling",45,190,0.012579449152542372,1.1102230246251565E-16,4.218847493575595E-15,11,24,0.0017398869073510222,9606,Homo sapiens,"STAT1;HLA-B;ISG15;SAMHD1;IFIT3","","R-HSA-909725;R-HSA-997309;R-HSA-909726;R-HSA-913529;R-HSA-909721;R-HSA-909722;R-HSA-9710963;R-HSA-1015702;R-HSA-909718;R-HSA-9710959;R-HSA-1015699"
R-HSA-198933,"Immunoregulatory interactions between a Lymphoid and a non-Lymphoid cell",37,316,0.020921610169491525,1.1102230246251565E-16,4.218847493575595E-15,14,44,0.003189792663476874,9606,Homo sapiens,"HLA-B;B2M;ICAM1","","R-HSA-199043;R-HSA-199587;R-HSA-199169;R-HSA-199558;R-HSA-198955;R-HSA-199050;R-HSA-199566;R-HSA-198958;R-HSA-8850326;R-HSA-8850356;R-HSA-199062;R-HSA-199579;R-HSA-199576;…
[truncated: 522 more rows]

## Sheet: AKT up
Pathway identifier,Pathway name,#Entities found,#Entities total,Entities ratio,Entities pValue,Entities FDR,#Reactions found,#Reactions total,Reactions ratio,Species identifier,Species name,Submitted entities found,Mapped entities,Found reaction identifiers
[truncated: 173 more rows]

## Sheet: AKT down
Pathway identifier,Pathway name,#Entities found,#Entities total,Entities ratio,Entities pValue,Entities FDR,#Reactions found,#Reactions total,Reactions ratio,Species identifier,Species name,Submitted entities found,Mapped entities,Found reaction identifiers
[truncated: 301 more rows]

[truncated: 18 more sheets: BRAF up, BRAF down, EGFR up, EGFR down, HER2 up, HER2 down, KRAS up, KRAS down, MEK up, MEK down, OS152 up, OS152 down, OS186 up, OS186 down, KP4 up, KP4 down, PSN1 up, PSN1 down]
